# Supplementary material for: Quantitative proteomic analysis of plasma membranes from the fish pathogen Saprolegnia parasitica reveals promising targets for disease control
Source: Microbiol Spectr. 2024 Jun 18;12(8):e00348-24. doi: 10.1128/spectrum.00348-24 (PMC11302233; doi:10.1128/spectrum.00348-24)
Supplement: Table S1 — Total protein list from all replicates. [file spectrum.00348-24-s0002.xlsx]

## Sheet: Plasma Membrane Proteins
Supplemental Table 1: List of all unique proteins identified from DRM and DSM samples.
Accession Number	Protein Description	Protein Length (amino acid)
SPRG_15364T0	hypothetical protein	2198
SPRG_00123T0	hypothetical protein	1356
SPRG_00583T0	hypothetical protein	1242
SPRG_21467T0	hypothetical protein	1927
SPRG_06776T0	hypothetical protein	1037
SPRG_12251T0	V-type proton ATPase catalytic subunit A	636
SPRG_20212T0	hypothetical protein	2177
SPRG_07100T0	heat shock protein	706
SPRG_10352T0	actin	377
SPRG_00066T0	hypothetical protein	2193
SPRG_05013T0	aspartyl-tRNA synthetase	571
SPRG_03946T0	pyruvate kinase	507
SPRG_07890T0	V-type proton ATPase subunit B	509
SPRG_10266T0	hypothetical protein	1761
SPRG_02804T0	elongation factor 2	865
SPRG_00467T0	acetate-CoA ligase	702
SPRG_02328T0	enolase 2	454
SPRG_07349T0	hypothetical protein	773
SPRG_05568T0	V-type (H+)-translocating pyrophosphatase	768
SPRG_03099T0	hypothetical protein	2274
SPRG_19636T0	hypothetical protein	780
SPRG_12198T0	hypothetical protein	865
SPRG_06591T0	hypothetical protein	1038
SPRG_04533T0	hsp70-like protein	653
SPRG_19127T0	CAMK protein kinase	493
SPRG_06544T0	hypothetical protein	329
SPRG_12471T0	hypothetical protein	1275
SPRG_03360T0	hypothetical protein	732
SPRG_11908T0	hypothetical protein	900
SPRG_02861T0	ATP synthase subunit	395
SPRG_01813T0	hypothetical protein	1089
SPRG_08827T0	hypothetical protein	518
SPRG_11196T0	hypothetical protein	267
SPRG_09415T0	tubulin beta chain	447
SPRG_06052T0	hypothetical protein	1111
SPRG_03506T0	TKL protein kinase	380
SPRG_08077T0	hypothetical protein	460
SPRG_07331T0	hypothetical protein	793
SPRG_16379T0	AGC/PKG protein kinase	1087
SPRG_06533T0	TKL protein kinase	360
SPRG_08032T0	hypothetical protein	429
SPRG_16392T0	hypothetical protein	551
SPRG_02215T0	hypothetical protein	774
SPRG_18776T0	hypothetical protein	1116
SPRG_07912T0	hypothetical protein	762
SPRG_08738T0	hypothetical protein	638
SPRG_09840T0	phosphoglycerate kinase 1	454
SPRG_00218T0	ATP synthase subunit beta	477
SPRG_03652T0	hypothetical protein	890
SPRG_13426T0	hypothetical protein	1779
SPRG_00315T0	hypothetical protein	619
SPRG_00644T0	fructose-bisphosphate aldolase	359
SPRG_15850T0	hypothetical protein	499
SPRG_02413T0	CAMK/CAMK1 protein kinase	380
SPRG_00665T0	hypothetical protein	821
SPRG_05259T0	hypothetical protein	689
SPRG_10439T0	elongation factor 1-alpha 1	385
SPRG_16564T0	hypothetical protein	679
SPRG_02212T0	hypothetical protein	573
SPRG_08293T0	hypothetical protein	523
SPRG_19984T0	hypothetical protein	616
SPRG_00260T0	hypothetical protein	466
SPRG_11816T0	hypothetical protein	549
SPRG_01434T0	hypothetical protein	413
SPRG_10477T0	hypothetical protein	763
SPRG_00922T0	ATP-dependent RNA helicase eIF4A	407
SPRG_07664T0	hypothetical protein	650
SPRG_02683T0	hypothetical protein	1025
SPRG_03249T0	S-adenosylmethionine synthase	376
SPRG_06576T0	hypothetical protein	525
SPRG_19091T0	hypothetical protein	532
SPRG_12911T0	GTP-binding protein YchF	389
SPRG_07286T0	hypothetical protein	1272
SPRG_14614T0	hypothetical protein	994
SPRG_21373T0	hypothetical protein	3822
SPRG_04524T0	peptidyl-prolyl cis-trans isomerase	172
SPRG_20866T0	hypothetical protein	1496
SPRG_11574T0	peroxiredoxin	205
SPRG_05370T0	AGC protein kinase	345
SPRG_09171T0	hypothetical protein	1041
SPRG_08563T0	6-phosphogluconate dehydrogenase	492
SPRG_05146T0	hypothetical protein	969
SPRG_02805T0	phosphoenolpyruvate carboxykinase	526
SPRG_02955T0	hypothetical protein	330
SPRG_10800T0	hypothetical protein	588
SPRG_12015T0	hypothetical protein	580
SPRG_11375T0	hypothetical protein	464
SPRG_10041T0	hypothetical protein	869
SPRG_09635T0	adenosylhomocysteinase	482
SPRG_01592T0	GTP-binding nuclear protein Ran	235
SPRG_20997T0	hypothetical protein	409
SPRG_04572T0	phosphoglycerate mutase	259
SPRG_10297T0	serine hydroxymethyltransferase 2	463
SPRG_03103T0	14-3-3-like protein	250
SPRG_09126T0	TKL protein kinase	542
SPRG_10582T0	hypothetical protein	463
SPRG_09788T0	transketolase	694
SPRG_00897T0	hypothetical protein	719
SPRG_19729T0	hypothetical protein	578
SPRG_06053T0	hypothetical protein	364
SPRG_00289T0	hypothetical protein	984
SPRG_20171T0	hypothetical protein	445
SPRG_18254T0	hypothetical protein	198
SPRG_09140T0	hypothetical protein	720
SPRG_13142T0	hypothetical protein	281
SPRG_06995T0	prolyl-tRNA synthetase	502
SPRG_06983T0	DEAD-box ATP-dependent RNA helicase 15	426
SPRG_03320T0	hypothetical protein	407
SPRG_07449T0	hypothetical protein	332
SPRG_05233T0	ADP-ribosylation factor	182
SPRG_05981T0	TKL protein kinase	711
SPRG_11945T0	Ras-like GTP-binding protein YPT1	201
SPRG_16977T0	hypothetical protein	498
SPRG_03525T0	hypothetical protein	466
SPRG_02110T0	50S ribosomal protein L13	204
SPRG_19528T0	hypothetical protein	206
SPRG_14150T0	hypothetical protein	280
SPRG_05443T0	hypothetical protein	498
SPRG_08065T0	hypothetical protein	935
SPRG_07856T0	TKL protein kinase	417
SPRG_20488T0	hypothetical protein	271
SPRG_19514T0	hypothetical protein	374
SPRG_04789T0	glucose-6-phosphate isomerase	556
SPRG_20105T0	hypothetical protein	516
SPRG_01404T0	hypothetical protein	318
SPRG_05017T0	hypothetical protein	1315
SPRG_16924T0	hypothetical protein	574
SPRG_01631T0	hypothetical protein	1275
SPRG_07703T0	hypothetical protein	859
SPRG_04486T0	hypothetical protein	442
SPRG_09101T0	hypothetical protein	333
SPRG_06447T0	hypothetical protein	1192
SPRG_20050T0	hypothetical protein	1168
SPRG_06222T0	inositol-3-phosphate synthase	518
SPRG_08708T0	hypothetical protein	464
SPRG_09110T0	hypothetical protein	989
SPRG_11634T0	hypothetical protein	1446
SPRG_10581T0	hypothetical protein	144
SPRG_07606T0	hypothetical protein	511
SPRG_00887T0	hypothetical protein	476
SPRG_08112T0	hypothetical protein	1502
SPRG_05949T0	hypothetical protein	752
SPRG_07025T0	hypothetical protein	273
SPRG_05749T0	hypothetical protein	573
SPRG_12554T0	hypothetical protein	290
SPRG_12486T0	hypothetical protein	386
SPRG_01682T0	hypothetical protein	318
SPRG_08695T0	hypothetical protein	478
SPRG_02249T0	tryptophan synthase	423
SPRG_20522T0	hypothetical protein	204
SPRG_20110T0	hypothetical protein	527
SPRG_08629T0	hypothetical protein	200
SPRG_01939T0	fructose-1
SPRG_05232T0	V-type ATPase	119
SPRG_07657T0	hypothetical protein	546
SPRG_01427T0	hypothetical protein	579
SPRG_04481T0	tubulin alpha chain	452
SPRG_11788T0	hypothetical protein	215
SPRG_10658T0	hypothetical protein	310
SPRG_08638T0	hypothetical protein	320
SPRG_09125T0	TKL protein kinase	552
SPRG_08060T0	hypothetical protein	794
SPRG_03147T0	hypothetical protein	417
SPRG_14102T0	triosephosphate isomerase	251
SPRG_11711T0	hypothetical protein	303
SPRG_12439T0	GTP-binding protein SAR1A	192
SPRG_10322T0	hypothetical protein	573
SPRG_02477T0	3-isopropylmalate dehydrogenase	366
SPRG_06404T0	asparagine synthase	564
SPRG_00835T0	glutamate decarboxylase	488
SPRG_07009T0	hypothetical protein	188
SPRG_10239T0	hypothetical protein	300
SPRG_09623T0	elongation factor Tu	425
SPRG_08607T0	hypothetical protein	679
SPRG_07855T0	TKL protein kinase	421
SPRG_07363T0	hypothetical protein	459
SPRG_19687T0	hypothetical protein	512
SPRG_00875T0	hypothetical protein	405
SPRG_18016T0	hypothetical protein	755
SPRG_13181T0	40S ribosomal protein S7	193
SPRG_09274T0	hypothetical protein	240
SPRG_02592T0	argininosuccinate synthase	423
SPRG_08221T0	alanyl-tRNA synthetase	976
SPRG_20112T0	hypothetical protein	352
SPRG_15030T0	guanine nucleotide-binding protein subunit beta-2-like 1	327
SPRG_00475T0	transaldolase	322
SPRG_07534T0	hypothetical protein	353
SPRG_21224T0	hypothetical protein	875
SPRG_00937T0	TKL protein kinase	393
SPRG_00696T0	hypothetical protein	485
SPRG_16161T0	hypothetical protein	484
SPRG_19136T0	hypothetical protein	1258
SPRG_08719T0	hypothetical protein	473
SPRG_02287T0	hypothetical protein	550
SPRG_14143T0	hypothetical protein	579
SPRG_10868T0	nucleoside diphosphate kinase B	150
SPRG_04115T0	glucokinase	371
SPRG_15450T0	hypothetical protein	609
SPRG_19406T0	serine/threonine protein kinase	766
SPRG_02537T0	importin subunit alpha-1b	498
SPRG_03582T0	hypothetical protein	352
SPRG_05180T0	hypothetical protein	646
SPRG_20813T0	hypothetical protein	500
SPRG_12053T0	hypothetical protein	1372
SPRG_06962T0	hypothetical protein	289
SPRG_07892T0	calcium/proton exchanger	401
SPRG_16131T0	TKL protein kinase	379
SPRG_11710T0	hypothetical protein	298
SPRG_00158T0	hypothetical protein	408
SPRG_18594T0	hypothetical protein	196
SPRG_12972T0	hypothetical protein	157
SPRG_04708T0	hypothetical protein	451
SPRG_20160T0	hypothetical protein	962
SPRG_00890T0	CMGC/MAPK protein kinase	884
SPRG_08702T0	hypothetical protein	468
SPRG_15797T0	hypothetical protein	613
SPRG_03101T0	hypothetical protein	184
SPRG_10238T0	hypothetical protein	136
SPRG_18136T0	hypothetical protein	211
SPRG_05102T0	AGC/AKT protein kinase	872
SPRG_15703T0	hypothetical protein	311
SPRG_00027T0	hypothetical protein	217
SPRG_09559T0	hypothetical protein	292
SPRG_05359T0	hypothetical protein	850
SPRG_00668T0	hypothetical protein	2876
SPRG_19995T0	asparaginyl-tRNA synthetase	502
SPRG_01608T0	hypothetical protein	486
SPRG_20106T0	hypothetical protein	291
SPRG_07268T0	hypothetical protein	553
SPRG_04702T0	40S ribosomal protein S2	261
SPRG_05363T0	hypothetical protein	177
SPRG_11457T0	hypothetical protein	265
SPRG_19332T0	hypothetical protein	338
SPRG_06687T0	40S ribosomal protein S3a-2	262
SPRG_03215T0	hypothetical protein	266
SPRG_09582T0	hypothetical protein	695
SPRG_04151T0	hypothetical protein	960
SPRG_11733T0	60S ribosomal protein L12	168
SPRG_10789T0	hypothetical protein	118
SPRG_06542T0	hypothetical protein	94
SPRG_15102T0	hypothetical protein	643
SPRG_21249T0	hypothetical protein	257
SPRG_11521T0	hypothetical protein	1304
SPRG_06658T0	hypothetical protein	623
SPRG_10069T0	serine/threonine protein kinase	518
SPRG_00225T0	hypothetical protein	544
SPRG_03742T0	hypothetical protein	366
SPRG_20403T0	hypothetical protein	622
SPRG_03297T0	hypothetical protein	460
SPRG_07107T0	hypothetical protein	197
SPRG_13021T0	hypothetical protein	221
SPRG_07853T0	hypothetical protein	421
SPRG_22298T0	hypothetical protein	435
SPRG_11588T0	hypothetical protein	1006
SPRG_19001T0	hypothetical protein	454
SPRG_09829T0	leucyl-tRNA synthetase	1065
SPRG_00390T0	hypothetical protein	158
SPRG_05717T0	60S ribosomal protein L11	173
SPRG_00533T0	hypothetical protein	1279
SPRG_08068T0	hypothetical protein	348
SPRG_00756T0	pyruvate dehydrogenase E1 component subunit beta	355
SPRG_04084T0	hypothetical protein	155
SPRG_11570T0	V-type ATPase	117
SPRG_10893T0	30S ribosomal protein S19e	152
SPRG_05124T0	hypothetical protein	1028
SPRG_09728T0	hypothetical protein	204
SPRG_03794T0	hypothetical protein	121
SPRG_04622T0	hypothetical protein	1256
SPRG_08158T0	hypothetical protein	1046
SPRG_11633T0	hypothetical protein	1191
SPRG_06526T0	hypothetical protein	392
SPRG_00759T0	hypothetical protein	152
SPRG_06823T0	hypothetical protein	489
SPRG_12323T0	hypothetical protein	159
SPRG_00333T0	luminal-binding protein 2	616
SPRG_02748T0	hypothetical protein	432
SPRG_12060T0	40S ribosomal protein S8	203
SPRG_19322T0	hypothetical protein	442
SPRG_10895T0	hypothetical protein	320
SPRG_16811T0	hypothetical protein	541
SPRG_12261T0	40S ribosomal protein S14	151
SPRG_08560T0	40S ribosomal protein	236
SPRG_00049T0	hypothetical protein	493
SPRG_02087T0	hypothetical protein	709
SPRG_01426T0	hypothetical protein	458
SPRG_15352T0	hypothetical protein	622
SPRG_02090T0	hypothetical protein	312
SPRG_14119T0	hypothetical protein	455
SPRG_05571T0	hypothetical protein	308
SPRG_21788T0	40S ribosomal protein S5	183
SPRG_20906T0	hypothetical protein	452
SPRG_04975T0	hypothetical protein	177
SPRG_20833T0	hypothetical protein	180
SPRG_05584T0	hypothetical protein	329
SPRG_05624T0	hypothetical protein	828
SPRG_19282T0	calcium-translocating P-type ATPase	949
SPRG_15695T0	hypothetical protein	582
SPRG_01624T0	hypothetical protein	150
SPRG_05526T0	hypothetical protein	504
SPRG_03253T0	hypothetical protein	326
SPRG_15218T0	hypothetical protein	1988
SPRG_15570T0	hypothetical protein	545
SPRG_15402T0	hypothetical protein	562
SPRG_05345T0	hypothetical protein	282
SPRG_02968T0	hypothetical protein	490
SPRG_07037T0	hypothetical protein	219
SPRG_22110T0	hypothetical protein	754
SPRG_08418T0	hypothetical protein	159
SPRG_03980T0	hypothetical protein	290
SPRG_15101T0	hypothetical protein	101
SPRG_15432T0	DNA-binding protein	394
SPRG_01610T0	hypothetical protein	476
SPRG_00499T0	hypothetical protein	201
SPRG_08588T0	hypothetical protein	559
SPRG_02491T0	calcium-translocating P-type ATPase	1035
SPRG_06745T0	hypothetical protein	1969
SPRG_08632T0	hypothetical protein	180
SPRG_02883T0	glutamine synthetase	357
SPRG_02623T0	hypothetical protein	295
SPRG_02947T0	hypothetical protein	514
SPRG_18818T0	hypothetical protein	348
SPRG_07846T0	40S ribosomal protein S13	152
SPRG_11286T0	hypothetical protein	468
SPRG_00090T0	glyceraldehyde-3-phosphate dehydrogenase	347
SPRG_07617T0	hypothetical protein	138
SPRG_10428T0	60S ribosomal protein L27a	149
SPRG_04657T0	hypothetical protein	513
SPRG_02198T0	hypothetical protein	104
SPRG_19849T0	hypothetical protein	1136
SPRG_06534T0	TKL protein kinase	340
SPRG_08831T0	hypothetical protein	198
SPRG_01580T0	hypothetical protein	493
SPRG_14833T0	40S ribosomal protein S15a	131
SPRG_08720T0	hypothetical protein	465
SPRG_07459T0	hypothetical protein	805
SPRG_03847T0	hypothetical protein	326
SPRG_17208T0	hypothetical protein	106
SPRG_07063T0	hypothetical protein	721
SPRG_08346T0	AGC/AKT protein kinase	798
SPRG_07519T0	hypothetical protein	150
SPRG_03825T0	60S ribosomal protein L9	189
SPRG_16178T0	hypothetical protein	597
SPRG_06288T0	hypothetical protein	870
SPRG_07995T0	hypothetical protein	977
SPRG_07582T0	hypothetical protein	1001
SPRG_20114T0	hypothetical protein	238
SPRG_13817T0	hypothetical protein	419
SPRG_07446T0	hypothetical protein	906
SPRG_05444T0	hypothetical protein	510
SPRG_06968T0	hypothetical protein	136
SPRG_05079T0	tryptophan synthase subunit alpha	262
SPRG_14271T0	CAMK/CAMK1 protein kinase	1271
SPRG_13689T0	hypothetical protein	335
SPRG_08283T0	hypothetical protein	474
SPRG_05510T0	hypothetical protein	390
SPRG_07931T0	translation initiation factor eIF-5A	160
SPRG_06573T0	histone H4	104
SPRG_13132T0	hypothetical protein	707
SPRG_04387T0	hypothetical protein	457
SPRG_17351T0	hypothetical protein	553
SPRG_10991T0	hypothetical protein	351
SPRG_05781T0	hypothetical protein	198
SPRG_05793T0	hypothetical protein	808
SPRG_12394T0	40S ribosomal protein S16	147
SPRG_06032T0	hypothetical protein	1075
SPRG_12192T0	hypothetical protein	430
SPRG_04464T0	hypothetical protein	497
SPRG_17965T0	hypothetical protein	493
SPRG_05323T0	hypothetical protein	511
SPRG_01619T0	calcium-translocating P-type ATPase	971
SPRG_09568T0	hypothetical protein	362
SPRG_19123T0	hypothetical protein	315
SPRG_16878T0	60S ribosomal protein L10	221
SPRG_12635T0	phosphoenolpyruvate carboxykinase	536
SPRG_04794T0	T-complex protein 1 subunit beta	527
SPRG_09124T0	TKL protein kinase	570
SPRG_01241T0	hypothetical protein	292
SPRG_11490T0	hypothetical protein	102
SPRG_03241T0	TKL/DRK protein kinase	444
SPRG_08926T0	hypothetical protein	885
SPRG_07332T0	hypothetical protein	235
SPRG_08813T0	peptidyl-prolyl isomerase FKBP12	113
SPRG_14358T0	hypothetical protein	181
SPRG_20511T0	hypothetical protein	221
SPRG_07395T0	phenylalanyl-tRNA synthetase	611
SPRG_01623T0	hypothetical protein	310
SPRG_09454T0	hypothetical protein	292
SPRG_20259T0	hypothetical protein	2502
SPRG_12496T0	malate dehydrogenase	256
SPRG_05269T0	40S ribosomal protein S6	248
SPRG_09827T0	hypothetical protein	176
SPRG_05283T0	T-complex protein 1 subunit gamma	531
SPRG_06308T0	hypothetical protein	297
SPRG_09776T0	hypothetical protein	179
SPRG_11709T0	hypothetical protein	402
SPRG_21598T0	hypothetical protein	577
SPRG_14192T0	hypothetical protein	400
SPRG_02516T0	hypothetical protein	274
SPRG_02632T0	40S ribosomal protein S4	264
SPRG_05441T0	50S ribosomal protein L22	189
SPRG_22195T0	hypothetical protein	875
SPRG_14144T0	hypothetical protein	579
SPRG_11911T0	50S ribosomal protein L35Ae	112
SPRG_15418T0	hypothetical protein	125
SPRG_10910T0	hypothetical protein	260
SPRG_03721T0	hypothetical protein	1335
SPRG_01085T0	hypothetical protein	442
SPRG_01369T0	hypothetical protein	103
SPRG_05087T0	hypothetical protein	1492
SPRG_15098T0	hypothetical protein	766
SPRG_08710T0	hypothetical protein	362
SPRG_08841T0	actin-like protein 2	390
SPRG_00048T0	hypothetical protein	491
SPRG_18595T0	hypothetical protein	94
SPRG_00314T0	hypothetical protein	1910
SPRG_07119T0	hypothetical protein	585
SPRG_04699T0	hypothetical protein	300
SPRG_12427T0	hypothetical protein	307
SPRG_20277T0	hypothetical protein	207
SPRG_03315T0	hypothetical protein	405
SPRG_06957T0	hypothetical protein	606
SPRG_13630T0	hypothetical protein	496
SPRG_05764T0	hypothetical protein	297
SPRG_21495T0	NEK protein kinase	817
SPRG_05053T0	hypothetical protein	763
SPRG_20275T0	hypothetical protein	395
SPRG_02348T0	hypothetical protein	216
SPRG_06183T0	hypothetical protein	163
SPRG_05879T0	hypothetical protein	120
SPRG_00281T0	hypothetical protein	415
SPRG_05807T0	hypothetical protein	446
SPRG_01782T0	hypothetical protein	748
SPRG_04832T0	hypothetical protein	1287
SPRG_10063T0	hypothetical protein	139
SPRG_08897T0	hypothetical protein	904
SPRG_02224T0	hypothetical protein	394
SPRG_05714T0	hypothetical protein	370
SPRG_13327T0	hypothetical protein	409
SPRG_04210T0	hypothetical protein	315
SPRG_13916T0	hypothetical protein	193
SPRG_01517T0	60S ribosomal protein L35	124
SPRG_17207T0	hypothetical protein	101
SPRG_10070T0	hypothetical protein	145
SPRG_12613T0	hypothetical protein	367
SPRG_04384T0	hypothetical protein	188
SPRG_08993T0	TKL protein kinase	617
SPRG_02606T0	hypothetical protein	490
SPRG_12236T0	hypothetical protein	327
SPRG_03838T0	hypothetical protein	1059
SPRG_14900T0	hypothetical protein	759
SPRG_04482T0	tubulin alpha chain	454
SPRG_03049T0	hypothetical protein	1006
SPRG_06160T0	argininosuccinate lyase	464
SPRG_20135T0	hypothetical protein	648
SPRG_00956T0	hypothetical protein	310
SPRG_09468T0	hypothetical protein	647
SPRG_00672T0	hypothetical protein	335
SPRG_21161T0	hypothetical protein	469
SPRG_12995T0	hypothetical protein	414
SPRG_00337T0	hypothetical protein	1141
SPRG_14274T0	peptidyl-prolyl cis-trans isomerase pin1	113
SPRG_11568T0	electron transfer flavoprotein subunit beta	252
SPRG_03769T0	hypothetical protein	179
SPRG_18171T0	hypothetical protein	86
SPRG_08398T0	hypothetical protein	587
SPRG_06178T0	hypothetical protein	445
SPRG_02251T0	eukaryotic peptide chain release factor subunit 1	441
SPRG_03079T0	hypothetical protein	223
SPRG_13319T0	ATP synthase subunit	227
SPRG_04257T0	hypothetical protein	508
SPRG_04754T0	T-complex protein 1	546
SPRG_16167T0	hypothetical protein	196
SPRG_01617T0	chorismate synthase	424
SPRG_20063T0	hypothetical protein	931
SPRG_20447T0	hypothetical protein	638
SPRG_01437T0	CK1/CK1/CK1-D protein kinase	440
SPRG_12643T0	TKL protein kinase	678
SPRG_09280T0	hypothetical protein	129
SPRG_07066T0	Ras-like protein Rab-5C	187
SPRG_05099T0	hypothetical protein	162
SPRG_09058T0	hypothetical protein	677
SPRG_21178T0	hypothetical protein	410
SPRG_10392T0	tyrosyl-tRNA synthetase	401
SPRG_11446T0	hypothetical protein	242
SPRG_19925T0	hypothetical protein	1008
SPRG_00382T0	hypothetical protein	600
SPRG_12587T0	hypothetical protein	484
SPRG_02381T0	hypothetical protein	634
SPRG_07329T0	hypothetical protein	126
SPRG_05257T0	40S ribosomal protein S12	135
SPRG_07717T0	TKL protein kinase	634
SPRG_06409T0	cystathionine beta-synthase	504
SPRG_04927T0	hypothetical protein	603
SPRG_08000T0	hypothetical protein	401
SPRG_01405T0	40S ribosomal protein S15	152
SPRG_11860T0	hypothetical protein	168
SPRG_04518T0	TKL protein kinase	645
SPRG_03935T0	hypothetical protein	447
SPRG_19532T0	hypothetical protein	709
SPRG_08904T0	hypothetical protein	385
SPRG_07994T0	amidophosphoribosyltransferase	521
SPRG_10244T0	hypothetical protein	261
SPRG_00301T0	hypothetical protein	126
SPRG_15401T0	hypothetical protein	301
SPRG_19002T0	hypothetical protein	443
SPRG_02798T0	hypothetical protein	530
SPRG_06327T0	hypothetical protein	1319
SPRG_00678T0	cell division cycle protein 48	804
SPRG_19881T0	hypothetical protein	437
SPRG_14432T0	peptide-methionine (S)-S-oxide reductase	176
SPRG_19075T0	hypothetical protein	700
SPRG_09810T0	AGC protein kinase	526
SPRG_02150T0	hypothetical protein	118
SPRG_03108T0	hypothetical protein	1035
SPRG_07415T0	hypothetical protein	413
SPRG_11471T0	Ras-like protein Rab-11B	216
SPRG_14435T0	ribonucleoside-diphosphate reductase small subunit	348
SPRG_15745T0	hypothetical protein	207
SPRG_07889T0	formate-tetrahydrofolate ligase	511
SPRG_05161T0	hypothetical protein	301
SPRG_14111T0	hypothetical protein	358
SPRG_19241T0	hypothetical protein	728
SPRG_09661T0	hypothetical protein	168
SPRG_18911T0	hypothetical protein	387
SPRG_05335T0	60S ribosomal protein L3	390
SPRG_06278T0	hypothetical protein	197
SPRG_11051T0	hypothetical protein	64
SPRG_06902T0	hypothetical protein	1045
SPRG_11590T0	50S ribosomal protein L1	264
SPRG_08016T0	hypothetical protein	495
SPRG_00833T0	hypothetical protein	491
SPRG_03713T0	hypothetical protein	967
SPRG_14029T0	hypothetical protein	292
SPRG_12507T0	hypothetical protein	812
SPRG_13218T0	hypothetical protein	64
SPRG_13929T0	hypothetical protein	445
SPRG_05559T0	50S ribosomal protein L1	135
SPRG_07880T0	hypothetical protein	1088
SPRG_09914T0	hypothetical protein	311
SPRG_20161T0	hypothetical protein	563
SPRG_01903T0	hypothetical protein	391
SPRG_10624T0	hypothetical protein	901
SPRG_15716T0	hypothetical protein	346
SPRG_13031T0	hypothetical protein	425
SPRG_03356T0	hypothetical protein	1649
SPRG_14268T0	CAMK/CAMK1 protein kinase	404
SPRG_06261T0	hypothetical protein	1814
SPRG_00313T0	hypothetical protein	219
SPRG_11246T0	hypothetical protein	471
SPRG_12811T0	hypothetical protein	148
SPRG_17987T0	hypothetical protein	136
SPRG_09073T0	hypothetical protein	2227
SPRG_02353T0	hypothetical protein	2007
SPRG_05875T0	hypothetical protein	324
SPRG_06684T0	TKL protein kinase	579
SPRG_03706T0	hypothetical protein	463
SPRG_02060T0	hypothetical protein	551
SPRG_01590T0	hypothetical protein	889
SPRG_11600T0	hypothetical protein	527
SPRG_06768T0	glutamine synthetase cytosolic isozyme 1-1	357
SPRG_16060T0	hypothetical protein	177
SPRG_13739T0	hypothetical protein	408
SPRG_10592T0	hypothetical protein	490
SPRG_13262T0	hypothetical protein	205
SPRG_01048T0	hypothetical protein	447
SPRG_21860T0	hypothetical protein	297
SPRG_10066T0	T-complex protein 1 subunit zeta	544
SPRG_05163T0	ubiquitin-conjugating enzyme E2 4	148
SPRG_00707T0	3-deoxy-7-phosphoheptulonate synthase	442
SPRG_08155T0	hypothetical protein	488
SPRG_14106T0	hypothetical protein	496
SPRG_06858T0	hypothetical protein	591
SPRG_06388T0	hypothetical protein	126
SPRG_08735T0	hypothetical protein	596
SPRG_10370T0	hypothetical protein	632
SPRG_08121T0	hypothetical protein	410
SPRG_05709T0	hypothetical protein	179
SPRG_03622T0	hypothetical protein	138
SPRG_00816T0	hypothetical protein	256
SPRG_04380T0	hypothetical protein	458
SPRG_01786T0	hypothetical protein	1173
SPRG_07509T0	hypothetical protein	752
SPRG_13330T0	hypothetical protein	217
SPRG_02042T0	hypothetical protein	304
SPRG_13479T0	hypothetical protein	767
SPRG_06233T0	hypothetical protein	521
SPRG_09083T0	hypothetical protein	194
SPRG_01419T0	hypothetical protein	91
SPRG_15589T0	hypothetical protein	177
SPRG_05379T0	hypothetical protein	197
SPRG_02875T0	Ras-like protein Rab-2-B	213
SPRG_04887T0	hypothetical protein	483
SPRG_12563T0	hypothetical protein	214
SPRG_11306T0	hypothetical protein	427
SPRG_05056T0	hypothetical protein	523
SPRG_03282T0	hypothetical protein	1005
SPRG_20016T0	hypothetical protein	121
SPRG_11329T0	glutaryl-CoA dehydrogenase	415
SPRG_08740T0	hypothetical protein	564
SPRG_01972T0	hypothetical protein	613
SPRG_06096T0	hypothetical protein	646
SPRG_08339T0	hypothetical protein	257
SPRG_16291T0	hypothetical protein	930
SPRG_12049T0	hypothetical protein	284
SPRG_10047T0	hypothetical protein	243
SPRG_18048T0	hypothetical protein	108
SPRG_10669T0	hypothetical protein	865
SPRG_14264T0	26S protease regulatory subunit 6A A	438
SPRG_21105T0	glycyl-tRNA synthetase	622
SPRG_09100T0	hypothetical protein	393
SPRG_05009T0	AGC protein kinase	831
SPRG_07670T0	hypothetical protein	132
SPRG_21558T0	hypothetical protein	404
SPRG_09061T0	hypothetical protein	1120
SPRG_21067T0	hypothetical protein	765
SPRG_07700T0	hypothetical protein	297
SPRG_02607T0	hypothetical protein	280
SPRG_08855T0	hypothetical protein	288
SPRG_07955T0	hypothetical protein	316
SPRG_07738T0	hypothetical protein	123
SPRG_05658T0	60S ribosomal protein	193
SPRG_07544T0	hypothetical protein	77
SPRG_09480T0	hypothetical protein	437
SPRG_04841T0	hypothetical protein	393
SPRG_04720T0	hypothetical protein	190
SPRG_13018T0	hypothetical protein	216
SPRG_11819T0	hypothetical protein	517
SPRG_05785T0	hypothetical protein	219
SPRG_01721T0	hypothetical protein	422
SPRG_01612T0	hypothetical protein	492
SPRG_13433T0	hypothetical protein	692
SPRG_05075T0	hypothetical protein	362
SPRG_02202T0	hypothetical protein	119
SPRG_16352T0	hypothetical protein	180
SPRG_10702T0	50S ribosomal protein L13e	208
SPRG_01970T0	hypothetical protein	475
SPRG_08305T0	60S ribosomal protein L23	140
SPRG_09631T0	hypothetical protein	753
SPRG_01240T0	hypothetical protein	418
SPRG_00788T0	hypothetical protein	478
SPRG_04567T0	isocitrate dehydrogenase	415
SPRG_06548T0	hypothetical protein	330
SPRG_12791T0	hypothetical protein	540
SPRG_07679T0	40S ribosomal protein	124
SPRG_06609T0	hypothetical protein	621
SPRG_09493T0	hypothetical protein	485
SPRG_01017T0	30S ribosomal protein S26e	107
SPRG_16425T0	hypothetical protein	156
SPRG_03291T0	hypothetical protein	192
SPRG_11076T0	TKL/DRK protein kinase	312
SPRG_06671T0	hypothetical protein	357
SPRG_02027T0	hypothetical protein	516
SPRG_10372T0	hypothetical protein	151
SPRG_20422T0	hypothetical protein	413
SPRG_02539T0	60S ribosomal protein L31	121
SPRG_10485T0	hypothetical protein	442
SPRG_04489T0	hypothetical protein	80
SPRG_03457T0	hypothetical protein	348
SPRG_12796T0	calcium-translocating P-type ATPase	1028
SPRG_01632T0	hypothetical protein	1268
SPRG_00135T0	pyruvate carboxylase	1188
SPRG_06356T0	hypothetical protein	466
SPRG_19862T0	hypothetical protein	1003
SPRG_15822T0	hypothetical protein	262
SPRG_11953T0	hypothetical protein	400
SPRG_05032T0	AGC/PDK1 protein kinase	496
SPRG_09569T0	hypothetical protein	400
SPRG_04325T0	hypothetical protein	884
SPRG_04627T0	hypothetical protein	745
SPRG_10813T0	hypothetical protein	609
SPRG_01190T0	hypothetical protein	837
SPRG_06969T0	histone H2B	120
SPRG_13542T0	hypothetical protein	360
SPRG_07211T0	ribosomal protein L28e	144
SPRG_20876T0	hypothetical protein	1436
SPRG_04828T0	hypothetical protein	1298
SPRG_21466T0	hypothetical protein	285
SPRG_03923T0	hypothetical protein	322
SPRG_15106T0	histidinol-phosphate aminotransferase	410
SPRG_07998T0	hypothetical protein	280
SPRG_09067T0	hypothetical protein	1612
SPRG_03237T0	valyl-tRNA synthetase	1059
SPRG_03957T0	hypothetical protein	908
SPRG_04667T0	hypothetical protein	4529
SPRG_12186T0	hypothetical protein	547
SPRG_04820T0	hypothetical protein	595
SPRG_01784T0	hypothetical protein	174
SPRG_06489T0	hypothetical protein	228
SPRG_08445T0	hypothetical protein	917
SPRG_14755T0	hypothetical protein	1190
SPRG_03993T0	hypothetical protein	687
SPRG_02282T0	ATP synthase F1	215
SPRG_14347T0	30S ribosomal protein S4	196
SPRG_08625T0	hypothetical protein	1646
SPRG_10476T0	hypothetical protein	271
SPRG_08630T0	hypothetical protein	50
SPRG_05149T0	40S ribosomal protein S11	160
SPRG_07122T0	hypothetical protein	301
SPRG_08439T0	hypothetical protein	1144
SPRG_12020T0	hypothetical protein	979
SPRG_20067T0	hypothetical protein	605
SPRG_02747T0	hypothetical protein	438
SPRG_20007T0	hypothetical protein	441
SPRG_19625T0	hypothetical protein	1308
SPRG_08440T0	hypothetical protein	1500
SPRG_12012T0	hypothetical protein	388
SPRG_03316T0	hypothetical protein	724
SPRG_04414T0	hypothetical protein	612
SPRG_01077T0	hypothetical protein	745
SPRG_02664T0	hypothetical protein	735
SPRG_03088T0	hypothetical protein	1264
SPRG_03498T0	hypothetical protein	605
SPRG_07816T0	hypothetical protein	622
SPRG_00769T0	hypothetical protein	244
SPRG_08394T0	hypothetical protein	500
SPRG_06340T0	DEAD-box ATP-dependent RNA helicase 8	422
SPRG_05449T0	AGC/AKT protein kinase	724
SPRG_04185T0	hypothetical protein	473
SPRG_22075T0	hypothetical protein	895
SPRG_06067T0	hypothetical protein	221
SPRG_17569T0	hypothetical protein	522
SPRG_00058T0	hypothetical protein	480
SPRG_11959T0	hypothetical protein	655
SPRG_03844T0	hypothetical protein	303
SPRG_10580T0	hypothetical protein	277
SPRG_06029T0	hypothetical protein	437
SPRG_00071T0	hypothetical protein	452
SPRG_15914T0	hypothetical protein	1711
SPRG_19240T0	ATP synthase F1	164
SPRG_14377T0	hypothetical protein	1009
SPRG_05688T0	hypothetical protein	438
SPRG_03720T0	hypothetical protein	1330
SPRG_12302T0	hypothetical protein	274
SPRG_14330T0	hypothetical protein	499
SPRG_11097T0	hypothetical protein	901
SPRG_05276T0	hypothetical protein	944
SPRG_11687T0	hypothetical protein	439
SPRG_19006T0	hypothetical protein	476
SPRG_05001T0	hypothetical protein	539
SPRG_01410T0	hypothetical protein	427
SPRG_09361T0	hypothetical protein	1299
SPRG_15915T0	hypothetical protein	869
SPRG_08420T0	spermidine synthase	294
SPRG_09979T0	hypothetical protein	2523
SPRG_20618T0	hypothetical protein	1206
SPRG_16353T0	hypothetical protein	60
SPRG_08099T0	hypothetical protein	430
SPRG_10997T0	T-complex protein 1 subunit alpha	544
SPRG_12118T0	AGC protein kinase	564
SPRG_07739T0	hypothetical protein	612
SPRG_13413T0	hypothetical protein	1433
SPRG_00588T0	hypothetical protein	374
SPRG_02941T0	hypothetical protein	435
SPRG_06113T0	hypothetical protein	1450
SPRG_18426T0	hypothetical protein	446
SPRG_17029T0	hypothetical protein	214
SPRG_06294T0	hypothetical protein	197
SPRG_12928T0	hypothetical protein	183
SPRG_08217T0	hypothetical protein	688
SPRG_07872T0	hypothetical protein	380
SPRG_15697T0	hypothetical protein	450
SPRG_11538T0	cytochrome c	115
SPRG_10363T0	hypothetical protein	487
SPRG_07238T0	hypothetical protein	345
SPRG_04645T0	CMGC/GSK protein kinase	397
SPRG_00051T0	hypothetical protein	310
SPRG_00311T0	hypothetical protein	538
SPRG_22144T0	hypothetical protein	2735
SPRG_18886T0	hypothetical protein	519
SPRG_01652T0	Ras-like protein Rab-6A	157
SPRG_19830T0	hypothetical protein	416
SPRG_05594T0	hypothetical protein	637
SPRG_05895T0	CAMK protein kinase	355
SPRG_10507T0	hypothetical protein	265
SPRG_09123T0	TKL protein kinase	207
SPRG_05787T0	hypothetical protein	168
SPRG_00709T0	hypothetical protein	273
SPRG_09404T0	hypothetical protein	532
SPRG_07730T0	NADH dehydrogenase iron-sulfur protein 8	199
SPRG_16022T0	hypothetical protein	340
SPRG_08658T0	hypothetical protein	326
SPRG_09378T0	hypothetical protein	417
SPRG_15853T0	hypothetical protein	670
SPRG_14681T0	hypothetical protein	755
SPRG_14821T0	hypothetical protein	292
SPRG_09105T0	hypothetical protein	1112
SPRG_09413T0	CMGC/MAPK protein kinase	507
SPRG_05803T0	hypothetical protein	215
SPRG_16809T0	hypothetical protein	211
SPRG_04936T0	hypothetical protein	481
SPRG_19054T0	hypothetical protein	136
SPRG_03977T0	hypothetical protein	1703
SPRG_20878T0	hypothetical protein	406
SPRG_04116T0	ribonucleoside-diphosphate reductase large subunit	791
SPRG_07396T0	26S proteasome regulatory subunit 4 A	441
SPRG_09808T0	hypothetical protein	187
SPRG_11310T0	hypothetical protein	699
SPRG_03069T0	hypothetical protein	643
SPRG_05530T0	hypothetical protein	188
SPRG_13936T0	hypothetical protein	513
SPRG_06872T0	hypothetical protein	510
SPRG_09232T0	hypothetical protein	408
SPRG_20278T0	hypothetical protein	214
SPRG_03609T0	hypothetical protein	2532
SPRG_11967T0	hypothetical protein	346
SPRG_14375T0	hypothetical protein	434
SPRG_10298T0	cystathionine beta-synthase	485
SPRG_01312T0	hypothetical protein	1030
SPRG_03150T0	hypothetical protein	175
SPRG_01874T0	hypothetical protein	311
SPRG_13543T0	hypothetical protein	374
SPRG_01492T0	AGC protein kinase	933
SPRG_10920T0	hypothetical protein	267
SPRG_06848T0	hypothetical protein	612
SPRG_00879T0	adenylosuccinate lyase	482
SPRG_08992T0	hypothetical protein	442
SPRG_22138T0	hypothetical protein	702
SPRG_20854T0	hypothetical protein	285
SPRG_19861T0	hypothetical protein	214
SPRG_18933T0	hypothetical protein	1385
SPRG_03086T0	hypothetical protein	582
SPRG_05304T0	hypothetical protein	235
SPRG_00265T0	glycerol-3-phosphate dehydrogenase	353
SPRG_14434T0	hypothetical protein	1258
SPRG_12287T0	hypothetical protein	725
SPRG_20216T0	hypothetical protein	3010
SPRG_13383T0	hypothetical protein	522
SPRG_19470T0	hypothetical protein	715
SPRG_19726T0	hypothetical protein	518
SPRG_12263T0	hypothetical protein	294
SPRG_11506T0	hypothetical protein	849
SPRG_02793T0	hypothetical protein	329
SPRG_03064T0	hypothetical protein	479
SPRG_14028T0	hypothetical protein	526
SPRG_21239T0	hypothetical protein	194
SPRG_19915T0	hypothetical protein	121
SPRG_13345T0	hypothetical protein	2541
SPRG_12363T0	hypothetical protein	244
SPRG_08751T0	hypothetical protein	1843
SPRG_19739T0	hypothetical protein	351
SPRG_09282T0	hypothetical protein	92
SPRG_01173T0	hypothetical protein	434
SPRG_00660T0	T-complex protein 1	577
SPRG_19234T0	hypothetical protein	529
SPRG_18759T0	protein transporter Sec61 subunit alpha	387
SPRG_02865T0	hypothetical protein	1407
SPRG_01693T0	40S ribosomal protein S23	146
SPRG_16303T0	hypothetical protein	177
SPRG_10884T0	hypothetical protein	225
SPRG_08341T0	aspartate-semialdehyde dehydrogenase	344
SPRG_11043T0	hypothetical protein	217
SPRG_04711T0	hypothetical protein	1372
SPRG_14046T0	hypothetical protein	490
SPRG_10614T0	hypothetical protein	630
SPRG_01229T0	hypothetical protein	308
SPRG_03978T0	hypothetical protein	325
SPRG_11832T0	TKL protein kinase	639
SPRG_19278T0	hypothetical protein	375
SPRG_09204T0	hypothetical protein	361
SPRG_06401T0	hypothetical protein	334
SPRG_04443T0	hypothetical protein	625
SPRG_04413T0	hypothetical protein	439
SPRG_04100T0	hypothetical protein	364
SPRG_12165T0	hypothetical protein	628
SPRG_14449T0	hypothetical protein	792
SPRG_10688T0	hypothetical protein	416
SPRG_06265T0	hypothetical protein	378
SPRG_01528T0	hypothetical protein	1282
SPRG_03070T0	hypothetical protein	718
SPRG_08182T0	40S ribosomal protein S20	123
SPRG_11456T0	hypothetical protein	111
SPRG_15330T0	hypothetical protein	942
SPRG_01681T0	hypothetical protein	334
SPRG_09503T0	tubulin alpha chain	454
SPRG_19095T0	hypothetical protein	1022
SPRG_03499T0	hypothetical protein	262
SPRG_01475T0	hypothetical protein	268
SPRG_22328T0	TKL protein kinase	715
SPRG_09825T0	dihydrolipoyl dehydrogenase	493
SPRG_08539T0	hypothetical protein	366
SPRG_11899T0	hypothetical protein	212
SPRG_05115T0	hypothetical protein	562
SPRG_03613T0	AP-1 complex subunit mu-1	432
SPRG_08946T0	hypothetical protein	309
SPRG_07302T0	hypothetical protein	779
SPRG_13736T0	hypothetical protein	996
SPRG_11280T0	hypothetical protein	503
SPRG_11322T0	hypothetical protein	399
SPRG_19832T0	hypothetical protein	517
SPRG_21513T0	TKL protein kinase	499
SPRG_01557T0	hypothetical protein	732
SPRG_20698T0	hypothetical protein	1458
SPRG_04856T0	hypothetical protein	336
SPRG_22053T0	hypothetical protein	173
SPRG_15329T0	ATP synthase F1	299
SPRG_02663T0	hypothetical protein	716
SPRG_15824T0	hypothetical protein	452
SPRG_05586T0	hypothetical protein	1015
SPRG_20192T0	CAMK/CAMK1 protein kinase	357
SPRG_03232T0	hypothetical protein	244
SPRG_04331T0	hypothetical protein	381
SPRG_12673T0	hypothetical protein	329
SPRG_11507T0	hypothetical protein	511
SPRG_05829T0	hypothetical protein	582
SPRG_14893T0	hypothetical protein	502
SPRG_02553T0	hypothetical protein	994
SPRG_02045T0	hypothetical protein	600
SPRG_01626T0	T-complex protein 1 subunit epsilon	537
SPRG_02231T0	hypothetical protein	1284
SPRG_03746T0	Ras-like protein ORAB-1	204
SPRG_01287T0	hypothetical protein	676
SPRG_09430T0	hypothetical protein	469
SPRG_11641T0	hypothetical protein	624
SPRG_16292T0	hypothetical protein	512
SPRG_06769T0	26S protease regulatory subunit 6B	406
SPRG_01444T0	hypothetical protein	426
SPRG_06764T0	hypothetical protein	169
SPRG_20228T0	hypothetical protein	394
SPRG_03909T0	hypothetical protein	833
SPRG_09065T0	hypothetical protein	1634
SPRG_14147T0	60S ribosomal protein L30	111
SPRG_01647T0	hypothetical protein	474
SPRG_13122T0	hypothetical protein	333
SPRG_21123T0	TKL protein kinase	1212
SPRG_00099T0	AGC/NDR protein kinase	486
SPRG_09873T0	hypothetical protein	799
SPRG_11644T0	hypothetical protein	673
SPRG_16735T0	hypothetical protein	416
SPRG_02517T0	hypothetical protein	1290
SPRG_14078T0	hypothetical protein	425
SPRG_09211T0	hypothetical protein	550
SPRG_11502T0	hypothetical protein	139
SPRG_10841T0	hypothetical protein	273
SPRG_04878T0	Ras-like GTP-binding protein A	301
SPRG_13455T0	hypothetical protein	696
SPRG_12043T0	hypothetical protein	237
SPRG_03350T0	hypothetical protein	1897
SPRG_08871T0	hypothetical protein	833
SPRG_01986T0	hypothetical protein	751
SPRG_17256T0	hypothetical protein	425
SPRG_08729T0	eukaryotic translation initiation factor 6	246
SPRG_03735T0	STE/STE20/FRAY protein kinase	375
SPRG_11440T0	uridine phosphorylase	296
SPRG_14796T0	hypothetical protein	227
SPRG_05296T0	hypothetical protein	286
SPRG_14353T0	hypothetical protein	155
SPRG_06762T0	60S ribosomal protein L10	207
SPRG_00487T0	hypothetical protein	147
SPRG_09306T0	TKL protein kinase	681
SPRG_02975T0	hypothetical protein	347
SPRG_13148T0	hypothetical protein	104
SPRG_20519T0	hypothetical protein	133
SPRG_05898T0	hypothetical protein	536
SPRG_05279T0	hypothetical protein	1011
SPRG_02556T0	hypothetical protein	446
SPRG_19823T0	hypothetical protein	231
SPRG_06683T0	TKL protein kinase	624
SPRG_09695T0	hypothetical protein	492
SPRG_04194T0	hypothetical protein	291
SPRG_20666T0	hypothetical protein	1339
SPRG_03931T0	protein transporter Sec61 subunit alpha	472
SPRG_08578T0	hypothetical protein	1092
SPRG_00248T0	hypothetical protein	1026
SPRG_00366T0	pyridoxal biosynthesis lyase pdxS	309
SPRG_19523T0	AGC protein kinase	879
SPRG_00984T0	hypothetical protein	545
SPRG_02361T0	hypothetical protein	328
SPRG_02777T0	hypothetical protein	1063
SPRG_09585T0	hypothetical protein	439
SPRG_10640T0	hypothetical protein	526
SPRG_05730T0	hypothetical protein	483
SPRG_06442T0	hypothetical protein	2456
SPRG_01348T0	hypothetical protein	280
SPRG_02758T0	hypothetical protein	578
SPRG_07351T0	phosphomannose isomerase type I	405
SPRG_05092T0	hypothetical protein	282
SPRG_16844T0	CMGC/CK2 protein kinase	333
SPRG_00957T0	hypothetical protein	250
SPRG_12013T0	hypothetical protein	408
SPRG_09095T0	copper/zinc superoxide dismutase	155
SPRG_08322T0	hypothetical protein	276
SPRG_12891T0	hypothetical protein	1114
SPRG_08291T0	hypothetical protein	426
SPRG_20302T0	hypothetical protein	979
SPRG_06065T0	hypothetical protein	743
SPRG_09850T0	hypothetical protein	731
SPRG_01443T0	phosphoribosylaminoimidazolecarboxamide formyltransferase/IMP cyclohydrolase	612
SPRG_16999T0	hypothetical protein	177
SPRG_01499T0	hypothetical protein	475
SPRG_03036T0	hypothetical protein	275
SPRG_18053T0	hypothetical protein	183
SPRG_22058T0	hypothetical protein	1147
SPRG_01309T0	hypothetical protein	160
SPRG_08820T0	hypothetical protein	267
SPRG_04846T0	hypothetical protein	530
SPRG_07289T0	hypothetical protein	709
SPRG_09485T0	50S ribosomal protein L34e	121
SPRG_04431T0	hypothetical protein	617
SPRG_06260T0	hypothetical protein	2259
SPRG_03982T0	hypothetical protein	210
SPRG_14121T0	hypothetical protein	458
SPRG_14341T0	hypothetical protein	572
SPRG_07845T0	hypothetical protein	216
SPRG_13431T0	hypothetical protein	782
SPRG_07264T0	hypothetical protein	722
SPRG_02551T0	hypothetical protein	95
SPRG_00647T0	hypothetical protein	484
SPRG_06068T0	hypothetical protein	730
SPRG_09887T0	hypothetical protein	136
SPRG_14171T0	hypothetical protein	331
SPRG_09852T0	hypothetical protein	114
SPRG_08654T0	hypothetical protein	347
SPRG_12006T0	40S ribosomal protein	83
SPRG_08085T0	T-complex protein 1 subunit delta	533
SPRG_03955T0	hypothetical protein	77
SPRG_14882T0	hypothetical protein	169
SPRG_21217T0	hypothetical protein	389
SPRG_18810T0	hypothetical protein	217
SPRG_01753T0	hypothetical protein	180
SPRG_08372T0	hypothetical protein	411
SPRG_00150T0	hypothetical protein	239
SPRG_09955T0	hypothetical protein	310
SPRG_07618T0	hypothetical protein	239
SPRG_22283T0	hypothetical protein	1234
SPRG_05019T0	hypothetical protein	1358
SPRG_13201T0	succinate dehydrogenase flavoprotein subunit	633
SPRG_03014T0	nicotinate phosphoribosyltransferase	530
SPRG_04074T0	hypothetical protein	510
SPRG_13184T0	hypothetical protein	760
SPRG_00256T0	hypothetical protein	1111
SPRG_00215T0	hypothetical protein	265
SPRG_16906T0	hypothetical protein	420
SPRG_08366T0	acetolactate synthase	641
SPRG_01284T0	hypothetical protein	733
SPRG_20547T0	hypothetical protein	104
SPRG_01021T0	hypothetical protein	66
SPRG_01027T0	TKL protein kinase	563
SPRG_00909T0	hypothetical protein	712
SPRG_09764T0	alcohol dehydrogenase class-3	381
SPRG_11603T0	hypothetical protein	512
SPRG_00441T0	hypothetical protein	546
SPRG_10451T0	hypothetical protein	1162
SPRG_17638T0	hypothetical protein	880
SPRG_04306T0	hypothetical protein	926
SPRG_16671T0	hypothetical protein	182
SPRG_08933T0	hypothetical protein	517
SPRG_19783T0	hypothetical protein	1083
SPRG_06093T0	eukaryotic translation initiation factor 2 subunit 3	465
SPRG_06604T0	actin-like protein 3	419
SPRG_01772T0	hypothetical protein	852
SPRG_00723T0	hypothetical protein	361
SPRG_20017T0	hypothetical protein	118
SPRG_15410T0	hypothetical protein	603
SPRG_01613T0	hypothetical protein	316
SPRG_00781T0	hypothetical protein	449
SPRG_01880T0	hypothetical protein	198
SPRG_13637T0	hypothetical protein	244
SPRG_15856T0	hypothetical protein	793
SPRG_10827T0	60S ribosomal protein	183
SPRG_06174T0	hypothetical protein	1065
SPRG_01540T0	hypothetical protein	450
SPRG_14744T0	CAMKK protein kinase	506
SPRG_11382T0	hypothetical protein	188
SPRG_01965T0	hypothetical protein	764
SPRG_08707T0	hypothetical protein	466
SPRG_00413T0	hypothetical protein	266
SPRG_00514T0	26S protease regulatory subunit 10B A	375
SPRG_20111T0	hypothetical protein	159
SPRG_12544T0	hypothetical protein	565
SPRG_03859T0	hypothetical protein	1374
SPRG_04400T0	glutaminyl-tRNA synthetase	623
SPRG_06919T0	hypothetical protein	454
SPRG_09807T0	serine/threonine-protein phosphatase PP1	317
SPRG_04230T0	hypothetical protein	586
SPRG_08515T0	serine/threonine protein kinase	578
SPRG_10620T0	hypothetical protein	297
SPRG_00615T0	UV excision repair protein Rad23	423
SPRG_01020T0	hypothetical protein	259
SPRG_15806T0	serine/threonine protein kinase	515
SPRG_11840T0	hypothetical protein	206
SPRG_21334T0	hypothetical protein	181
SPRG_19673T0	TKL protein kinase	518
SPRG_06299T0	hypothetical protein	496
SPRG_08456T0	hypothetical protein	520
SPRG_10196T0	translation elongation factor G	747
SPRG_14440T0	hypothetical protein	493
SPRG_05201T0	hypothetical protein	746
SPRG_08020T0	hypothetical protein	84
SPRG_08427T0	hypothetical protein	1453
SPRG_06180T0	hypothetical protein	103
SPRG_19437T0	argininosuccinate synthase	334
SPRG_16846T0	hypothetical protein	478
SPRG_10665T0	hypothetical protein	497
SPRG_03547T0	hypothetical protein	659
SPRG_07130T0	hypothetical protein	142
SPRG_03304T0	hypothetical protein	224
SPRG_01019T0	seryl-tRNA synthetase	458
SPRG_06595T0	hypothetical protein	534
SPRG_10913T0	hypothetical protein	558
SPRG_05572T0	hypothetical protein	754
SPRG_03123T0	TKL/DRK protein kinase	361
SPRG_11891T0	ATP synthase subunit	227
SPRG_02367T0	hypothetical protein	1482
SPRG_08880T0	hypothetical protein	525
SPRG_05719T0	hypothetical protein	659
SPRG_21360T0	oxoglutarate dehydrogenase	958
SPRG_03124T0	hypothetical protein	553
SPRG_01826T0	hypothetical protein	770
SPRG_02538T0	hypothetical protein	576
SPRG_11466T0	hypothetical protein	78
SPRG_10919T0	hypothetical protein	189
SPRG_01260T0	hypothetical protein	441
SPRG_20122T0	hypothetical protein	190
SPRG_13374T0	hypothetical protein	423
SPRG_13380T0	delta-aminolevulinic acid dehydratase	304
SPRG_10519T0	hypothetical protein	783
SPRG_10479T0	hypothetical protein	591
SPRG_16197T0	hypothetical protein	346
SPRG_19933T0	hypothetical protein	628
SPRG_19065T0	hypothetical protein	275
SPRG_03017T0	calcium/proton exchanger	443
SPRG_00503T0	hypothetical protein	915
SPRG_00966T0	hypothetical protein	471
SPRG_12987T0	hypothetical protein	510
SPRG_02279T0	TKL/LISK/LISK-DD1 protein kinase	586
SPRG_18813T0	hypothetical protein	156
SPRG_05324T0	hypothetical protein	84
SPRG_06331T0	hypothetical protein	712
SPRG_14848T0	hypothetical protein	476
SPRG_11549T0	hypothetical protein	358
SPRG_17282T0	hypothetical protein	569
SPRG_04229T0	hypothetical protein	315
SPRG_10874T0	hypothetical protein	460
SPRG_12062T0	proteasome subunit alpha type-6	243
SPRG_13263T0	dihydroorotase	333
SPRG_03307T0	hypothetical protein	497
SPRG_05834T0	hypothetical protein	1245
SPRG_05892T0	hypothetical protein	143
SPRG_10317T0	hypothetical protein	456
SPRG_18493T0	hypothetical protein	313
SPRG_22330T0	hypothetical protein	159
SPRG_07867T0	hypothetical protein	134
SPRG_02858T0	hypothetical protein	502
SPRG_12384T0	actin-like protein 2/3 complex subunit 4	170
SPRG_11534T0	cysteine synthase A	341
SPRG_17352T0	hypothetical protein	83
SPRG_13363T0	hypothetical protein	297
SPRG_08084T0	hypothetical protein	1023
SPRG_08231T0	hypothetical protein	1340
SPRG_08852T0	hypothetical protein	383
SPRG_14922T0	TKL/LISK protein kinase	589
SPRG_18305T0	hypothetical protein	288
SPRG_11242T0	26S proteasome non-ATPase regulatory subunit 14	313
SPRG_01203T0	hypothetical protein	904
SPRG_06999T0	hypothetical protein	498
SPRG_06937T0	hypothetical protein	347
SPRG_09859T0	hypothetical protein	341
SPRG_10130T0	hypothetical protein	1038
SPRG_14245T0	hypothetical protein	339
SPRG_03378T0	CAMK protein kinase	486
SPRG_12474T0	succinyl-CoA ligase subunit alpha	313
SPRG_12974T0	hypothetical protein	267
SPRG_01974T0	hypothetical protein	486
SPRG_00145T0	hypothetical protein	104
SPRG_13328T0	hypothetical protein	102
SPRG_03475T0	hypothetical protein	396
SPRG_08845T0	hypothetical protein	422
SPRG_04965T0	hypothetical protein	689
SPRG_05438T0	hypothetical protein	1078
SPRG_02204T0	hypothetical protein	223
SPRG_07781T0	hypothetical protein	363
SPRG_18791T0	hypothetical protein	1699
SPRG_06737T0	hypothetical protein	692
SPRG_03089T0	hypothetical protein	514
SPRG_01810T0	O-acetylhomoserine (thiol)-lyase	432
SPRG_06062T0	anthranilate synthase component I	511
SPRG_09816T0	aconitate hydratase	735
SPRG_02411T0	proteasome subunit alpha type-2-A	237
SPRG_07403T0	hypothetical protein	756
SPRG_21261T0	hypothetical protein	450
SPRG_10228T0	hypothetical protein	341
SPRG_07897T0	GTP-binding protein YchF	396
SPRG_03599T0	hypothetical protein	357
SPRG_07325T0	hypothetical protein	102
SPRG_05876T0	hypothetical protein	748
SPRG_01599T0	hypothetical protein	459
SPRG_06758T0	AP-4 complex subunit sigma	145
SPRG_01788T0	hypothetical protein	360
SPRG_16246T0	hypothetical protein	252
SPRG_00497T0	hypothetical protein	543
SPRG_01180T0	hypothetical protein	228
SPRG_11957T0	hypothetical protein	571
SPRG_07687T0	hypothetical protein	269
SPRG_03192T0	hypothetical protein	329
SPRG_14949T0	hypothetical protein	276
SPRG_12955T0	hypothetical protein	1859
SPRG_21138T0	hypothetical protein	587
SPRG_09748T0	dihydrodipicolinate synthase	219
SPRG_08762T0	translation elongation factor Ts	331
SPRG_05378T0	acetolactate synthase	204
SPRG_05733T0	hypothetical protein	611
SPRG_08074T0	hypothetical protein	1671
SPRG_13209T0	hypothetical protein	491
SPRG_01189T0	hypothetical protein	678
SPRG_20272T0	hypothetical protein	389
SPRG_12078T0	hypothetical protein	290
SPRG_14137T0	hypothetical protein	1380
SPRG_20246T0	TKL protein kinase	380
SPRG_15145T0	hypothetical protein	575
SPRG_10596T0	hypothetical protein	108
SPRG_08194T0	hypothetical protein	202
SPRG_19973T0	40S ribosomal protein S28	70
SPRG_01015T0	phosphomannomutase	246
SPRG_03121T0	hypothetical protein	179
SPRG_05334T0	hypothetical protein	169
SPRG_10400T0	TKL protein kinase	565
SPRG_22054T0	hypothetical protein	204
SPRG_03837T0	hypothetical protein	540
SPRG_15766T0	hypothetical protein	87
SPRG_10254T0	hypothetical protein	952
SPRG_03892T0	hypothetical protein	1153
SPRG_05632T0	hypothetical protein	1795
SPRG_10981T0	hypothetical protein	2222
SPRG_12469T0	hypothetical protein	904
SPRG_19552T0	hypothetical protein	434
SPRG_06770T0	hypothetical protein	2168
SPRG_11089T0	pre-mRNA-processing-splicing factor 8	2382
SPRG_04658T0	hypothetical protein	2291
SPRG_06549T0	hypothetical protein	366
SPRG_11850T0	hypothetical protein	560
SPRG_05086T0	hypothetical protein	1413
SPRG_08991T0	hypothetical protein	1759
SPRG_09636T0	hypothetical protein	285
SPRG_03160T0	hypothetical protein	312
SPRG_15937T0	hypothetical protein	763
SPRG_05511T0	hypothetical protein	528
SPRG_16637T0	hypothetical protein	220
SPRG_02119T0	hypothetical protein	561
SPRG_05129T0	serine/threonine protein kinase	325
SPRG_06357T0	hypothetical protein	971
SPRG_05270T0	hypothetical protein	816
SPRG_01615T0	hypothetical protein	1147
SPRG_21222T0	hypothetical protein	1067
SPRG_02109T0	SCY1 protein kinase	914
SPRG_03734T0	hypothetical protein	363
SPRG_08044T0	hypothetical protein	304
SPRG_13684T0	hypothetical protein	915
SPRG_14564T0	hypothetical protein	365
SPRG_05046T0	hypothetical protein	871
SPRG_11231T0	hypothetical protein	818
SPRG_01394T0	hypothetical protein	687
SPRG_07474T0	hypothetical protein	230
SPRG_13178T0	hypothetical protein	824
SPRG_06127T0	hypothetical protein	1537
SPRG_07997T0	hypothetical protein	699
SPRG_13257T0	hypothetical protein	671
SPRG_14309T0	hypothetical protein	450
SPRG_10267T0	hypothetical protein	1793
SPRG_19369T0	hypothetical protein	135
SPRG_09064T0	hypothetical protein	446
SPRG_01442T0	CK1/CK1/CK1-D protein kinase	436
SPRG_00243T0	hypothetical protein	449
SPRG_07766T0	hypothetical protein	3986
SPRG_19399T0	hypothetical protein	645
SPRG_09999T0	hypothetical protein	233
SPRG_06729T0	hypothetical protein	279
SPRG_08917T0	26S protease regulatory subunit 7	439
SPRG_05286T0	hypothetical protein	1004
SPRG_01852T0	hypothetical protein	640
SPRG_02290T0	60S ribosomal protein	116
SPRG_05497T0	hypothetical protein	669
SPRG_01860T0	hypothetical protein	675
SPRG_14329T0	hypothetical protein	865
SPRG_15865T0	hypothetical protein	294
SPRG_15842T0	hypothetical protein	114
SPRG_04749T0	hypothetical protein	783
SPRG_06223T0	hypothetical protein	951
SPRG_07354T0	hypothetical protein	222
SPRG_14105T0	hypothetical protein	306
SPRG_19682T0	hypothetical protein	265
SPRG_08547T0	hypothetical protein	390
SPRG_12009T0	hypothetical protein	605
SPRG_07755T0	hypothetical protein	606
SPRG_02924T0	hypothetical protein	675
SPRG_02674T0	hypothetical protein	689
SPRG_06003T0	hypothetical protein	283
SPRG_14631T0	hypothetical protein	1071
SPRG_08103T0	hypothetical protein	647
SPRG_01805T0	CMGC/CDK/CDK5 protein kinase	299
SPRG_00837T0	hypothetical protein	821
SPRG_04024T0	hypothetical protein	395
SPRG_06686T0	TKL protein kinase	611
SPRG_08736T0	hypothetical protein	323
SPRG_09654T0	atypical/ABC1/ABC1-A protein kinase	591
SPRG_14312T0	hypothetical protein	662
SPRG_10212T0	TKL protein kinase	722
SPRG_15525T0	hypothetical protein	550
SPRG_04808T0	hypothetical protein	478
SPRG_07432T0	hypothetical protein	352
SPRG_02356T0	ABC transporter E family member 2	629
SPRG_07981T0	CMGC/MAPK protein kinase	572
SPRG_00488T0	hypothetical protein	238
SPRG_01478T0	hypothetical protein	706
SPRG_13909T0	hypothetical protein	274
SPRG_02402T0	CTP synthase	570
SPRG_05697T0	hypothetical protein	317
SPRG_09056T0	hypothetical protein	842
SPRG_10039T0	hypothetical protein	555
SPRG_09607T0	AGC protein kinase	696
SPRG_19385T0	hypothetical protein	506
SPRG_05870T0	hypothetical protein	345
SPRG_08538T0	hypothetical protein	505
SPRG_09690T0	hypothetical protein	126
SPRG_11073T0	hypothetical protein	924
SPRG_04013T0	hypothetical protein	437
SPRG_04305T0	hypothetical protein	159
SPRG_10324T0	hypothetical protein	656
SPRG_01130T0	hypothetical protein	356
SPRG_07186T0	hypothetical protein	442
SPRG_03688T0	hypothetical protein	253
SPRG_13388T0	hypothetical protein	798
SPRG_21038T0	hypothetical protein	2799
SPRG_16599T0	AGC protein kinase	351
SPRG_00680T0	hypothetical protein	430
SPRG_06255T0	hypothetical protein	2772
SPRG_10700T0	hypothetical protein	757
SPRG_12229T0	hypothetical protein	293
SPRG_11359T0	hypothetical protein	482
SPRG_09536T0	hypothetical protein	407
SPRG_04352T0	hypothetical protein	298
SPRG_01602T0	hypothetical protein	355
SPRG_09039T0	hypothetical protein	471
SPRG_03345T0	hypothetical protein	951
SPRG_17633T0	hypothetical protein	437
SPRG_03987T0	hypothetical protein	342
SPRG_09992T0	eukaryotic initiation factor 4A-III	403
SPRG_00125T0	hypothetical protein	708
SPRG_05773T0	hypothetical protein	301
SPRG_17628T0	hypothetical protein	185
SPRG_01454T0	hypothetical protein	397
SPRG_04643T0	CMGC/GSK protein kinase	367
SPRG_10911T0	hypothetical protein	809
SPRG_04213T0	hypothetical protein	268
SPRG_12284T0	hypothetical protein	484
SPRG_15754T0	hypothetical protein	271
SPRG_00459T0	hypothetical protein	118
SPRG_03968T0	hypothetical protein	1051
SPRG_04992T0	hypothetical protein	2200
SPRG_07821T0	hypothetical protein	920
SPRG_12988T0	hypothetical protein	382
SPRG_12443T0	hypothetical protein	252
SPRG_11540T0	hypothetical protein	755
SPRG_11324T0	hypothetical protein	478
SPRG_02172T0	hypothetical protein	475
SPRG_09672T0	hypothetical protein	278
SPRG_11536T0	CMGC/MAPK protein kinase	1088
SPRG_00649T0	hypothetical protein	318
SPRG_13770T0	hypothetical protein	542
SPRG_00057T0	hypothetical protein	747
SPRG_05696T0	phosphoribosylaminoimidazole-succinocarboxamide synthase	333
SPRG_02675T0	hypothetical protein	519
SPRG_02927T0	hypothetical protein	516
SPRG_03610T0	hypothetical protein	309
SPRG_07389T0	hypothetical protein	157
SPRG_01605T0	hypothetical protein	525
SPRG_12829T0	hypothetical protein	635
SPRG_04212T0	hypothetical protein	567
SPRG_10683T0	hypothetical protein	505
SPRG_12732T0	hypothetical protein	625
SPRG_00433T0	hypothetical protein	473
SPRG_06006T0	hypothetical protein	607
SPRG_07358T0	hypothetical protein	491
SPRG_08856T0	hypothetical protein	110
SPRG_12004T0	hypothetical protein	567
SPRG_08828T0	hypothetical protein	756
SPRG_13832T0	hypothetical protein	952
SPRG_10344T0	hypothetical protein	2792
SPRG_05285T0	hypothetical protein	549
SPRG_12296T0	hypothetical protein	224
SPRG_02598T0	hypothetical protein	1280
SPRG_07597T0	calcium-translocating P-type ATPase	1043
SPRG_13491T0	CMGC/MAPK protein kinase	652
SPRG_00061T0	hypothetical protein	1208
SPRG_09169T0	hypothetical protein	549
SPRG_02688T0	hypothetical protein	281
SPRG_03381T0	hypothetical protein	693
SPRG_07222T0	hypothetical protein	479
SPRG_08800T0	hypothetical protein	1181
SPRG_13076T0	hypothetical protein	474
SPRG_04157T0	hypothetical protein	466
SPRG_07524T0	hypothetical protein	401
SPRG_09866T0	hypothetical protein	326
SPRG_20561T0	hypothetical protein	1183
SPRG_05208T0	hypothetical protein	631
SPRG_00820T0	hypothetical protein	421
SPRG_01872T0	hypothetical protein	220
SPRG_03640T0	hypothetical protein	200
SPRG_06402T0	hypothetical protein	336
SPRG_06763T0	splicing factor 3B subunit 1	1236
SPRG_09331T0	hypothetical protein	169
SPRG_00539T0	homoserine kinase	314
SPRG_07809T0	hypothetical protein	1141
SPRG_04004T0	hypothetical protein	595
SPRG_00771T0	peptidyl-prolyl cis-trans isomerase FKBP1A	108
SPRG_02546T0	hypothetical protein	240
SPRG_02877T0	hypothetical protein	456
SPRG_15053T0	hypothetical protein	420
SPRG_14365T0	30S ribosomal protein S21e	80
SPRG_12312T0	hypothetical protein	296
SPRG_08960T0	hypothetical protein	938
SPRG_00365T0	hypothetical protein	469
SPRG_03611T0	hypothetical protein	1667
SPRG_02889T0	hypothetical protein	394
SPRG_08763T0	hypothetical protein	336
SPRG_02759T0	hypothetical protein	889
SPRG_01566T0	hypothetical protein	158
SPRG_01565T0	hypothetical protein	440
SPRG_05585T0	hypothetical protein	1153
SPRG_10939T0	hypothetical protein	628
SPRG_00210T0	hypothetical protein	706
SPRG_00889T0	CMGC/MAPK protein kinase	995
SPRG_07857T0	hypothetical protein	419
SPRG_07658T0	hypothetical protein	217
SPRG_10605T0	hypothetical protein	2566
SPRG_04960T0	hypothetical protein	148
SPRG_15693T0	hypothetical protein	138
SPRG_09129T0	hypothetical protein	505
SPRG_09460T0	TKL protein kinase	1024
SPRG_07169T0	hypothetical protein	468
SPRG_18243T0	hypothetical protein	259
SPRG_01765T0	saccharopine dehydrogenase	414
SPRG_03630T0	hypothetical protein	619
SPRG_03191T0	hypothetical protein	1452
SPRG_10235T0	cell differentiation protein RCD1	312
SPRG_15851T0	hypothetical protein	416
SPRG_11194T0	hypothetical protein	329
SPRG_21795T0	hypothetical protein	551
SPRG_07018T0	malate synthase A	535
SPRG_10304T0	hypothetical protein	1134
SPRG_15424T0	hypothetical protein	395
SPRG_02753T0	hypothetical protein	310
SPRG_00607T0	hypothetical protein	1272
SPRG_01413T0	hypothetical protein	908
SPRG_03059T0	hypothetical protein	115
SPRG_08995T0	TKL protein kinase	618
SPRG_00815T0	hypothetical protein	196
SPRG_02713T0	hypothetical protein	1008
SPRG_08266T0	hypothetical protein	731
SPRG_22314T0	hypothetical protein	5206
SPRG_09930T0	hypothetical protein	471
SPRG_20708T0	hypothetical protein	1479
SPRG_04012T0	hypothetical protein	437
SPRG_02409T0	hypothetical protein	343
SPRG_01660T0	hypothetical protein	246
SPRG_14346T0	cysteinyl-tRNA synthetase	676
SPRG_15843T0	hypothetical protein	917
SPRG_14012T0	hypothetical protein	209
SPRG_10576T0	hypothetical protein	424
SPRG_14098T0	hypothetical protein	477
SPRG_02476T0	hypothetical protein	338
SPRG_16743T0	hypothetical protein	88
SPRG_01911T0	hypothetical protein	1790
SPRG_11293T0	hypothetical protein	267
SPRG_04028T0	ribonucleoprotein-associated protein	129
SPRG_22261T0	hypothetical protein	144
SPRG_00650T0	hypothetical protein	215
SPRG_04217T0	hypothetical protein	472
SPRG_07051T0	hypothetical protein	2544
SPRG_01980T0	hypothetical protein	433
SPRG_04179T0	hypothetical protein	259
SPRG_05432T0	hypothetical protein	520
SPRG_08274T0	hypothetical protein	271
SPRG_13480T0	hypothetical protein	274
SPRG_10274T0	hypothetical protein	435
SPRG_09602T0	hypothetical protein	679
SPRG_15430T0	hypothetical protein	989
SPRG_01552T0	hypothetical protein	853
SPRG_04030T0	hypothetical protein	530
SPRG_14930T0	hypothetical protein	251
SPRG_06953T0	hypothetical protein	445
SPRG_10869T0	hypothetical protein	436
SPRG_00511T0	hypothetical protein	374
SPRG_05648T0	hypothetical protein	679
SPRG_06468T0	hypothetical protein	685
SPRG_01819T0	hypothetical protein	171
SPRG_04990T0	hypothetical protein	340
SPRG_06834T0	hypothetical protein	1046
SPRG_10627T0	hypothetical protein	1152
SPRG_00118T0	hypothetical protein	695
SPRG_04773T0	hypothetical protein	553
SPRG_04792T0	hypothetical protein	1081
SPRG_12579T0	hypothetical protein	250
SPRG_22274T0	hypothetical protein	224
SPRG_02100T0	hypothetical protein	722
SPRG_09643T0	hypothetical protein	255
SPRG_05117T0	hypothetical protein	209
SPRG_15039T0	hypothetical protein	725
SPRG_07791T0	hypothetical protein	672
SPRG_03546T0	hypothetical protein	493
SPRG_03391T0	hypothetical protein	1233
SPRG_13039T0	hypothetical protein	224
SPRG_21586T0	hypothetical protein	1274
SPRG_11776T0	hypothetical protein	253
SPRG_14439T0	hypothetical protein	1102
SPRG_02294T0	chaperone dnaK	635
SPRG_00507T0	hypothetical protein	705
SPRG_11714T0	hypothetical protein	272
SPRG_12368T0	hypothetical protein	523
SPRG_20323T0	RuvB-like 1	421
SPRG_02261T0	hypothetical protein	998
SPRG_22307T0	hypothetical protein	946
SPRG_03004T0	hypothetical protein	624
SPRG_21098T0	hypothetical protein	406
SPRG_03372T0	hypothetical protein	493
SPRG_00943T0	hypothetical protein	285
SPRG_05552T0	hypothetical protein	223
SPRG_04931T0	hypothetical protein	1321
SPRG_15444T0	hypothetical protein	472
SPRG_03685T0	hypothetical protein	831
SPRG_00768T0	hypothetical protein	227
SPRG_11715T0	hypothetical protein	708
SPRG_08561T0	hypothetical protein	1079
SPRG_02874T0	hypothetical protein	185
SPRG_06793T0	hypothetical protein	225
SPRG_11880T0	prefoldin	148
SPRG_02289T0	hypothetical protein	168
SPRG_06425T0	hypothetical protein	490
SPRG_15899T0	hypothetical protein	656
SPRG_01337T0	maleylacetoacetate isomerase	224
SPRG_21383T0	hypothetical protein	326
SPRG_01548T0	hypothetical protein	863
SPRG_10013T0	hypothetical protein	317
SPRG_04656T0	hypothetical protein	536
SPRG_01076T0	hypothetical protein	425
SPRG_03473T0	hypothetical protein	1002
SPRG_06314T0	signal recognition particle protein SRP54	517
SPRG_01845T0	hypothetical protein	783
SPRG_04625T0	replication factor C subunit 2	328
SPRG_14181T0	hypothetical protein	213
SPRG_09441T0	proteasome subunit alpha type-5-A	245
SPRG_06390T0	hypothetical protein	539
SPRG_00481T0	inosine-5'-monophosphate dehydrogenase	516
SPRG_12019T0	hypothetical protein	475
SPRG_01416T0	TKL protein kinase	685
SPRG_00642T0	hypothetical protein	708
SPRG_12602T0	60S ribosome subunit biogenesis protein NIP7	181
SPRG_05004T0	hypothetical protein	791
SPRG_15082T0	hypothetical protein	680
SPRG_08603T0	anthranilate phosphoribosyltransferase	344
SPRG_11878T0	hypothetical protein	245
SPRG_14657T0	hypothetical protein	242
SPRG_07858T0	DNA-directed RNA polymerase II subunit RPB2	1184
SPRG_11930T0	hypothetical protein	641
SPRG_04793T0	hypothetical protein	428
SPRG_05301T0	hypothetical protein	475
SPRG_12297T0	hypothetical protein	150
SPRG_05871T0	hypothetical protein	257
SPRG_05470T0	hypothetical protein	213
SPRG_12230T0	hypothetical protein	339
SPRG_01450T0	hypothetical protein	523
SPRG_11153T0	hypothetical protein	996
SPRG_07487T0	hypothetical protein	898
SPRG_06578T0	hypothetical protein	688
SPRG_06070T0	hypothetical protein	424
SPRG_20439T0	hypothetical protein	737
SPRG_03164T0	hypothetical protein	1020
SPRG_07632T0	hypothetical protein	447
SPRG_01439T0	hypothetical protein	495
SPRG_05351T0	hypothetical protein	374
SPRG_01816T0	hypothetical protein	758
SPRG_06920T0	hypothetical protein	1519
SPRG_02768T0	hypothetical protein	433
SPRG_12725T0	hypothetical protein	546
SPRG_07255T0	hypothetical protein	225
SPRG_10256T0	hypothetical protein	283
SPRG_01446T0	S25 ribosomal protein	111
SPRG_19459T0	hypothetical protein	222
SPRG_10100T0	histone H3	137
