# Supplementary material for: Quantitative proteomic analysis of plasma membranes from the fish pathogen Saprolegnia parasitica reveals promising targets for disease control
Source: Microbiol Spectr. 2024 Jun 18;12(8):e00348-24. doi: 10.1128/spectrum.00348-24 (PMC11302233; doi:10.1128/spectrum.00348-24)
Supplement: Table S2 — Protein list from first biological replicate. [file spectrum.00348-24-s0003.xlsx]

## Sheet: BR1-iTRAQ-peptides
Supplemental Table 2: List of all unique proteins (together with their corresponding peptides) identified by iTRAQ experiments from the first biological replicate of DRM and PM samples.
Number	Accession	Protein probability	Description	Peptide sequence	Peptide probability	Unique peptides identified	Precursor m/z	Observed charge
1	SPRG_15364T0	1	hypothetical protein	AEQDEIVEVYR	0.9994	42	747.831	2
1	SPRG_15364T0	1	hypothetical protein	DQVAGDPTNMFANK	0.9994	42	898.401	2
1	SPRG_15364T0	1	hypothetical protein	IAIDQVAQTIHK	0.9994	42	812.942	2
1	SPRG_15364T0	1	hypothetical protein	LANGAGETSLAR	0.9994	42	652.319	2
1	SPRG_15364T0	1	hypothetical protein	STDAAEMGDQASR	0.9994	42	749.799	2
1	SPRG_15364T0	1	hypothetical protein	GINLSEDVFAGFNTTLR	0.9994	42	999.473	2
1	SPRG_15364T0	1	hypothetical protein	GVEECEAALGILR	0.9994	42	775.358	2
1	SPRG_15364T0	1	hypothetical protein	AGEIHGIENLSK	0.9994	42	778.388	2
1	SPRG_15364T0	1	hypothetical protein	FGLQDGSVDNQR	0.9994	42	740.32	2
1	SPRG_15364T0	1	hypothetical protein	IDVSSVEAAIK	0.9994	42	710.356	2
1	SPRG_15364T0	1	hypothetical protein	SIDYCCEVLQNK	0.9994	42	897.863	2
1	SPRG_15364T0	1	hypothetical protein	ALLGNDDVEVLEAFR	0.9994	42	902.932	2
1	SPRG_15364T0	1	hypothetical protein	NSLGLHYEHTK	0.9989	42	793.911	2
1	SPRG_15364T0	1	hypothetical protein	NYDDINEFFWK	0.9994	42	889.913	2
1	SPRG_15364T0	1	hypothetical protein	FVQPANSYVYASR	0.9994	42	823.381	2
1	SPRG_15364T0	1	hypothetical protein	LSMMNVLPQQDQAEFQDER	0.9994	42	1212.03	2
1	SPRG_15364T0	1	hypothetical protein	SGFDQFSTMGK	0.9994	42	746.839	2
1	SPRG_15364T0	1	hypothetical protein	SIFTLILNYYR	0.9987	42	773.905	2
1	SPRG_15364T0	1	hypothetical protein	VAYVDTIPTSNGNR	0.9994	42	825.884	2
1	SPRG_15364T0	1	hypothetical protein	FVVVWNEIVNSFR	0.9994	42	876.942	2
1	SPRG_15364T0	1	hypothetical protein	ADITAWCK	0.9993	42	621.298	2
1	SPRG_15364T0	1	hypothetical protein	FDTVLIK	0.9985	42	562.31	2
1	SPRG_15364T0	1	hypothetical protein	MGAFMDFFR	0.9994	42	633.283	2
1	SPRG_15364T0	1	hypothetical protein	NDCLSAVK	0.9949	42	592.28	2
1	SPRG_15364T0	1	hypothetical protein	QSMMQDANDR	0.9994	42	670.262	2
1	SPRG_15364T0	1	hypothetical protein	SLLMDIPQLR	0.9994	42	665.318	2
1	SPRG_15364T0	1	hypothetical protein	TENLFNALR	0.9993	42	611.3	2
1	SPRG_15364T0	1	hypothetical protein	VAPQLFDQK	0.9992	42	667.349	2
1	SPRG_15364T0	1	hypothetical protein	YELPGDPILGEGKPENQNNALQFTR	0.9994	42	1030.15	3
1	SPRG_15364T0	1	hypothetical protein	YLITIHPEEWENFLER	0.9994	42	745.015	3
1	SPRG_15364T0	1	hypothetical protein	GLVNLFHSDTAMGAATR	0.9993	42	635.624	3
1	SPRG_15364T0	1	hypothetical protein	ILHWLEIGSSAHR	0.9994	42	554.954	3
1	SPRG_15364T0	1	hypothetical protein	AGVVFIGSHAILNAFK	0.9994	42	644.674	3
1	SPRG_15364T0	1	hypothetical protein	MPQLLVTADMHPSK	0.9994	42	619.31	3
1	SPRG_15364T0	1	hypothetical protein	NYFQLESDTKR	0.9994	42	563.595	3
1	SPRG_15364T0	1	hypothetical protein	AGTGTADTQYHVQLLHTK	0.9994	42	743.716	3
1	SPRG_15364T0	1	hypothetical protein	CFLEVGHGWNLLVDR	0.9994	42	649.961	3
1	SPRG_15364T0	1	hypothetical protein	EWCGFVGVKPVAYAER	0.9994	42	715.668	3
1	SPRG_15364T0	1	hypothetical protein	KPVSIIGMR	0.9912	42	435.571	3
1	SPRG_15364T0	1	hypothetical protein	QKPDNADELR	0.9993	42	491.923	3
1	SPRG_15364T0	1	hypothetical protein	YSEGVIYSLDELNNPLENHPIFNK	0.9994	42	1031.82	3
1	SPRG_15364T0	1	hypothetical protein	EGDLVDDKEAAILQYDIQNTGEVFEPVFLSAGK	0.9994	42	1011.47	4
2	SPRG_00123T0	1	hypothetical protein	TDPADFLIDVTSGR	0.9994	41	825.888	2
2	SPRG_00123T0	1	hypothetical protein	LLEYFVSIPGTEEIRPQYNPATY	0.9932	41	1422.67	2
2	SPRG_00123T0	1	hypothetical protein	TSILPYFENLGFYCPLR	0.9994	41	1112.02	2
2	SPRG_00123T0	1	hypothetical protein	FENLSYTVQAR	0.9994	41	736.334	2
2	SPRG_00123T0	1	hypothetical protein	VFFESEMYQTSLK	0.9994	41	948.95	2
2	SPRG_00123T0	1	hypothetical protein	EMSPFALPFGASTMLLLGR	0.999	41	1091.53	2
2	SPRG_00123T0	1	hypothetical protein	GGFTAYFGELGR	0.9994	41	709.826	2
2	SPRG_00123T0	1	hypothetical protein	FADMCLNGSPESQPEEVR	0.9994	41	1099.89	2
2	SPRG_00123T0	1	hypothetical protein	NTGLSFIPANLCIR	0.9994	41	854.9	2
2	SPRG_00123T0	1	hypothetical protein	MLEVTGAGIGR	0.9994	41	624.296	2
2	SPRG_00123T0	1	hypothetical protein	NLDYYVTLPTK	0.9994	41	807.897	2
2	SPRG_00123T0	1	hypothetical protein	SWYSWIQYVVPSSYSLR	0.9989	41	1133.04	2
2	SPRG_00123T0	1	hypothetical protein	TALMGATGAGK	0.9994	41	633.31	2
2	SPRG_00123T0	1	hypothetical protein	IVGDIIINGEPK	0.9994	41	778.414	2
2	SPRG_00123T0	1	hypothetical protein	TCEVGGEITFSGLK	0.9994	41	887.921	2
2	SPRG_00123T0	1	hypothetical protein	LCQPSPDFVAFSTVNYTPMATGLK	0.9994	41	1461.17	2
2	SPRG_00123T0	1	hypothetical protein	AVVVNEFR	0.9993	41	539.279	2
2	SPRG_00123T0	1	hypothetical protein	DNHCPTLTVR	0.9994	41	673.288	2
2	SPRG_00123T0	1	hypothetical protein	EMTLAEK	0.9968	41	555.266	2
2	SPRG_00123T0	1	hypothetical protein	ITEAQIK	0.9832	41	545.794	2
2	SPRG_00123T0	1	hypothetical protein	IVGLVDQR	0.9965	41	522.255	2
2	SPRG_00123T0	1	hypothetical protein	LFDSLLLLQR	0.9991	41	681.376	2
2	SPRG_00123T0	1	hypothetical protein	LPEDITYEEK	0.9994	41	762.848	2
2	SPRG_00123T0	1	hypothetical protein	NGDYPEAVR	0.9992	41	582.759	2
2	SPRG_00123T0	1	hypothetical protein	QGTVGSYFTR	0.9992	41	630.301	2
2	SPRG_00123T0	1	hypothetical protein	SPSYNFVR	0.967	41	557.27	2
2	SPRG_00123T0	1	hypothetical protein	STEVDPMK	0.9994	41	597.735	2
2	SPRG_00123T0	1	hypothetical protein	SVQDPYR	0.9975	41	504.739	2
2	SPRG_00123T0	1	hypothetical protein	SVTAIAR	0.9583	41	431.244	2
2	SPRG_00123T0	1	hypothetical protein	YLLPEDR	0.9987	41	525.246	2
2	SPRG_00123T0	1	hypothetical protein	YVSHLK	0.9742	41	517.777	2
2	SPRG_00123T0	1	hypothetical protein	AINDGFNVAAMQDQADFEK	0.9994	41	1186.52	2
2	SPRG_00123T0	1	hypothetical protein	TEMILHLLGLSNCADTVVGDALLR	0.9994	41	915.435	3
2	SPRG_00123T0	1	hypothetical protein	AIPIHAHEYSK	0.9994	41	777.409	2
2	SPRG_00123T0	1	hypothetical protein	TLDLLELNGIINEQVGHLSVEQK	0.9994	41	950.82	3
2	SPRG_00123T0	1	hypothetical protein	VTIGVEVVANPSILFLDEPTSGLDAR	0.9994	41	952.8	3
2	SPRG_00123T0	1	hypothetical protein	VNMHLATPEVR	0.9994	41	470.892	3
2	SPRG_00123T0	1	hypothetical protein	DKPLLWGK	0.9994	41	694.897	2
2	SPRG_00123T0	1	hypothetical protein	QPLLDEHEQLPEVYNSLHFR	0.9994	41	870.071	3
2	SPRG_00123T0	1	hypothetical protein	VVELFDDIIMMNEGHLVYHGPR	0.9989	41	920.743	3
2	SPRG_00123T0	1	hypothetical protein	VLHPMSGIIKPGTMTLILANPGSGK	0.9994	41	745.886	4
3	SPRG_00583T0	1	hypothetical protein	AFFGLTNDQFR	0.9993	33	730.335	2
3	SPRG_00583T0	1	hypothetical protein	SALAMAPEYVNR	0.9994	33	733.331	2
3	SPRG_00583T0	1	hypothetical protein	VEGCTEPLPGFEFLSK	0.9916	33	1043.98	2
3	SPRG_00583T0	1	hypothetical protein	EQWVVDLINVK	0.9994	33	815.919	2
3	SPRG_00583T0	1	hypothetical protein	SMADFEWLANALGEK	0.9994	33	985.464	2
3	SPRG_00583T0	1	hypothetical protein	FIDQEEANAVR	0.9994	33	718.321	2
3	SPRG_00583T0	1	hypothetical protein	GLVAQLGETFEMLTNR	0.9987	33	961.987	2
3	SPRG_00583T0	1	hypothetical protein	IPAFIDVDQMIK	0.9994	33	839.423	2
3	SPRG_00583T0	1	hypothetical protein	TPMEGDDVDER	0.9994	33	704.276	2
3	SPRG_00583T0	1	hypothetical protein	ALNSNYK	0.9904	33	549.275	2
3	SPRG_00583T0	1	hypothetical protein	ASDIEAAK	0.9797	33	546.739	2
3	SPRG_00583T0	1	hypothetical protein	CETLAEQLAR	0.9994	33	662.288	2
3	SPRG_00583T0	1	hypothetical protein	EEVINTLR	0.9992	33	559.282	2
3	SPRG_00583T0	1	hypothetical protein	LPVAFDGVR	0.9813	33	559.303	2
3	SPRG_00583T0	1	hypothetical protein	LVDDEEACR	0.9994	33	620.275	2
3	SPRG_00583T0	1	hypothetical protein	LVQHFTHR	0.9993	33	591.314	2
3	SPRG_00583T0	1	hypothetical protein	MIANEWIVK	0.9993	33	696.358	2
3	SPRG_00583T0	1	hypothetical protein	VIEQEER	0.9985	33	523.749	2
3	SPRG_00583T0	1	hypothetical protein	SKDAFQNDTTEWNK	0.9994	33	705.995	3
3	SPRG_00583T0	1	hypothetical protein	VQQLQDAEPSTLEAEGVALDDEWSELSK	0.9994	33	1125.84	3
3	SPRG_00583T0	1	hypothetical protein	HEALDKEYELEWK	0.9994	33	708.02	3
3	SPRG_00583T0	1	hypothetical protein	LAEEDESLQHAYANLCSEVESIK	0.9994	33	971.419	3
3	SPRG_00583T0	1	hypothetical protein	ASKEEVINTLR	0.9924	33	516.608	3
3	SPRG_00583T0	1	hypothetical protein	LLNEDESDVNSVTSELEK	0.9994	33	770.352	3
3	SPRG_00583T0	1	hypothetical protein	EREEDMVQGGK	0.9853	33	527.906	3
3	SPRG_00583T0	1	hypothetical protein	DKDLCFVIDETLSAAK	0.9994	33	749.364	3
3	SPRG_00583T0	1	hypothetical protein	SGKPLEVETVAPTVVYQSNR	0.9994	33	821.414	3
3	SPRG_00583T0	1	hypothetical protein	EKVEFLK	0.9942	33	442.25	3
3	SPRG_00583T0	1	hypothetical protein	ELTALHVK	0.9987	33	400.225	3
3	SPRG_00583T0	1	hypothetical protein	KAESDLIEQR	0.9994	33	492.915	3
3	SPRG_00583T0	1	hypothetical protein	AQFQAELDAQQSHLASEHEVCQSLLDR	0.9994	33	811.708	4
3	SPRG_00583T0	1	hypothetical protein	LSDETVTASSEDVLIAEYHAFLENEKR	0.9994	33	839.382	4
3	SPRG_00583T0	1	hypothetical protein	AYLSSLMTDAGNWVLDALHDHSK	0.9906	33	712.828	4
4	SPRG_21467T0	1	hypothetical protein	LPAFLIGLVDFSR	0.9994	33	796.439	2
4	SPRG_21467T0	1	hypothetical protein	VIDAVEQLLVQLK	0.9994	33	878.522	2
4	SPRG_21467T0	1	hypothetical protein	NYDDFNEFFWTTK	0.9994	33	1007.96	2
4	SPRG_21467T0	1	hypothetical protein	MLMADIPFQPCLELLGGR	0.9994	33	1097.51	2
4	SPRG_21467T0	1	hypothetical protein	TEIVAPLLPADAAEATK	0.9994	33	999.516	2
4	SPRG_21467T0	1	hypothetical protein	GTSVVYDLSDPGAISSIK	0.9994	33	1049.01	2
4	SPRG_21467T0	1	hypothetical protein	AYQLLTVDNVDAEPR	0.9994	33	924.404	2
4	SPRG_21467T0	1	hypothetical protein	NIFGFQENNVK	0.9994	33	799.393	2
4	SPRG_21467T0	1	hypothetical protein	YNILDLENLPAR	0.9994	33	787.89	2
4	SPRG_21467T0	1	hypothetical protein	LVPNEAEVEASK	0.999	33	787.389	2
4	SPRG_21467T0	1	hypothetical protein	CSCYLETLK	0.9993	33	720.338	2
4	SPRG_21467T0	1	hypothetical protein	DIDYLLK	0.9986	33	584.301	2
4	SPRG_21467T0	1	hypothetical protein	DLLVTEGK	0.9991	33	581.822	2
4	SPRG_21467T0	1	hypothetical protein	EADVINNR	0.9993	33	537.746	2
4	SPRG_21467T0	1	hypothetical protein	ELDEMVALK	0.9994	33	668.344	2
4	SPRG_21467T0	1	hypothetical protein	IEACLGSYK	0.9993	33	659.306	2
4	SPRG_21467T0	1	hypothetical protein	LFDNYGK	0.998	33	572.777	2
4	SPRG_21467T0	1	hypothetical protein	YFSCLVR	0.9891	33	539.246	2
4	SPRG_21467T0	1	hypothetical protein	ALAMDFSHEEK	0.9994	33	522.563	3
4	SPRG_21467T0	1	hypothetical protein	FLYWLELGHHK	0.9994	33	577.637	3
4	SPRG_21467T0	1	hypothetical protein	GLNVSGLHALR	0.9994	33	427.564	3
4	SPRG_21467T0	1	hypothetical protein	AQLYQGGSALTNISMHK	0.9994	33	708.354	3
4	SPRG_21467T0	1	hypothetical protein	SYLIDGHDTDEAR	0.9994	33	545.894	3
4	SPRG_21467T0	1	hypothetical protein	MPNLLATVDRPEHK	0.9994	33	642.351	3
4	SPRG_21467T0	1	hypothetical protein	ASEELNKELDEMVALK	0.9994	33	751.042	3
4	SPRG_21467T0	1	hypothetical protein	ESALDKVEAAMR	0.9994	33	536.597	3
4	SPRG_21467T0	1	hypothetical protein	EPGTYLATIIRPIYAEVK	0.9994	33	774.735	3
4	SPRG_21467T0	1	hypothetical protein	EQLETPLATPLESSK	0.9994	33	965.961	2
4	SPRG_21467T0	1	hypothetical protein	DEWEHFLER	0.9994	33	468.865	3
4	SPRG_21467T0	1	hypothetical protein	EKEAAEEHALEIK	0.9994	33	643.692	3
4	SPRG_21467T0	1	hypothetical protein	IELPGDPIIGEGKPENQNHAVVFSR	0.9994	33	1002.01	3
4	SPRG_21467T0	1	hypothetical protein	LLGNEVANEVTALQPAPAADKPK	0.9994	33	926.821	3
4	SPRG_21467T0	1	hypothetical protein	VLNDTPLKPNSFFIAADPTHEYATNQLNALIGDK	0.9994	33	1040.75	4
5	SPRG_06776T0	1	hypothetical protein	GAMINLPADQLVPGDVIR	0.9994	27	1020	2
5	SPRG_06776T0	1	hypothetical protein	DAEDGVGVAFIGR	0.9994	27	725.339	2
5	SPRG_06776T0	1	hypothetical protein	AAEQIAGVESQGR	0.9994	27	730.34	2
5	SPRG_06776T0	1	hypothetical protein	NYVNEAGQIEWGAIPLNAALDK	0.9994	27	1337.65	2
5	SPRG_06776T0	1	hypothetical protein	GLGVSYSEGDVPMEEASWK	0.9994	27	1164.99	2
5	SPRG_06776T0	1	hypothetical protein	NIGIAVDDATDAAR	0.9994	27	773.353	2
5	SPRG_06776T0	1	hypothetical protein	GAPQICLDMDDNAESLR	0.9994	27	1019.42	2
5	SPRG_06776T0	1	hypothetical protein	LTSIEEMASMEVLCSDK	0.9994	27	1110.48	2
5	SPRG_06776T0	1	hypothetical protein	AFIDGYK	0.9993	27	551.265	2
5	SPRG_06776T0	1	hypothetical protein	AIEMGVAVK	0.9994	27	603.336	2
5	SPRG_06776T0	1	hypothetical protein	HDTADTVKR	0.9994	27	665.847	2
5	SPRG_06776T0	1	hypothetical protein	LFENIK	0.9975	27	526.274	2
5	SPRG_06776T0	1	hypothetical protein	NSDWVK	0.965	27	518.715	2
5	SPRG_06776T0	1	hypothetical protein	SCNAYFTEK	0.9962	27	698.801	2
5	SPRG_06776T0	1	hypothetical protein	VIAIETCR	0.9994	27	547.759	2
5	SPRG_06776T0	1	hypothetical protein	LSVDLDNLIPYNGYSTDDILLYGALSAR	0.9989	27	1072.51	3
5	SPRG_06776T0	1	hypothetical protein	EGLSSAEAEKR	0.9993	27	488.914	3
5	SPRG_06776T0	1	hypothetical protein	IHDLDEEPSALQVYDQFVK	0.9994	27	845.405	3
5	SPRG_06776T0	1	hypothetical protein	QGEIEAVVTSTGIHTFLGR	0.9994	27	720.356	3
5	SPRG_06776T0	1	hypothetical protein	AKYDAESK	0.9865	27	448.571	3
5	SPRG_06776T0	1	hypothetical protein	KAFIDGYK	0.9994	27	458.584	3
5	SPRG_06776T0	1	hypothetical protein	QYTAHPDAVK	0.9759	27	473.239	3
5	SPRG_06776T0	1	hypothetical protein	VKDNATGK	0.9993	27	632.863	2
5	SPRG_06776T0	1	hypothetical protein	QLGMPTNILDTSFFNQAPPPGVNLAQMVYETDGFAQVFPEHK	0.9994	27	1235.09	4
5	SPRG_06776T0	1	hypothetical protein	LVGILPLFDPPRHDTADTVK	0.9994	27	831.429	3
5	SPRG_06776T0	1	hypothetical protein	NNDPAACGELDGSVYKPSLNEANLGLLR	0.9994	27	1088.83	3
5	SPRG_06776T0	1	hypothetical protein	IENNEAIDVVCHNTYPGNDTMWQK	0.9994	27	1047.77	3
6	SPRG_12251T0	1	V-type proton ATPase catalytic subunit A	LAGNVALQTGQR	0.9994	27	686.348	2
6	SPRG_12251T0	1	V-type proton ATPase catalytic subunit A	TTLVANTSNMPVAAR	0.9994	27	853.414	2
6	SPRG_12251T0	1	V-type proton ATPase catalytic subunit A	IIDALFPSVLGGTCAVPGAFGCGK	0.9994	27	1337.12	2
6	SPRG_12251T0	1	V-type proton ATPase catalytic subunit A	IMCPPNVFGTVVK	0.9994	27	869.923	2
6	SPRG_12251T0	1	V-type proton ATPase catalytic subunit A	LGEMPADSGYPAYLGAR	0.9994	27	956.379	2
6	SPRG_12251T0	1	V-type proton ATPase catalytic subunit A	NLDDEIEAAFQSLSD	0.9993	27	905.897	2
6	SPRG_12251T0	1	V-type proton ATPase catalytic subunit A	SFTLQDTVLEVR	0.9994	27	776.375	2
6	SPRG_12251T0	1	V-type proton ATPase catalytic subunit A	GVDVPSLNATK	0.9993	27	694.835	2
6	SPRG_12251T0	1	V-type proton ATPase catalytic subunit A	EDNLQEIVQLVGK	0.9994	27	886.951	2
6	SPRG_12251T0	1	V-type proton ATPase catalytic subunit A	DQGMNVSMMADSTSR	0.9994	27	887.351	2
6	SPRG_12251T0	1	V-type proton ATPase catalytic subunit A	CQEILQK	0.9973	27	598.299	2
6	SPRG_12251T0	1	V-type proton ATPase catalytic subunit A	ESDYGYVYK	0.9994	27	706.331	2
6	SPRG_12251T0	1	V-type proton ATPase catalytic subunit A	FTPLNFR	0.9928	27	519.752	2
6	SPRG_12251T0	1	V-type proton ATPase catalytic subunit A	LDPDYSNLR	0.9992	27	618.763	2
6	SPRG_12251T0	1	V-type proton ATPase catalytic subunit A	LSQDVYVPR	0.9993	27	610.805	2
6	SPRG_12251T0	1	V-type proton ATPase catalytic subunit A	QPEDQMR	0.9974	27	524.229	2
6	SPRG_12251T0	1	V-type proton ATPase catalytic subunit A	TVISQALSK	0.9976	27	617.841	2
6	SPRG_12251T0	1	V-type proton ATPase catalytic subunit A	VIADSPPDAR	0.9994	27	592.753	2
6	SPRG_12251T0	1	V-type proton ATPase catalytic subunit A	VLEPFFNK	0.999	27	641.34	2
6	SPRG_12251T0	1	V-type proton ATPase catalytic subunit A	VSCLGSPK	0.9984	27	562.777	2
6	SPRG_12251T0	1	V-type proton ATPase catalytic subunit A	VSLNPVIQK	0.9802	27	643.335	2
6	SPRG_12251T0	1	V-type proton ATPase catalytic subunit A	VTWAQIK	0.9992	27	567.3	2
6	SPRG_12251T0	1	V-type proton ATPase catalytic subunit A	EDFLQQNAFSDYDFTCPLVK	0.9994	27	1357.58	2
6	SPRG_12251T0	1	V-type proton ATPase catalytic subunit A	SIILLHNLSQK	0.9994	27	518.626	3
6	SPRG_12251T0	1	V-type proton ATPase catalytic subunit A	MAEVLCDFPELTMTVNNQEVPIMK	0.9994	27	1029.45	3
6	SPRG_12251T0	1	V-type proton ATPase catalytic subunit A	THELGLSHFWPVR	0.9994	27	574.95	3
6	SPRG_12251T0	1	V-type proton ATPase catalytic subunit A	SVELGPGIVDNIFDGIQRPLESIAK	0.9994	27	985.836	3
7	SPRG_20212T0	1	hypothetical protein	ADGDDIVEVYR	0.9993	26	698.303	2
7	SPRG_20212T0	1	hypothetical protein	EEALVSSPTQVR	0.9993	26	730.35	2
7	SPRG_20212T0	1	hypothetical protein	GMLAATAEGSSSPEVQAR	0.9993	26	953.434	2
7	SPRG_20212T0	1	hypothetical protein	GTLQQVLPSDWMR	0.9993	26	837.888	2
7	SPRG_20212T0	1	hypothetical protein	AADIDLLMR	0.9993	26	581.277	2
7	SPRG_20212T0	1	hypothetical protein	AAEEDELQR	0.9993	26	602.76	2
7	SPRG_20212T0	1	hypothetical protein	AHFFDVAIQR	0.9993	26	674.334	2
7	SPRG_20212T0	1	hypothetical protein	ETFVNFFK	0.9992	26	660.336	2
7	SPRG_20212T0	1	hypothetical protein	FDETNVAR	0.9992	26	548.242	2
7	SPRG_20212T0	1	hypothetical protein	LLGFQFASMR	0.9991	26	657.327	2
7	SPRG_20212T0	1	hypothetical protein	LSDLIDDR	0.9991	26	545.758	2
7	SPRG_20212T0	1	hypothetical protein	MPNFLATGK	0.9988	26	633.825	2
7	SPRG_20212T0	1	hypothetical protein	TLDIADALPR	0.999	26	614.807	2
7	SPRG_20212T0	1	hypothetical protein	WIALNESFAK	0.9989	26	733.88	2
7	SPRG_20212T0	1	hypothetical protein	VMANPLQTR	0.9952	26	587.291	2
7	SPRG_20212T0	1	hypothetical protein	VVVNPLFR	0.9862	26	544.309	2
7	SPRG_20212T0	1	hypothetical protein	ENAVDLLACLLDMPDAEDELPTNAR	0.9993	26	973.428	3
7	SPRG_20212T0	1	hypothetical protein	WWQSEADLYKPISWTSR	0.9993	26	814.382	3
7	SPRG_20212T0	1	hypothetical protein	WLEIGSDQSMSHDEK	0.9993	26	683.986	3
7	SPRG_20212T0	1	hypothetical protein	LLGPEDAAIIDGLQHAIANADETLR	0.9993	26	920.786	3
7	SPRG_20212T0	1	hypothetical protein	YLITLHPEEWGNFLER	0.9993	26	721.026	3
7	SPRG_20212T0	1	hypothetical protein	MHYGHPDVFDK	0.9991	26	550.592	3
7	SPRG_20212T0	1	hypothetical protein	GEYIQTIDMNQEHYFEEALK	0.9993	26	916.061	3
7	SPRG_20212T0	1	hypothetical protein	YELPGHPIVGEGKPENQNIALPFTR	0.9993	26	766.872	4
7	SPRG_20212T0	1	hypothetical protein	LEALGHKPEMAPADTAFLNNVVKPLYK	0.9993	26	890.469	4
7	SPRG_20212T0	1	hypothetical protein	QKHDILDELQAINDAMYPK	0.9993	26	897.455	3
8	SPRG_07100T0	1	heat shock protein	SGEDLTSLDDYISR	0.9993	25	857.869	2
8	SPRG_07100T0	1	heat shock protein	ADLVNNLGTIAK	0.9993	25	758.894	2
8	SPRG_07100T0	1	heat shock protein	GVVDSEDLPLNISR	0.9993	25	829.351	2
8	SPRG_07100T0	1	heat shock protein	IEEVTDDDDKK	0.9993	25	869.927	2
8	SPRG_07100T0	1	heat shock protein	ELISNASDALDK	0.9993	25	782.369	2
8	SPRG_07100T0	1	heat shock protein	CLDMFNELAEDAEK	0.9993	25	981.399	2
8	SPRG_07100T0	1	heat shock protein	MPENQPGIYYVTGESK	0.9993	25	1050.98	2
8	SPRG_07100T0	1	heat shock protein	VLFMVDPIDEYAVQQLK	0.9993	25	1148.57	2
8	SPRG_07100T0	1	heat shock protein	AATEGLCK	0.9992	25	563.762	2
8	SPRG_07100T0	1	heat shock protein	DTTSEPIQR	0.9993	25	595.777	2
8	SPRG_07100T0	1	heat shock protein	FYEAFSK	0.9992	25	590.278	2
8	SPRG_07100T0	1	heat shock protein	HSEFIGFPIR	0.9993	25	673.834	2
8	SPRG_07100T0	1	heat shock protein	SVENSPFIEK	0.9993	25	719.351	2
8	SPRG_07100T0	1	heat shock protein	RAPFDMFEGGAK	0.9993	25	543.954	3
8	SPRG_07100T0	1	heat shock protein	VFIMDNCEDLMPEYLSFVK	0.9993	25	876.399	3
8	SPRG_07100T0	1	heat shock protein	LKEDMLEYLEER	0.9993	25	928.447	2
8	SPRG_07100T0	1	heat shock protein	KHSEFIGFPIR	0.9993	25	540.29	3
8	SPRG_07100T0	1	heat shock protein	KSVENSPFIEK	0.9993	25	570.633	3
8	SPRG_07100T0	1	heat shock protein	EGLDMSESEDEKK	0.9993	25	643.622	3
8	SPRG_07100T0	1	heat shock protein	TMEINPMHPIIK	0.9993	25	571.287	3
8	SPRG_07100T0	1	heat shock protein	SLTNDWEEHASVK	0.9993	25	601.941	3
8	SPRG_07100T0	1	heat shock protein	YQSLTDAAVLDSDKDLEIK	0.9993	25	852.777	3
8	SPRG_07100T0	1	heat shock protein	KPEDVTHEEYAAFYK	0.9993	25	753.704	3
8	SPRG_07100T0	1	heat shock protein	KLICATK	0.9951	25	418.911	3
8	SPRG_07100T0	1	heat shock protein	LGIHEDSTNR	0.9992	25	429.204	3
9	SPRG_10352T0	1	actin	DAYVGDEAQSK	0.9994	24	735.812	2
9	SPRG_10352T0	1	actin	SYELPDGNVIVIGNER	0.9994	24	959.93	2
9	SPRG_10352T0	1	actin	TTGCVLDSGDGVSHTVPIYE	0.9973	24	1120.44	2
9	SPRG_10352T0	1	actin	ELTALAPSTMK	0.9994	24	725.351	2
9	SPRG_10352T0	1	actin	TPEVLFQPALIGK	0.9994	24	850.953	2
9	SPRG_10352T0	1	actin	GIVTNWDDMEK	0.9994	24	798.369	2
9	SPRG_10352T0	1	actin	IVLSGGTTMYPGISER	0.9994	24	912.936	2
9	SPRG_10352T0	1	actin	HPGIMVGMDQK	0.9994	24	758.857	2
9	SPRG_10352T0	1	actin	LTYIALDFDQEMK	0.9994	24	937.955	2
9	SPRG_10352T0	1	actin	AGFAGDDAPR	0.9994	24	560.707	2
9	SPRG_10352T0	1	actin	AYVGDEAQSK	0.9994	24	678.256	2
9	SPRG_10352T0	1	actin	CDVDIR	0.9976	24	455.678	2
9	SPRG_10352T0	1	actin	DLTDYMMK	0.9994	24	652.778	2
9	SPRG_10352T0	1	actin	GVITLK	0.9558	24	459.761	2
9	SPRG_10352T0	1	actin	GYSFTTTAER	0.9994	24	638.766	2
9	SPRG_10352T0	1	actin	IALDFDQEMK	0.9992	24	749.346	2
9	SPRG_10352T0	1	actin	TAAESSGLEK	0.9994	24	640.814	2
9	SPRG_10352T0	1	actin	VLFQPALIGK	0.976	24	687.397	2
9	SPRG_10352T0	1	actin	VVAPPER	0.9926	24	456.219	2
9	SPRG_10352T0	1	actin	AVFPSIVGRPK	0.9994	24	729.917	2
9	SPRG_10352T0	1	actin	EASGIHDCTFQTIMK	0.9994	24	1007.94	2
9	SPRG_10352T0	1	actin	IWHHTFYNELR	0.9994	24	830.421	2
9	SPRG_10352T0	1	actin	VAPEEHPVLLTEAPLNPK	0.9994	24	1121.59	2
9	SPRG_10352T0	1	actin	AEYDESGPSIVHR	0.9994	24	874.419	2
10	SPRG_00066T0	1	hypothetical protein	SIIPGNQVMPVLR	0.9984	23	784.395	2
10	SPRG_00066T0	1	hypothetical protein	ILPVSLIAQLVR	0.9993	23	733.43	2
10	SPRG_00066T0	1	hypothetical protein	ELQAVVMDPTFR	0.9993	23	775.361	2
10	SPRG_00066T0	1	hypothetical protein	NVVLYPDFFDK	0.9993	23	822.901	2
10	SPRG_00066T0	1	hypothetical protein	GSSANPVDIPVLLEVR	0.9993	23	905.458	2
10	SPRG_00066T0	1	hypothetical protein	AAPASSPTDPTASAR	0.9985	23	772.354	2
10	SPRG_00066T0	1	hypothetical protein	ATPDVVFSNLLR	0.9987	23	738.377	2
10	SPRG_00066T0	1	hypothetical protein	VVVDLDIPANR	0.9978	23	677.827	2
10	SPRG_00066T0	1	hypothetical protein	DTSVVSGIR	0.9992	23	539.272	2
10	SPRG_00066T0	1	hypothetical protein	MLPVVTAVR	0.9976	23	565.305	2
10	SPRG_00066T0	1	hypothetical protein	NVELVLSLLK	0.9991	23	708.397	2
10	SPRG_00066T0	1	hypothetical protein	GNSMGPMVTALLNLLAAPDAIAGSTK	0.9993	23	934.457	3
10	SPRG_00066T0	1	hypothetical protein	ATHDTQQWFDELFR	0.9993	23	646.614	3
10	SPRG_00066T0	1	hypothetical protein	VHVLEQPSELVESIQDFAR	0.9993	23	780.721	3
10	SPRG_00066T0	1	hypothetical protein	NLFLSNLFEMIHK	0.9993	23	631.986	3
10	SPRG_00066T0	1	hypothetical protein	SLFSLVYTHLPK	0.9988	23	564.978	3
10	SPRG_00066T0	1	hypothetical protein	ISSQLLALLTHENPR	0.9993	23	612.651	3
10	SPRG_00066T0	1	hypothetical protein	IFDPQAQHTNMYADALVPNK	0.9993	23	854.408	3
10	SPRG_00066T0	1	hypothetical protein	ARPEILDAVLNDR	0.9993	23	542.603	3
10	SPRG_00066T0	1	hypothetical protein	HLPSAVSASSSSAVPLSSVPDLAAR	0.9993	23	850.754	3
10	SPRG_00066T0	1	hypothetical protein	VMANLLSALSHDIAGVR	0.9993	23	637.655	3
10	SPRG_00066T0	1	hypothetical protein	VGLWSQGDVASEWEDHLLK	0.9993	23	819.717	3
10	SPRG_00066T0	1	hypothetical protein	REPSLLSAQFPSMFSQLDSTTPLPEAQDEAADEK	0.9993	23	1006.72	4
11	SPRG_05013T0	1	aspartyl-tRNA synthetase	ALTSLPMQIEDASR	0.9993	23	838.374	2
11	SPRG_05013T0	1	aspartyl-tRNA synthetase	AGESFWVR	0.9692	23	548.268	2
11	SPRG_05013T0	1	aspartyl-tRNA synthetase	DVELEVTK	0.9992	23	610.813	2
11	SPRG_05013T0	1	aspartyl-tRNA synthetase	FGDAPLIQSR	0.9993	23	624.291	2
11	SPRG_05013T0	1	aspartyl-tRNA synthetase	FVDVGDIDK	0.9993	23	648.315	2
11	SPRG_05013T0	1	aspartyl-tRNA synthetase	GQEILSGAQR	0.9993	23	601.795	2
11	SPRG_05013T0	1	aspartyl-tRNA synthetase	IAFLVLR	0.9882	23	488.293	2
11	SPRG_05013T0	1	aspartyl-tRNA synthetase	QAEAEAAAK	0.9982	23	588.807	2
11	SPRG_05013T0	1	aspartyl-tRNA synthetase	VFEIGPVFR	0.999	23	604.305	2
11	SPRG_05013T0	1	aspartyl-tRNA synthetase	WSNSYDFMIR	0.9844	23	731.823	2
11	SPRG_05013T0	1	aspartyl-tRNA synthetase	YDTDFYFLDK	0.9993	23	807.867	2
11	SPRG_05013T0	1	aspartyl-tRNA synthetase	YSNPTLILK	0.9992	23	668.85	2
11	SPRG_05013T0	1	aspartyl-tRNA synthetase	VAAVEIHSTTQK	0.9993	23	524.604	3
11	SPRG_05013T0	1	aspartyl-tRNA synthetase	MNSLGVPEADLQTYVDAFK	0.9993	23	1193.56	2
11	SPRG_05013T0	1	aspartyl-tRNA synthetase	FPLAVRPFYTMPDPTDAR	0.9993	23	746.69	3
11	SPRG_05013T0	1	aspartyl-tRNA synthetase	ELDIINEQHPFEPLK	0.9993	23	704.016	3
11	SPRG_05013T0	1	aspartyl-tRNA synthetase	AKYDTDFYFLDK	0.9993	23	653.312	3
11	SPRG_05013T0	1	aspartyl-tRNA synthetase	YGALPHAGGGVGLER	0.9993	23	533.262	3
11	SPRG_05013T0	1	aspartyl-tRNA synthetase	FDEAVAMLNAAGIDQDPLEDLSTPNEK	0.9993	23	1064.46	3
11	SPRG_05013T0	1	aspartyl-tRNA synthetase	ALAGYDHGTTPGAPAAAPK	0.9989	23	685.335	3
11	SPRG_05013T0	1	aspartyl-tRNA synthetase	GFVEIHTPK	0.9986	23	439.233	3
11	SPRG_05013T0	1	aspartyl-tRNA synthetase	VHDPTLLVER	0.9993	23	661.842	2
11	SPRG_05013T0	1	aspartyl-tRNA synthetase	YFDQHAVLAQSPQLHK	0.9993	23	724.025	3
12	SPRG_03946T0	1	pyruvate kinase	LEAIMSNNEGQTR	0.9989	23	803.861	2
12	SPRG_03946T0	1	pyruvate kinase	LTAMIDAGMNVAR	0.9993	23	753.853	2
12	SPRG_03946T0	1	pyruvate kinase	GDLGMEIAPEK	0.9993	23	724.333	2
12	SPRG_03946T0	1	pyruvate kinase	IENQEGLQNFDEILEK	0.9993	23	1104.02	2
12	SPRG_03946T0	1	pyruvate kinase	MSTQEAIASSAVK	0.9993	23	805.897	2
12	SPRG_03946T0	1	pyruvate kinase	MIVVLTETGTTAR	0.9992	23	768.392	2
12	SPRG_03946T0	1	pyruvate kinase	ALNSAVLGER	0.999	23	587.308	2
12	SPRG_03946T0	1	pyruvate kinase	HVAIMLDTK	0.9987	23	666.348	2
12	SPRG_03946T0	1	pyruvate kinase	QFGWIQK	0.9987	23	597.812	2
12	SPRG_03946T0	1	pyruvate kinase	SGSTNMLK	0.999	23	563.275	2
12	SPRG_03946T0	1	pyruvate kinase	TAIASRPHK	0.9992	23	634.86	2
12	SPRG_03946T0	1	pyruvate kinase	TAIDMGAK	0.9966	23	547.787	2
12	SPRG_03946T0	1	pyruvate kinase	TAQDIDNIR	0.9993	23	595.279	2
12	SPRG_03946T0	1	pyruvate kinase	TDGIMVAR	0.999	23	503.734	2
12	SPRG_03946T0	1	pyruvate kinase	VTLPTMTER	0.9988	23	596.286	2
12	SPRG_03946T0	1	pyruvate kinase	TCLQAEGAIHYDELYQALR	0.9993	23	795.351	3
12	SPRG_03946T0	1	pyruvate kinase	YRPACPILVLTALGETAR	0.9993	23	712.067	3
12	SPRG_03946T0	1	pyruvate kinase	GDAVVAIHGMMEAR	0.9993	23	534.252	3
12	SPRG_03946T0	1	pyruvate kinase	FNFSHGDHK	0.9993	23	688.84	2
12	SPRG_03946T0	1	pyruvate kinase	KNMNLPGAK	0.9993	23	710.895	2
12	SPRG_03946T0	1	pyruvate kinase	TGFLATEDKK	0.9993	23	771.409	2
12	SPRG_03946T0	1	pyruvate kinase	ANIAGKPVVTATQMLESMINNPRPTR	0.9909	23	783.167	4
12	SPRG_03946T0	1	pyruvate kinase	AECTDVANAVLDGSDAVMLSGETANGDYPIQAVEMMHK	0.9993	23	1072.44	4
13	SPRG_07890T0	1	V-type proton ATPase subunit B	EGLGHEEMNAQE	0.9993	23	744.308	2
13	SPRG_07890T0	1	V-type proton ATPase subunit B	GYPGYMYTDLSTIYER	0.9993	23	1036.94	2
13	SPRG_07890T0	1	V-type proton ATPase subunit B	TISGVNGPLVILENVK	0.9993	23	971.011	2
13	SPRG_07890T0	1	V-type proton ATPase subunit B	QIFPPINVLPSLSR	0.9993	23	862.953	2
13	SPRG_07890T0	1	V-type proton ATPase subunit B	EMIQTGISAIDVMNSIAR	0.9993	23	1047.01	2
13	SPRG_07890T0	1	V-type proton ATPase subunit B	VILTDMSSYADALR	0.9993	23	849.904	2
13	SPRG_07890T0	1	V-type proton ATPase subunit B	AVVQVFEGTDGIDNR	0.9993	23	882.389	2
13	SPRG_07890T0	1	V-type proton ATPase subunit B	FAEIVNLTLSTGEVR	0.999	23	896.947	2
13	SPRG_07890T0	1	V-type proton ATPase subunit B	DYYVEPR	0.9977	23	543.25	2
13	SPRG_07890T0	1	V-type proton ATPase subunit B	EEVPGR	0.9916	23	415.699	2
13	SPRG_07890T0	1	V-type proton ATPase subunit B	FIAQGPYQSR	0.9993	23	655.803	2
13	SPRG_07890T0	1	V-type proton ATPase subunit B	MAISEEMLGR	0.9993	23	640.771	2
13	SPRG_07890T0	1	V-type proton ATPase subunit B	SLDLAWSLFR	0.9885	23	676.351	2
13	SPRG_07890T0	1	V-type proton ATPase subunit B	SVDLQMFETH	0.9773	23	675.793	2
13	SPRG_07890T0	1	V-type proton ATPase subunit B	VLEVQGSK	0.9985	23	574.305	2
13	SPRG_07890T0	1	V-type proton ATPase subunit B	AVVGEEALSMEDHLYLK	0.9993	23	731.356	3
13	SPRG_07890T0	1	V-type proton ATPase subunit B	AIDGAPPVVAEDYLDIEGQPINPSCR	0.9993	23	1465.14	2
13	SPRG_07890T0	1	V-type proton ATPase subunit B	NDFEESGCMQNTALFMNLANDPTIER	0.9993	23	1050.76	3
13	SPRG_07890T0	1	V-type proton ATPase subunit B	DDHSAVSNQLYASYATGK	0.9993	23	739.003	3
13	SPRG_07890T0	1	V-type proton ATPase subunit B	IPLFSAAGLPHNEIAAQICR	0.9993	23	771.021	3
13	SPRG_07890T0	1	V-type proton ATPase subunit B	HTHCEFTGDVLK	0.9993	23	860.906	2
13	SPRG_07890T0	1	V-type proton ATPase subunit B	FTDKFEGK	0.9973	23	702.363	2
13	SPRG_07890T0	1	V-type proton ATPase subunit B	KQLDLYYAR	0.9993	23	729.386	2
14	SPRG_10266T0	1	hypothetical protein	EVPSFDEITDMNDLFVR	0.9993	23	1085.98	2
14	SPRG_10266T0	1	hypothetical protein	NFIDDVVDPDFYK	0.9993	23	937.943	2
14	SPRG_10266T0	1	hypothetical protein	SDPNNSPFLPPPAGR	0.9993	23	855.401	2
14	SPRG_10266T0	1	hypothetical protein	LPWGDNYVAPQR	0.9992	23	780.361	2
14	SPRG_10266T0	1	hypothetical protein	DIPSTVNPVWNETLLVGR	0.9783	23	1077.53	2
14	SPRG_10266T0	1	hypothetical protein	APLQIFQDK	0.9972	23	674.356	2
14	SPRG_10266T0	1	hypothetical protein	FPDTASFYR	0.9544	23	624.305	2
14	SPRG_10266T0	1	hypothetical protein	LLNPLPYQVR	0.9973	23	678.876	2
14	SPRG_10266T0	1	hypothetical protein	LWVDILTPR	0.9952	23	628.848	2
14	SPRG_10266T0	1	hypothetical protein	NWQALGK	0.9825	23	552.794	2
14	SPRG_10266T0	1	hypothetical protein	VLLPMDVVR	0.9969	23	601.31	2
14	SPRG_10266T0	1	hypothetical protein	EAANYPPVDIAMPPAQHYELR	0.9993	23	842.721	3
14	SPRG_10266T0	1	hypothetical protein	ELDKEIVEMGAIK	0.9993	23	636.325	3
14	SPRG_10266T0	1	hypothetical protein	ATRPAWDSTFDQGLLEK	0.9993	23	741.687	3
14	SPRG_10266T0	1	hypothetical protein	IGKDEVVAHAYQSLR	0.9992	23	658.689	3
14	SPRG_10266T0	1	hypothetical protein	LVTKPFETYALTIGQK	0.9993	23	747.735	3
14	SPRG_10266T0	1	hypothetical protein	MEKPPAWVTLK	0.9993	23	577.979	3
14	SPRG_10266T0	1	hypothetical protein	SNLNEIIESNKK	0.9993	23	607.657	3
14	SPRG_10266T0	1	hypothetical protein	NREDLTDGLESK	0.9993	23	555.601	3
14	SPRG_10266T0	1	hypothetical protein	FAPPPPLGPADAGVDGVMMPPSVK	0.9986	23	879.095	3
14	SPRG_10266T0	1	hypothetical protein	DATGTSDPVVFVDVLDQTQHTATK	0.9993	23	945.103	3
14	SPRG_10266T0	1	hypothetical protein	TLDLDLCDKK	0.9993	23	547.933	3
14	SPRG_10266T0	1	hypothetical protein	WGPKPLEQR	0.9986	23	466.915	3
15	SPRG_02804T0	1	elongation factor 2	SVLGGFQWATK	0.9541	22	741.377	2
15	SPRG_02804T0	1	elongation factor 2	LWGDWFFDADAK	0.9993	22	879.913	2
15	SPRG_02804T0	1	elongation factor 2	AGIIAAK	0.979	22	466.27	2
15	SPRG_02804T0	1	elongation factor 2	FSVSPVVR	0.9986	22	517.779	2
15	SPRG_02804T0	1	elongation factor 2	GVSYLQEIR	0.9992	22	604.797	2
15	SPRG_02804T0	1	elongation factor 2	ISEPVVSYR	0.9992	22	597.299	2
15	SPRG_02804T0	1	elongation factor 2	LGDVQVYPEK	0.9978	22	718.366	2
15	SPRG_02804T0	1	elongation factor 2	MFDAIMNDR	0.9993	22	628.749	2
15	SPRG_02804T0	1	elongation factor 2	STLTDSLVSK	0.9992	22	669.843	2
15	SPRG_02804T0	1	elongation factor 2	TGVLCDEVVR	0.9993	22	640.763	2
15	SPRG_02804T0	1	elongation factor 2	YLADNHGWDVTDAR	0.9993	22	888.895	2
15	SPRG_02804T0	1	elongation factor 2	KGLAPEVPPFDR	0.9993	22	538.616	3
15	SPRG_02804T0	1	elongation factor 2	YVEQVPDIPAGNTCGLVGVDQYLLK	0.9993	22	1513.22	2
15	SPRG_02804T0	1	elongation factor 2	SATNLSDELVEEIDSGKEEVGPR	0.9993	22	921.424	3
15	SPRG_02804T0	1	elongation factor 2	NMSVIAHVDHGK	0.9993	22	537.936	3
15	SPRG_02804T0	1	elongation factor 2	YRVDTLYDGPLDDECANGIR	0.9993	22	825.685	3
15	SPRG_02804T0	1	elongation factor 2	ALLELQLPPEECYQAFNR	0.9845	22	775.353	3
15	SPRG_02804T0	1	elongation factor 2	GTVAFGSGLHQWGFTLK	0.9993	22	698.683	3
15	SPRG_02804T0	1	elongation factor 2	KIWGYGPDGTGPNIFVDATK	0.9993	22	856.753	3
15	SPRG_02804T0	1	elongation factor 2	WLPAGDAILEMIVVHLPSPVVAQR	0.9992	22	919.146	3
15	SPRG_02804T0	1	elongation factor 2	VKPVLMVNK	0.9993	22	487.282	3
15	SPRG_02804T0	1	elongation factor 2	AFPQCSFDHYSIVTGDALVPTSMAGK	0.9993	22	1026.13	3
16	SPRG_00467T0	1	acetate-CoA ligase	AAAPAPPAQTK	0.9981	21	655.862	2
16	SPRG_00467T0	1	acetate-CoA ligase	SIENPEAFWGEK	0.9993	21	847.896	2
16	SPRG_00467T0	1	acetate-CoA ligase	TAILWESDEPGVHR	0.9993	21	877.418	2
16	SPRG_00467T0	1	acetate-CoA ligase	AAAPAPAMYDVIPR	0.9993	21	793.862	2
16	SPRG_00467T0	1	acetate-CoA ligase	ELVGGNVEGR	0.9993	21	587.283	2
16	SPRG_00467T0	1	acetate-CoA ligase	FYTAPTAIR	0.9811	21	592.302	2
16	SPRG_00467T0	1	acetate-CoA ligase	GDVAWFLNGK	0.999	21	697.851	2
16	SPRG_00467T0	1	acetate-CoA ligase	NVFVFK	0.9876	21	521.296	2
16	SPRG_00467T0	1	acetate-CoA ligase	TVYGDHHR	0.998	21	564.781	2
16	SPRG_00467T0	1	acetate-CoA ligase	WYFEVVGDK	0.999	21	715.853	2
16	SPRG_00467T0	1	acetate-CoA ligase	YWDLVER	0.9991	21	562.776	2
16	SPRG_00467T0	1	acetate-CoA ligase	RDADGYYWITGR	0.9993	21	539.598	3
16	SPRG_00467T0	1	acetate-CoA ligase	GHIGAFATPDIIVFVPGLPK	0.9993	21	779.744	3
16	SPRG_00467T0	1	acetate-CoA ligase	ELLAETCQIANAMLAHGVR	0.9993	21	744.007	3
16	SPRG_00467T0	1	acetate-CoA ligase	EALTWFHDFDMAK	0.9993	21	633.62	3
16	SPRG_00467T0	1	acetate-CoA ligase	VLGTVGEPINPEAWK	0.9993	21	949.479	2
16	SPRG_00467T0	1	acetate-CoA ligase	WVFTADEGKR	0.9993	21	499.581	3
16	SPRG_00467T0	1	acetate-CoA ligase	TVDEAIHGVHVVK	0.9993	21	846.468	2
16	SPRG_00467T0	1	acetate-CoA ligase	KIAHGEEDSIGDVSTLAEPEVVPAIIDNFK	0.9993	21	907.118	4
16	SPRG_00467T0	1	acetate-CoA ligase	YLSVYTMPHPGHYFTGDGAR	0.9993	21	608.278	4
16	SPRG_00467T0	1	acetate-CoA ligase	IGTAEVESALVAHNVVTEAAVVGFPHR	0.9993	21	730.354	4
17	SPRG_02328T0	1	enolase 2	VNIGMDVAASEFYTGK	0.9992	21	995.483	2
17	SPRG_02328T0	1	enolase 2	EAIANAGYTDK	0.9993	21	720.853	2
17	SPRG_02328T0	1	enolase 2	IEEEMGEAAVYAGK	0.9993	21	900.918	2
17	SPRG_02328T0	1	enolase 2	ISADALIEVYK	0.9993	21	755.38	2
17	SPRG_02328T0	1	enolase 2	NVNEIIAPSLIGK	0.9993	21	828.432	2
17	SPRG_02328T0	1	enolase 2	AAVPSGASTGEFEALELR	0.9993	21	974.952	2
17	SPRG_02328T0	1	enolase 2	ACNALLLK	0.9978	21	590.316	2
17	SPRG_02328T0	1	enolase 2	DANAPEDQK	0.9993	21	638.292	2
17	SPRG_02328T0	1	enolase 2	GVLTAVK	0.9941	21	488.289	2
17	SPRG_02328T0	1	enolase 2	PIQSIK	0.9762	21	487.295	2
17	SPRG_02328T0	1	enolase 2	SFIDQCK	0.9986	21	587.774	2
17	SPRG_02328T0	1	enolase 2	YNLDFK	0.9861	21	544.29	2
17	SPRG_02328T0	1	enolase 2	EIDQYMVEVLDGTQNEWGWCK	0.9993	21	960.041	3
17	SPRG_02328T0	1	enolase 2	DSSPIVSIEDPFDQDDWASWIK	0.9993	21	1419.63	2
17	SPRG_02328T0	1	enolase 2	FTEAVGDHVQIVGDDLTVTNPTR	0.9993	21	1314.63	2
17	SPRG_02328T0	1	enolase 2	SGETEDSFIADLAVGLSAGQIK	0.9993	21	832.728	3
17	SPRG_02328T0	1	enolase 2	YGLDATAVGDEGGFAPNILENGEAINLIK	0.9993	21	1083.84	3
17	SPRG_02328T0	1	enolase 2	VNQIGSIWESIEAVTMSK	0.9993	21	1140.56	2
17	SPRG_02328T0	1	enolase 2	LAMQEFMILPVGATSFTESMK	0.9993	21	873.742	3
17	SPRG_02328T0	1	enolase 2	IGSEVYHHLK	0.9993	21	735.872	2
17	SPRG_02328T0	1	enolase 2	WQHIADLAGNPTPCLPVPSFNIINGGSHAGNK	0.9993	21	915.667	4
18	SPRG_07349T0	1	hypothetical protein	TIAVDIDAGTLGFPR	0.9993	21	845.391	2
18	SPRG_07349T0	1	hypothetical protein	YDETTTLATILPK	0.9684	21	877.428	2
18	SPRG_07349T0	1	hypothetical protein	SCPILPTTTIGSFPQTAQIR	0.9993	21	1161.04	2
18	SPRG_07349T0	1	hypothetical protein	TITPILTSIVEVVSR	0.9993	21	886.464	2
18	SPRG_07349T0	1	hypothetical protein	GLDGIPALDMTK	0.9993	21	759.892	2
18	SPRG_07349T0	1	hypothetical protein	DTAVPVILGPLTYLALAK	0.9993	21	1072.19	2
18	SPRG_07349T0	1	hypothetical protein	GMLTGPVTILNWSFPR	0.9993	21	966.966	2
18	SPRG_07349T0	1	hypothetical protein	QLVVNPDCGLK	0.9993	21	760.377	2
18	SPRG_07349T0	1	hypothetical protein	AGCSIIQVDEPALR	0.9993	21	831.376	2
18	SPRG_07349T0	1	hypothetical protein	GAVTEDQMR	0.9993	21	575.741	2
18	SPRG_07349T0	1	hypothetical protein	GDNLSILQK	0.9989	21	638.33	2
18	SPRG_07349T0	1	hypothetical protein	LGAGIVDGR	0.9992	21	501.263	2
18	SPRG_07349T0	1	hypothetical protein	LIANVVK	0.9972	21	522.816	2
18	SPRG_07349T0	1	hypothetical protein	RPSDFATR	0.9585	21	547.274	2
18	SPRG_07349T0	1	hypothetical protein	TDMVEFFAEK	0.9993	21	752.854	2
18	SPRG_07349T0	1	hypothetical protein	WPETIAALK	0.9934	21	658.826	2
18	SPRG_07349T0	1	hypothetical protein	DLGPGVYDIHSPVVPPK	0.9993	21	693.302	3
18	SPRG_07349T0	1	hypothetical protein	RWPETIAALK	0.9993	21	491.626	3
18	SPRG_07349T0	1	hypothetical protein	CVRPPVIYADLERPYDMTVR	0.9993	21	867.061	3
18	SPRG_07349T0	1	hypothetical protein	SPNAAITIQPSSSLQHVPYTTK	0.9993	21	876.769	3
18	SPRG_07349T0	1	hypothetical protein	WFDSNYHYEVPELNVHTTPK	0.9993	21	691.816	4
19	SPRG_05568T0	1	V-type H	AADVGADLAGK	0.9994	20	638.315	2
19	SPRG_05568T0	1	V-type H	TDALDAAGNTTAAIGK	0.9994	20	889.437	2
19	SPRG_05568T0	1	V-type H	LFEIYTAIQQGAK	0.9994	20	885.461	2
19	SPRG_05568T0	1	V-type H	SVGVAAMEMVK	0.9994	20	705.373	2
19	SPRG_05568T0	1	V-type H	VVENIPEDDPR	0.9994	20	713.815	2
19	SPRG_05568T0	1	V-type H	ESFNTAFR	0.9648	20	558.256	2
19	SPRG_05568T0	1	V-type H	GCVSIEDK	0.9993	20	592.767	2
19	SPRG_05568T0	1	V-type H	GLLNISDN	0.9993	20	495.24	2
19	SPRG_05568T0	1	V-type H	GSAIHK	0.9975	20	450.76	2
19	SPRG_05568T0	1	V-type H	ISTDASLR	0.9994	20	503.724	2
19	SPRG_05568T0	1	V-type H	TTVSAMK	0.9993	20	513.246	2
19	SPRG_05568T0	1	V-type H	TYELLSQESR	0.9986	20	685.309	2
19	SPRG_05568T0	1	V-type H	VGGGIYTK	0.9994	20	541.802	2
19	SPRG_05568T0	1	V-type H	RGETYELLSQESR	0.9994	20	856.415	2
19	SPRG_05568T0	1	V-type H	LFEAVAGYGLGGSSIALFGR	0.9994	20	1065.03	2
19	SPRG_05568T0	1	V-type H	HQFATIPGLLEGLPGHGPPDHAR	0.9994	20	1281.13	2
19	SPRG_05568T0	1	V-type H	EVAQSCETGAATNIIYGLALGYK	0.9994	20	902.746	3
19	SPRG_05568T0	1	V-type H	EMIPPGLLVILSPIIAGTFFGTR	0.9994	20	868.114	3
19	SPRG_05568T0	1	V-type H	LVGALTSGVQLAISQSNTGGAWDNAK	0.9994	20	949.465	3
19	SPRG_05568T0	1	V-type H	AAVIGDTVGDPLKDTSGPALNILMK	0.9994	20	976.831	3
20	SPRG_03099T0	1	hypothetical protein	FNDNAYSIPVR	0.9719	20	720.331	2
20	SPRG_03099T0	1	hypothetical protein	QPVFVYIPPFAELR	0.9991	20	910.462	2
20	SPRG_03099T0	1	hypothetical protein	LVASNPTGYVLR	0.9989	20	717.329	2
20	SPRG_03099T0	1	hypothetical protein	IGFPVMIK	0.9979	20	596.837	2
20	SPRG_03099T0	1	hypothetical protein	ISTSWLDER	0.9713	20	625.805	2
20	SPRG_03099T0	1	hypothetical protein	LDAALAAADESARPDLLR	0.9993	20	671.339	3
20	SPRG_03099T0	1	hypothetical protein	FGAEIVDGLVHYK	0.9993	20	579.289	3
20	SPRG_03099T0	1	hypothetical protein	TLVDALNALELAMGANVADPSLPIK	0.9993	20	942.143	3
20	SPRG_03099T0	1	hypothetical protein	GQIPAPELLTQEDALELIYEGVK	0.9993	20	938.799	3
20	SPRG_03099T0	1	hypothetical protein	EFVLSENDEAVELLQRPR	0.9993	20	763.376	3
20	SPRG_03099T0	1	hypothetical protein	CLLDILQHIHEGAK	0.9993	20	641.999	3
20	SPRG_03099T0	1	hypothetical protein	GKLPAFSNDPDLASAK	0.9993	20	688.353	3
20	SPRG_03099T0	1	hypothetical protein	AMEVVGTLLEGYVVPQDLVAK	0.9993	20	840.425	3
20	SPRG_03099T0	1	hypothetical protein	DVAGIDVIERPIAYMPTR	0.9993	20	720.689	3
20	SPRG_03099T0	1	hypothetical protein	LPSHAEANAFDAK	0.9993	20	553.603	3
20	SPRG_03099T0	1	hypothetical protein	ITAEDPNAGFQPTSGAIEELNFR	0.9993	20	874.394	3
20	SPRG_03099T0	1	hypothetical protein	NNHVFMNVAPEAVVDPQYLEAVIR	0.9993	20	957.121	3
20	SPRG_03099T0	1	hypothetical protein	IIEEGPVLAPTEAVWDEMMLAATR	0.9993	20	929.429	3
20	SPRG_03099T0	1	hypothetical protein	EHAIHELIAK	0.9968	20	483.596	3
20	SPRG_03099T0	1	hypothetical protein	LLPILTQIATHFGDLHDTPGR	0.9993	20	820.408	3
21	SPRG_19636T0	1	hypothetical protein	DAQYQWVLDALK	0.9863	20	869.451	2
21	SPRG_19636T0	1	hypothetical protein	NQDVATNMDLFEK	0.9993	20	906.919	2
21	SPRG_19636T0	1	hypothetical protein	MLLGDAAADGYCLR	0.9993	20	837.869	2
21	SPRG_19636T0	1	hypothetical protein	NLQYGDVIQLER	0.9993	20	796.374	2
21	SPRG_19636T0	1	hypothetical protein	ACLLNDYYAR	0.9993	20	696.308	2
21	SPRG_19636T0	1	hypothetical protein	EFILSQGASR	0.9993	20	626.305	2
21	SPRG_19636T0	1	hypothetical protein	FPTVQGVLR	0.9901	20	580.809	2
21	SPRG_19636T0	1	hypothetical protein	IVDMEWDK	0.9967	20	662.324	2
21	SPRG_19636T0	1	hypothetical protein	LSSSLLIER	0.9979	20	581.312	2
21	SPRG_19636T0	1	hypothetical protein	LNIKPDMVTYTSDSFPQITELAR	0.9993	20	976.47	3
21	SPRG_19636T0	1	hypothetical protein	AYPTYDFACPIVDSNEGVTHALR	0.9993	20	910.389	3
21	SPRG_19636T0	1	hypothetical protein	AEMHALGDHGLR	0.9993	20	733.85	2
21	SPRG_19636T0	1	hypothetical protein	EKDEFEQAILQDLAR	0.9993	20	698.344	3
21	SPRG_19636T0	1	hypothetical protein	LEENDNFVDHLTPVTR	0.9993	20	681.644	3
21	SPRG_19636T0	1	hypothetical protein	EVTGADYVDPNAKPAAEK	0.9993	20	769.701	3
21	SPRG_19636T0	1	hypothetical protein	ATLSAIKPAR	0.9993	20	439.252	3
21	SPRG_19636T0	1	hypothetical protein	DHPEGDFKK	0.9993	20	502.265	3
21	SPRG_19636T0	1	hypothetical protein	TLRDPVFFR	0.9993	20	432.222	3
21	SPRG_19636T0	1	hypothetical protein	QVDDIVPATLVEFDHLISKPK	0.9993	20	699.86	4
21	SPRG_19636T0	1	hypothetical protein	LNVHGLPFSGVQGLPTPLHPK	0.9993	20	624.81	4
22	SPRG_12198T0	1	hypothetical protein	TLINIALQPGAVADPMYEGQK	0.9994	20	1259.11	2
22	SPRG_12198T0	1	hypothetical protein	SAGSVDSFLAGSADVR	0.9994	20	841.885	2
22	SPRG_12198T0	1	hypothetical protein	TSENELLFFNSFK	0.9994	20	932.449	2
22	SPRG_12198T0	1	hypothetical protein	VGEFFEIELPDATR	0.9994	20	883.906	2
22	SPRG_12198T0	1	hypothetical protein	FSAIDELLVDPGTGVAVEK	0.9994	20	1124.56	2
22	SPRG_12198T0	1	hypothetical protein	ALDTLER	0.9984	20	481.24	2
22	SPRG_12198T0	1	hypothetical protein	ATQFEASN	0.9993	20	506.247	2
22	SPRG_12198T0	1	hypothetical protein	CDEMDR	0.9992	20	479.647	2
22	SPRG_12198T0	1	hypothetical protein	ELQEIISR	0.996	20	566.262	2
22	SPRG_12198T0	1	hypothetical protein	ESCVLLCR	0.9986	20	579.752	2
22	SPRG_12198T0	1	hypothetical protein	FFAGEMAK	0.9993	20	594.791	2
22	SPRG_12198T0	1	hypothetical protein	YGSQDTAVR	0.9993	20	570.747	2
22	SPRG_12198T0	1	hypothetical protein	YVSYVK	0.9989	20	523.78	2
22	SPRG_12198T0	1	hypothetical protein	SLAHSELATVFFEK	0.9994	20	933.967	2
22	SPRG_12198T0	1	hypothetical protein	TGSSMNFGVGSPMDASESDLAIR	0.9994	20	1237.01	2
22	SPRG_12198T0	1	hypothetical protein	YISLIVNEDAAHDCVQK	0.9994	20	751.345	3
22	SPRG_12198T0	1	hypothetical protein	FHPFNFK	0.9964	20	408.891	3
22	SPRG_12198T0	1	hypothetical protein	KELQEIISR	0.9994	20	702.381	2
22	SPRG_12198T0	1	hypothetical protein	LHWVEFQNK	0.9994	20	744.896	2
22	SPRG_12198T0	1	hypothetical protein	YGSPAQEVSHQVDFDNLSDDDDHAK	0.9994	20	1026.42	3
23	SPRG_06591T0	1	hypothetical protein	GEEVPTIELNK	0.9993	19	758.877	2
23	SPRG_06591T0	1	hypothetical protein	LLIQGMLSALSNR	0.9993	19	780.409	2
23	SPRG_06591T0	1	hypothetical protein	AGNINNACYNEGASGR	0.9993	19	900.853	2
23	SPRG_06591T0	1	hypothetical protein	VCDPNEDMEVYAWR	0.9993	19	958.868	2
23	SPRG_06591T0	1	hypothetical protein	FILATLPFFFDSEDR	0.9993	19	981.452	2
23	SPRG_06591T0	1	hypothetical protein	DNTVAFVQTPQYFR	0.9993	19	915.415	2
23	SPRG_06591T0	1	hypothetical protein	VWVLCPESDEEYR	0.9993	19	907.868	2
23	SPRG_06591T0	1	hypothetical protein	AIVSNGAGNVIER	0.9993	19	722.362	2
23	SPRG_06591T0	1	hypothetical protein	ADCAVGSFR	0.9986	19	558.237	2
23	SPRG_06591T0	1	hypothetical protein	GFEVHTK	0.9943	19	553.277	2
23	SPRG_06591T0	1	hypothetical protein	GLDQSLDR	0.9991	19	524.242	2
23	SPRG_06591T0	1	hypothetical protein	GVLESAGDLR	0.9992	19	580.766	2
23	SPRG_06591T0	1	hypothetical protein	LPDEQWPK	0.998	19	650.822	2
23	SPRG_06591T0	1	hypothetical protein	MWFQGVEK	0.9993	19	656.824	2
23	SPRG_06591T0	1	hypothetical protein	SVENNDVVR	0.9993	19	588.271	2
23	SPRG_06591T0	1	hypothetical protein	AHDGDDQTAVNFAELR	0.9993	19	634.947	3
23	SPRG_06591T0	1	hypothetical protein	GPSQAPVHMADNAGGSAK	0.9993	19	661.64	3
23	SPRG_06591T0	1	hypothetical protein	LHSSANLPTPSRPR	0.9684	19	559.629	3
23	SPRG_06591T0	1	hypothetical protein	YSGLPHVTFIGR	0.9993	19	497.583	3
24	SPRG_04533T0	1	hsp70-like protein	DAGAIAGLNVLR	0.9993	18	657.338	2
24	SPRG_04533T0	1	hsp70-like protein	IDSLFDGIDFNSTITR	0.9993	18	979.48	2
24	SPRG_04533T0	1	hsp70-like protein	NQVAMNPTNTVFDAK	0.9993	18	969.451	2
24	SPRG_04533T0	1	hsp70-like protein	NGLENYAYNLR	0.9993	18	735.85	2
24	SPRG_04533T0	1	hsp70-like protein	TTPSYVAFTDSER	0.9993	18	809.334	2
24	SPRG_04533T0	1	hsp70-like protein	FEDMCGDYFR	0.9993	18	736.805	2
24	SPRG_04533T0	1	hsp70-like protein	IDEADKK	0.9986	18	625.844	2
24	SPRG_04533T0	1	hsp70-like protein	ITITNDK	0.9588	18	546.798	2
24	SPRG_04533T0	1	hsp70-like protein	SINPDEAVAFGATVQAAILSGNDSSEK	0.9993	18	994.118	3
24	SPRG_04533T0	1	hsp70-like protein	KFNDPATQADIK	0.9993	18	593.975	3
24	SPRG_04533T0	1	hsp70-like protein	VTPGAGDKPQITVEFK	0.9993	18	1060.07	2
24	SPRG_04533T0	1	hsp70-like protein	SQTFSTYADNQPGVLIQVFEGER	0.9993	18	910.746	3
24	SPRG_04533T0	1	hsp70-like protein	QKELEGIANPIMQK	0.9993	18	683.025	3
24	SPRG_04533T0	1	hsp70-like protein	VTDVINWLDANQSAEKEEFEAK	0.9993	18	990.136	3
24	SPRG_04533T0	1	hsp70-like protein	VQQLLSDFFNGKEPCK	0.9993	18	777.7	3
24	SPRG_04533T0	1	hsp70-like protein	ATAGDTHLGGEDFDNR	0.9993	18	607.246	3
24	SPRG_04533T0	1	hsp70-like protein	EVSEAFIGSPVNNAVITVPAYFNDSQR	0.9993	18	1534.72	2
24	SPRG_04533T0	1	hsp70-like protein	YKSEDEANK	0.9993	18	505.912	3
25	SPRG_19127T0	1	CAMK protein kinase	MDAAGGDAYMTTR	0.9992	17	752.308	2
25	SPRG_19127T0	1	CAMK protein kinase	DLIDHLLLLNASK	0.9992	17	876.985	2
25	SPRG_19127T0	1	CAMK protein kinase	GDVGPQGFSAVAAPK	0.9992	17	844.919	2
25	SPRG_19127T0	1	CAMK protein kinase	SLNTNIMTSLK	0.9991	17	755.395	2
25	SPRG_19127T0	1	CAMK protein kinase	YSYDTPEWAGVSK	0.9992	17	895.913	2
25	SPRG_19127T0	1	CAMK protein kinase	GHYTEADAAK	0.9894	17	675.819	2
25	SPRG_19127T0	1	CAMK protein kinase	GLGEDLTPR	0.9975	17	551.274	2
25	SPRG_19127T0	1	CAMK protein kinase	LFDVFEDAR	0.9992	17	628.297	2
25	SPRG_19127T0	1	CAMK protein kinase	VIDFGLSR	0.9929	17	525.764	2
25	SPRG_19127T0	1	CAMK protein kinase	ELGHGHYGTVR	0.9992	17	685.339	2
25	SPRG_19127T0	1	CAMK protein kinase	DLKPENFLFETK	0.9991	17	956.987	2
25	SPRG_19127T0	1	CAMK protein kinase	NDFNKEEYLVNAFNYFDTK	0.9992	17	935.093	3
25	SPRG_19127T0	1	CAMK protein kinase	VALAVIADQMTGAEINELKK	0.9992	17	849.444	3
25	SPRG_19127T0	1	CAMK protein kinase	LTAEQALQHPWLMGAAPAVER	0.9992	17	811.695	3
25	SPRG_19127T0	1	CAMK protein kinase	KILDAVK	0.9853	17	406.912	3
25	SPRG_19127T0	1	CAMK protein kinase	SVSHPNIIK	0.9987	17	428.231	3
25	SPRG_19127T0	1	CAMK protein kinase	VSRPETLK	0.9725	17	406.549	3
26	SPRG_06544T0	1	hypothetical protein	SACAGIGTDENK	0.9994	16	750.324	2
26	SPRG_06544T0	1	hypothetical protein	ALLLAILEHSN	0.9994	16	669.345	2
26	SPRG_06544T0	1	hypothetical protein	GLGTDEYALACAIVR	0.9994	16	871.399	2
26	SPRG_06544T0	1	hypothetical protein	LLAQPIEEAEAQIVR	0.9994	16	912.466	2
26	SPRG_06544T0	1	hypothetical protein	MNIYPQTTYEIDAGR	0.9987	16	979.458	2
26	SPRG_06544T0	1	hypothetical protein	AVEVAEIIYK	0.9994	16	711.887	2
26	SPRG_06544T0	1	hypothetical protein	GETSGDYGK	0.9994	16	601.279	2
26	SPRG_06544T0	1	hypothetical protein	IYGETSGDFR	0.9994	16	644.779	2
26	SPRG_06544T0	1	hypothetical protein	LTQVIGSK	0.9994	16	567.345	2
26	SPRG_06544T0	1	hypothetical protein	YPELHK	0.9943	16	537.792	2
26	SPRG_06544T0	1	hypothetical protein	STLLAELKGETSGDYGK	0.9994	16	734.367	3
26	SPRG_06544T0	1	hypothetical protein	VVNQMQQPFNPEIHTQAK	0.9994	16	799.695	3
26	SPRG_06544T0	1	hypothetical protein	ADDLGGDLKK	0.9994	16	488.588	3
26	SPRG_06544T0	1	hypothetical protein	SNEELNILKK	0.9991	16	540.631	3
26	SPRG_06544T0	1	hypothetical protein	NYQNDMVVVLADDLGGDLKK	0.9994	16	885.795	3
26	SPRG_06544T0	1	hypothetical protein	ALNHADLQIDNWCHEIK	0.9994	16	1177.58	2
27	SPRG_12471T0	1	hypothetical protein	LNLPGAEELYFTEFNR	0.9992	16	1028.98	2
27	SPRG_12471T0	1	hypothetical protein	AGGACDDDLIR	0.9991	16	648.275	2
27	SPRG_12471T0	1	hypothetical protein	LAAVSPQGVLR	0.9985	16	627.838	2
27	SPRG_12471T0	1	hypothetical protein	LDNFDGPEIAR	0.9992	16	695.813	2
27	SPRG_12471T0	1	hypothetical protein	AFMNAELPNELIELLER	0.9992	16	1073.52	2
27	SPRG_12471T0	1	hypothetical protein	ALIDQVVQTALPEAR	0.9992	16	884.46	2
27	SPRG_12471T0	1	hypothetical protein	LVGMNDVQGAAR	0.9991	16	687.831	2
27	SPRG_12471T0	1	hypothetical protein	NPDEVSTTVR	0.9983	16	631.289	2
27	SPRG_12471T0	1	hypothetical protein	QIIEMFEK	0.9989	16	663.339	2
27	SPRG_12471T0	1	hypothetical protein	EQHLDTSLIYALAK	0.9991	16	630.648	3
27	SPRG_12471T0	1	hypothetical protein	ALEHYTELADLK	0.999	16	564.285	3
27	SPRG_12471T0	1	hypothetical protein	SQLDNNNLHDALASFIK	0.9992	16	730.021	3
27	SPRG_12471T0	1	hypothetical protein	TLLSQIPQTPVDQLVEEVEKR	0.9992	16	904.132	3
27	SPRG_12471T0	1	hypothetical protein	VAQDTVFVTALHTASK	0.9992	16	659.343	3
27	SPRG_12471T0	1	hypothetical protein	GDAPLQLFIMEVGTNAAGQTFR	0.9992	16	827.39	3
27	SPRG_12471T0	1	hypothetical protein	LLEINLLGGSPQVADAILSNNMFSHYDRPR	0.9848	16	875.91	4
28	SPRG_03360T0	1	hypothetical protein	STPAPVSMQEILEK	0.9992	16	909.445	2
28	SPRG_03360T0	1	hypothetical protein	VAAPWTQPIEEIR	0.9992	16	827.39	2
28	SPRG_03360T0	1	hypothetical protein	LISDVPPSVVAQIK	0.9992	16	877.467	2
28	SPRG_03360T0	1	hypothetical protein	GFPELGIAPFAISDVK	0.9992	16	975.002	2
28	SPRG_03360T0	1	hypothetical protein	NLDGSVFAPVER	0.9992	16	724.307	2
28	SPRG_03360T0	1	hypothetical protein	ADFMGLK	0.9959	16	535.277	2
28	SPRG_03360T0	1	hypothetical protein	IDMPVLLDAK	0.9992	16	709.867	2
28	SPRG_03360T0	1	hypothetical protein	LPDDIVSK	0.9624	16	587.815	2
28	SPRG_03360T0	1	hypothetical protein	LVEGQNAWK	0.9992	16	666.838	2
28	SPRG_03360T0	1	hypothetical protein	NIFEEPSNSR	0.9988	16	668.787	2
28	SPRG_03360T0	1	hypothetical protein	VWVWLSK	0.9987	16	603.334	2
28	SPRG_03360T0	1	hypothetical protein	LQMEADRIDMPVLLDAK	0.9992	16	749.373	3
28	SPRG_03360T0	1	hypothetical protein	LHEHGLQFK	0.9992	16	466.245	3
28	SPRG_03360T0	1	hypothetical protein	LNEYENHETDAQYENSLVLK	0.9837	16	711.327	4
28	SPRG_03360T0	1	hypothetical protein	LYDFHPYEHIHAAYEDDDEQQNLFAK	0.9992	16	874.882	4
28	SPRG_03360T0	1	hypothetical protein	WGMTEIEGEESTRPQFTGEPVLSAITGAK	0.9992	16	1137.19	3
29	SPRG_11908T0	1	hypothetical protein	STPLVVPDVLDMR	0.9992	16	793.394	2
29	SPRG_11908T0	1	hypothetical protein	GVVQPYLEVPAQQVR	0.9992	16	913.962	2
29	SPRG_11908T0	1	hypothetical protein	DAVAVPIPTHLNK	0.9992	16	831.952	2
29	SPRG_11908T0	1	hypothetical protein	IVVDIPLMISDR	0.9992	16	757.892	2
29	SPRG_11908T0	1	hypothetical protein	APTDFGFDTK	0.9991	16	693.823	2
29	SPRG_11908T0	1	hypothetical protein	DLGGAGPESR	0.9992	16	551.755	2
29	SPRG_11908T0	1	hypothetical protein	DLQELYK	0.9872	16	598.812	2
29	SPRG_11908T0	1	hypothetical protein	LFDPAGK	0.9713	16	518.28	2
29	SPRG_11908T0	1	hypothetical protein	LNFLAGDK	0.9991	16	583.308	2
29	SPRG_11908T0	1	hypothetical protein	LVNLANSR	0.9951	16	515.783	2
29	SPRG_11908T0	1	hypothetical protein	NVLEEDAQTPIDADFQK	0.9992	16	1111	2
29	SPRG_11908T0	1	hypothetical protein	MYHDHAIGLSR	0.9992	16	730.345	2
29	SPRG_11908T0	1	hypothetical protein	DDDVEKK	0.9707	16	427.552	3
29	SPRG_11908T0	1	hypothetical protein	YKDLQELYK	0.9992	16	816.437	2
29	SPRG_11908T0	1	hypothetical protein	CTQIATDTGYVQETKPIAVDGFK	0.9992	16	988.474	3
29	SPRG_11908T0	1	hypothetical protein	KGGSLDMQISETTHTWQAGVPASAAYGYGK	0.9992	16	886.677	4
30	SPRG_02861T0	1	ATP synthase subunit	SFGTPLNEPSLR	0.9993	16	731.342	2
30	SPRG_02861T0	1	ATP synthase subunit	NILEEVQMEIIK	0.9993	16	873.945	2
30	SPRG_02861T0	1	ATP synthase subunit	YFQQFLQENAEDR	0.9993	16	916.386	2
30	SPRG_02861T0	1	ATP synthase subunit	CVLIDTPIGK	0.9993	16	696.838	2
30	SPRG_02861T0	1	ATP synthase subunit	FDDSIMR	0.9992	16	514.201	2
30	SPRG_02861T0	1	ATP synthase subunit	FVDEFVFLR	0.9993	16	658.322	2
30	SPRG_02861T0	1	ATP synthase subunit	LGEASEVR	0.999	16	502.744	2
30	SPRG_02861T0	1	ATP synthase subunit	SICTFEANSK	0.9993	16	717.331	2
30	SPRG_02861T0	1	ATP synthase subunit	SIDDAFYER	0.9993	16	630.274	2
30	SPRG_02861T0	1	ATP synthase subunit	KIWEIHQSEGVDNK	0.9993	16	705.699	3
30	SPRG_02861T0	1	ATP synthase subunit	DVNELIGQLHPLGK	0.9993	16	910.98	2
30	SPRG_02861T0	1	ATP synthase subunit	DAIHNFIPIFSENAPWR	0.9993	16	1086.02	2
30	SPRG_02861T0	1	ATP synthase subunit	VQSTGDITTFNIQHGFVEGLIR	0.9993	16	859.404	3
30	SPRG_02861T0	1	ATP synthase subunit	KFVDEFVFLR	0.9993	16	529.943	3
30	SPRG_02861T0	1	ATP synthase subunit	SGFLDDVDYHHLTQCETLEDIK	0.9993	16	971.452	3
30	SPRG_02861T0	1	ATP synthase subunit	LNLQETDYDQFLQDNSGTVTPSIIQTATTK	0.9993	16	1210.55	3
31	SPRG_01813T0	1	hypothetical protein	WGEIEFPAPFGR	0.9989	15	775.369	2
31	SPRG_01813T0	1	hypothetical protein	GIITAITDFQDK	0.9989	15	805.398	2
31	SPRG_01813T0	1	hypothetical protein	DLISSLVSGLMTVGPR	0.9992	15	894.955	2
31	SPRG_01813T0	1	hypothetical protein	TPIEPSPAASPGPSR	0.9991	15	804.397	2
31	SPRG_01813T0	1	hypothetical protein	VPSINFDSVVR	0.9958	15	688.836	2
31	SPRG_01813T0	1	hypothetical protein	FVQITPIIFDAK	0.9991	15	840.408	2
31	SPRG_01813T0	1	hypothetical protein	LIPVFQDIK	0.9982	15	680.885	2
31	SPRG_01813T0	1	hypothetical protein	SLIQDQGIVR	0.9991	15	636.833	2
31	SPRG_01813T0	1	hypothetical protein	TILDLMTR	0.9969	15	561.78	2
31	SPRG_01813T0	1	hypothetical protein	NAALAHAGAIVPR	0.9991	15	468.915	3
31	SPRG_01813T0	1	hypothetical protein	TTSESSAHATASEDGAPAR	0.9991	15	663.953	3
31	SPRG_01813T0	1	hypothetical protein	SIGFIGHYLDQK	0.9992	15	833.418	2
31	SPRG_01813T0	1	hypothetical protein	LQIPLEVTPTVDEIATQLLFNVVPAR	0.9992	15	1007.52	3
31	SPRG_01813T0	1	hypothetical protein	LVVKPDQLIK	0.9992	15	528.976	3
31	SPRG_01813T0	1	hypothetical protein	TAYDSLVASGALVPRPEVPVPAVPMDYAWAK	0.9992	15	890.446	4
32	SPRG_08827T0	1	hypothetical protein	QQELIATLPQVFR	0.9991	15	843.93	2
32	SPRG_08827T0	1	hypothetical protein	FMAVMYGDEER	0.9992	15	746.307	2
32	SPRG_08827T0	1	hypothetical protein	MIQDVEELMSR	0.9992	15	747.818	2
32	SPRG_08827T0	1	hypothetical protein	TDSSDSINPFLSK	0.9992	15	849.895	2
32	SPRG_08827T0	1	hypothetical protein	TSFIEYLLGQK	0.9992	15	793.914	2
32	SPRG_08827T0	1	hypothetical protein	GYDFVQVAK	0.9991	15	657.835	2
32	SPRG_08827T0	1	hypothetical protein	KFDSFSK	0.9984	15	645.856	2
32	SPRG_08827T0	1	hypothetical protein	LDISDEFQR	0.9991	15	633.769	2
32	SPRG_08827T0	1	hypothetical protein	SDLMSELR	0.999	15	547.754	2
32	SPRG_08827T0	1	hypothetical protein	VGPEPTTDR	0.9983	15	558.245	2
32	SPRG_08827T0	1	hypothetical protein	ADMILLLFDAHK	0.9992	15	558.955	3
32	SPRG_08827T0	1	hypothetical protein	QLEHMTVIDTPGILSGEK	0.9989	15	752.756	3
32	SPRG_08827T0	1	hypothetical protein	IVPGNALAVSPDLPYGGLSMFGTSFLNK	0.9992	15	1051.84	3
32	SPRG_08827T0	1	hypothetical protein	TLDWVVTPFKEEYDAIFR	0.9992	15	839.742	3
32	SPRG_08827T0	1	hypothetical protein	KVNEIVK	0.9791	15	421.254	3
33	SPRG_11196T0	1	hypothetical protein	TPAVAEEPVVEAK	0.9993	14	814.411	2
33	SPRG_11196T0	1	hypothetical protein	FEDILNVAAAK	0.9993	14	739.876	2
33	SPRG_11196T0	1	hypothetical protein	FTIASTSVEAK	0.9993	14	721.376	2
33	SPRG_11196T0	1	hypothetical protein	VFHATLSDVSGLPALPVAGF	0.9838	14	1071.52	2
33	SPRG_11196T0	1	hypothetical protein	KVVVEK	0.9973	14	567.339	2
33	SPRG_11196T0	1	hypothetical protein	RFNDFK	0.9884	14	557.793	2
33	SPRG_11196T0	1	hypothetical protein	TPEAAPVVA	0.9845	14	499.763	2
33	SPRG_11196T0	1	hypothetical protein	EVVAPAEAPIDVTAEPAVEEK	0.9993	14	1226.6	2
33	SPRG_11196T0	1	hypothetical protein	VVVYHISGEGLSITK	0.9992	14	678.714	3
33	SPRG_11196T0	1	hypothetical protein	TLSDVSGLPALPVAGFSTVFK	0.9993	14	798.742	3
33	SPRG_11196T0	1	hypothetical protein	VAPVPEVVPEVAATK	0.9993	14	897.453	2
33	SPRG_11196T0	1	hypothetical protein	KPVVVAVADEEKK	0.9993	14	994.591	2
33	SPRG_11196T0	1	hypothetical protein	VEEEIIEKK	0.9993	14	774.925	2
33	SPRG_11196T0	1	hypothetical protein	VVVFLTPAPEPVVEAAPATEEAPVAATEAVAATEVVTATEVVAEEAPK	0.9993	14	1265.37	4
34	SPRG_09415T0	1	tubulin beta chain	AILMDLEPGTMDSVR	0.9992	14	912.406	2
34	SPRG_09415T0	1	tubulin beta chain	INVYYNEATGGR	0.9991	14	750.85	2
34	SPRG_09415T0	1	tubulin beta chain	ALTVPELTQQQFDAK	0.9992	14	988.989	2
34	SPRG_09415T0	1	tubulin beta chain	EVDEQMLNVQNK	0.9992	14	867.913	2
34	SPRG_09415T0	1	tubulin beta chain	NSSYFVEWIPNNIK	0.9991	14	999.991	2
34	SPRG_09415T0	1	tubulin beta chain	FPGQLNSDLR	0.999	14	645.807	2
34	SPRG_09415T0	1	tubulin beta chain	LAVNLIPFPR	0.9991	14	642.356	2
34	SPRG_09415T0	1	tubulin beta chain	VSEQFTAMFR	0.9991	14	680.317	2
34	SPRG_09415T0	1	tubulin beta chain	GHYTEGAELIDSVLDVVR	0.9992	14	754.394	3
34	SPRG_09415T0	1	tubulin beta chain	LHFFMIGFAPLTSR	0.9992	14	594.294	3
34	SPRG_09415T0	1	tubulin beta chain	ELVHIQGGQCGNQIGAK	0.9992	14	695.995	3
34	SPRG_09415T0	1	tubulin beta chain	GQLFRPDNFVFGQTGAGNNWAK	0.9992	14	904.757	3
34	SPRG_09415T0	1	tubulin beta chain	IREEYPDR	0.9914	14	407.854	3
34	SPRG_09415T0	1	tubulin beta chain	FWEVISDEHGVDPTGSYHGDSDLQLER	0.9992	14	844.86	4
35	SPRG_06052T0	1	hypothetical protein	LCEGAIPETVATSLGQR	0.9992	13	967.936	2
35	SPRG_06052T0	1	hypothetical protein	FFSEGEAVDGTGR	0.9992	13	758.319	2
35	SPRG_06052T0	1	hypothetical protein	NTIFFDAVQCGR	0.9992	13	780.836	2
35	SPRG_06052T0	1	hypothetical protein	VVGPVQDDASLK	0.9992	13	758.378	2
35	SPRG_06052T0	1	hypothetical protein	NIEQCGDIR	0.9983	13	619.256	2
35	SPRG_06052T0	1	hypothetical protein	TVDSNDVWR	0.9984	13	618.276	2
35	SPRG_06052T0	1	hypothetical protein	YILILDNDMKPHPK	0.9991	13	715.724	3
35	SPRG_06052T0	1	hypothetical protein	VPAPDPKPSLVFPR	0.9951	13	603.322	3
35	SPRG_06052T0	1	hypothetical protein	GDSEVDPDWRPPR	0.9991	13	557.249	3
35	SPRG_06052T0	1	hypothetical protein	YLNDFKPALPK	0.9992	13	869.477	2
35	SPRG_06052T0	1	hypothetical protein	SVWDANNHFK	0.9991	13	502.561	3
35	SPRG_06052T0	1	hypothetical protein	VGAHVGMTSIHEDTMELPSGAAASAPFMHER	0.9946	13	857.878	4
35	SPRG_06052T0	1	hypothetical protein	EQWPTVDVFLCHYSEPVVDSMK	0.9988	13	776.591	4
36	SPRG_03506T0	1	TKL protein kinase	GGQAPVADPTDNLFPELQQYR	0.9992	13	1230.54	2
36	SPRG_03506T0	1	TKL protein kinase	AGGAPDMSIVVK	0.9992	13	716.865	2
36	SPRG_03506T0	1	TKL protein kinase	EIQTMGR	0.9543	13	489.727	2
36	SPRG_03506T0	1	TKL protein kinase	GVVLSELDTR	0.9986	13	616.805	2
36	SPRG_03506T0	1	TKL protein kinase	IDHNEVLLTR	0.9992	13	677.339	2
36	SPRG_03506T0	1	TKL protein kinase	INLTWK	0.987	13	531.778	2
36	SPRG_03506T0	1	TKL protein kinase	TLLENTK	0.9881	13	553.823	2
36	SPRG_03506T0	1	TKL protein kinase	INIAIDTAEALAYLHSLTPK	0.9992	13	814.756	3
36	SPRG_03506T0	1	TKL protein kinase	ACLQFDPALRPSSAR	0.9989	13	607.947	3
36	SPRG_03506T0	1	TKL protein kinase	GAFGVVWLGHYHGQPVAIK	0.9991	13	775.405	3
36	SPRG_03506T0	1	TKL protein kinase	GELRPTFSPTCPPCILQVSK	0.9992	13	851.725	3
36	SPRG_03506T0	1	TKL protein kinase	LPDHYVNPTSLNSNGR	0.9992	13	643.321	3
36	SPRG_03506T0	1	TKL protein kinase	LVEMLHQAK	0.9992	13	678.857	2
37	SPRG_08077T0	1	hypothetical protein	VALEALQNLLGK	0.9992	13	778.942	2
37	SPRG_08077T0	1	hypothetical protein	IEYFVPEGTTVDAAPFLR	0.9992	13	1085.01	2
37	SPRG_08077T0	1	hypothetical protein	LLIELLESEDPK	0.9992	13	843.943	2
37	SPRG_08077T0	1	hypothetical protein	IDELLPDGGR	0.9983	13	614.778	2
37	SPRG_08077T0	1	hypothetical protein	MNALDVALAR	0.9992	13	609.309	2
37	SPRG_08077T0	1	hypothetical protein	NVTEPSVLR	0.9974	13	579.797	2
37	SPRG_08077T0	1	hypothetical protein	FGSSGAVHALIQQVIAAPR	0.9992	13	689.333	3
37	SPRG_08077T0	1	hypothetical protein	TGALNWGLLHTDK	0.9992	13	571.955	3
37	SPRG_08077T0	1	hypothetical protein	SETGYTQYAAGHILAQFLTVR	0.9992	13	824.059	3
37	SPRG_08077T0	1	hypothetical protein	NAAAHEEQADAVIDTFLR	0.9992	13	705.66	3
37	SPRG_08077T0	1	hypothetical protein	ESGEFLGHGLLK	0.9992	13	525.6	3
37	SPRG_08077T0	1	hypothetical protein	KWTDEDITK	0.9991	13	523.27	3
37	SPRG_08077T0	1	hypothetical protein	PGGFSLDKHEISAIK	0.9991	13	508.523	4
38	SPRG_07331T0	1	hypothetical protein	IASDFPNVDVSR	0.9992	13	732.319	2
38	SPRG_07331T0	1	hypothetical protein	VPAFGAACDGDADR	0.9992	13	777.792	2
38	SPRG_07331T0	1	hypothetical protein	GSDNFLDMTAK	0.9991	13	743.843	2
38	SPRG_07331T0	1	hypothetical protein	VFVDELGAPESSLLNAVSK	0.9992	13	1132.07	2
38	SPRG_07331T0	1	hypothetical protein	SDAYVVTDDYR	0.9992	13	724.315	2
38	SPRG_07331T0	1	hypothetical protein	CDDLLLLR	0.9991	13	575.773	2
38	SPRG_07331T0	1	hypothetical protein	LVLAPER	0.9899	13	471.274	2
38	SPRG_07331T0	1	hypothetical protein	LVQQLEASLR	0.9991	13	650.848	2
38	SPRG_07331T0	1	hypothetical protein	MAVASGVDR	0.9988	13	525.246	2
38	SPRG_07331T0	1	hypothetical protein	TVVVEVFDAAEDHVDLLK	0.9992	13	763.046	3
38	SPRG_07331T0	1	hypothetical protein	ASVVSTAPIEGQKPGTSGLR	0.9992	13	748.384	3
38	SPRG_07331T0	1	hypothetical protein	ILTASHNPGGIDEDFGIK	0.9966	13	724.69	3
38	SPRG_07331T0	1	hypothetical protein	AFMAEHYLNNFVQSTFDALPSK	0.9992	13	940.097	3
39	SPRG_16379T0	1	AGC/PKG protein kinase	ANELPAPLEDIAGVK	0.9992	12	912.96	2
39	SPRG_16379T0	1	AGC/PKG protein kinase	SIIEALLR	0.9988	12	529.803	2
39	SPRG_16379T0	1	AGC/PKG protein kinase	TLDLAVPYTR	0.9984	12	646.812	2
39	SPRG_16379T0	1	AGC/PKG protein kinase	SLDPTNLMVDAHGQLSIVGLR	0.983	12	794.066	3
39	SPRG_16379T0	1	AGC/PKG protein kinase	QGDDGDKFYLAEAGK	0.9988	12	682.654	3
39	SPRG_16379T0	1	AGC/PKG protein kinase	IWHPHGDYPGTAFTR	0.9992	12	633.628	3
39	SPRG_16379T0	1	AGC/PKG protein kinase	DKVPELLAQNLK	0.9976	12	600.661	3
39	SPRG_16379T0	1	AGC/PKG protein kinase	EVLLAMEDSLRPVR	0.9992	12	591.3	3
39	SPRG_16379T0	1	AGC/PKG protein kinase	SIASFSPDTLVFPEHVSTGLR	0.9992	12	802.054	3
39	SPRG_16379T0	1	AGC/PKG protein kinase	LYKDPLEASR	0.9979	12	493.923	3
39	SPRG_16379T0	1	AGC/PKG protein kinase	AVSLLKPLTSAQLHLLAEAMK	0.9992	12	671.387	4
39	SPRG_16379T0	1	AGC/PKG protein kinase	SFFGVFDGHGSTGEHCAQFAR	0.9991	12	612.501	4
40	SPRG_06533T0	1	TKL protein kinase	LSPECPPCIVR	0.9991	12	725.315	2
40	SPRG_06533T0	1	TKL protein kinase	MLISEVTSMTR	0.9992	12	722.328	2
40	SPRG_06533T0	1	TKL protein kinase	NTYWINADDVTR	0.9992	12	806.343	2
40	SPRG_06533T0	1	TKL protein kinase	ILELLK	0.9913	12	508.822	2
40	SPRG_06533T0	1	TKL protein kinase	ISHPNIVK	0.9948	12	598.332	2
40	SPRG_06533T0	1	TKL protein kinase	LSWANEK	0.9763	12	568.262	2
40	SPRG_06533T0	1	TKL protein kinase	QAQQTLQQQP	0.9975	12	657.321	2
40	SPRG_06533T0	1	TKL protein kinase	SVNSNYMK	0.9989	12	615.784	2
40	SPRG_06533T0	1	TKL protein kinase	QCLQQDPLLRPR	0.9991	12	552.931	3
40	SPRG_06533T0	1	TKL protein kinase	TEMGNLNGHPVLIK	0.9991	12	604.299	3
40	SPRG_06533T0	1	TKL protein kinase	EIPVGGGTPPLDVNWHNYDELVPLK	0.9992	12	1016.49	3
40	SPRG_06533T0	1	TKL protein kinase	LVTGALRPK	0.9992	12	621.873	2
41	SPRG_08032T0	1	hypothetical protein	VQSDPATWDETNQK	0.9992	12	953.928	2
41	SPRG_08032T0	1	hypothetical protein	NIGPYVGGETR	0.9522	12	653.805	2
41	SPRG_08032T0	1	hypothetical protein	LNPPCYANSPICAK	0.9992	12	935.908	2
41	SPRG_08032T0	1	hypothetical protein	IEYDFNAK	0.9992	12	644.315	2
41	SPRG_08032T0	1	hypothetical protein	NTNTFAEK	0.9991	12	606.779	2
41	SPRG_08032T0	1	hypothetical protein	QFDVNCGR	0.9991	12	564.729	2
41	SPRG_08032T0	1	hypothetical protein	TITSIQAR	0.9988	12	517.261	2
41	SPRG_08032T0	1	hypothetical protein	AAMDTVNTASPEGALMYVQTEGINKQ	0.9992	12	1057.84	3
41	SPRG_08032T0	1	hypothetical protein	EVCTTAAPDCVVMPANAPNAVPLTLK	0.9992	12	1002.44	3
41	SPRG_08032T0	1	hypothetical protein	GTHDFGSYPDNVWFSFPNSCYTK	0.9992	12	1001.78	3
41	SPRG_08032T0	1	hypothetical protein	HMKPLPK	0.9992	12	649.88	2
41	SPRG_08032T0	1	hypothetical protein	KNTNTFAEK	0.9992	12	742.895	2
42	SPRG_16392T0	1	hypothetical protein	AHYADSNIPLVYFR	0.9992	11	905.432	2
42	SPRG_16392T0	1	hypothetical protein	GSPISEQVDIR	0.9992	11	672.815	2
42	SPRG_16392T0	1	hypothetical protein	LIGQVTATLYDLLNGSVR	0.999	11	1039.02	2
42	SPRG_16392T0	1	hypothetical protein	LVFVNNTPR	0.9673	11	602.307	2
42	SPRG_16392T0	1	hypothetical protein	LDVAQHGNEGYVVK	0.9991	11	606.316	3
42	SPRG_16392T0	1	hypothetical protein	NVAFLQVANEPDYVGYAQGPCEITHLQGLR	0.9992	11	1164.87	3
42	SPRG_16392T0	1	hypothetical protein	IIGIAWVDEAGQEIEYAQVHPR	0.9992	11	880.087	3
42	SPRG_16392T0	1	hypothetical protein	QSYVQDTYANHVWK	0.9992	11	676.328	3
42	SPRG_16392T0	1	hypothetical protein	TAGKPLDQQSSYAAYGAPATAAPPIAEMSAMK	0.9992	11	907.431	4
42	SPRG_16392T0	1	hypothetical protein	IELYHESDEDHPELQR	0.9989	11	766.689	3
42	SPRG_16392T0	1	hypothetical protein	LQPDVVPTATAYPVAAPGGQYPEASLVATPVDWMQK	0.9992	11	1352.65	3
43	SPRG_02215T0	1	hypothetical protein	EEALEMFADNVFK	0.9992	11	915.929	2
43	SPRG_02215T0	1	hypothetical protein	TVADTIAMFDELVR	0.9992	11	862.909	2
43	SPRG_02215T0	1	hypothetical protein	NELSGALTGLTR	0.9992	11	688.345	2
43	SPRG_02215T0	1	hypothetical protein	SDGGADGSEQFAR	0.9991	11	720.794	2
43	SPRG_02215T0	1	hypothetical protein	IGGAFTLEPNPAFIQR	0.9992	11	937.963	2
43	SPRG_02215T0	1	hypothetical protein	CGPLIDLCR	0.9988	11	613.253	2
43	SPRG_02215T0	1	hypothetical protein	FPFWLSPR	0.9972	11	597.303	2
43	SPRG_02215T0	1	hypothetical protein	TTNDTLQR	0.9986	11	546.763	2
43	SPRG_02215T0	1	hypothetical protein	VYGISFPDTK	0.999	11	707.856	2
43	SPRG_02215T0	1	hypothetical protein	EELWDVFRPLIGDCK	0.9801	11	718.667	3
43	SPRG_02215T0	1	hypothetical protein	FQQDDAHIFCR	0.9992	11	523.886	3
44	SPRG_18776T0	1	hypothetical protein	WHELADAVLPAR	0.9992	11	761.379	2
44	SPRG_18776T0	1	hypothetical protein	ASPVLEAFGNAQTIR	0.9992	11	859.419	2
44	SPRG_18776T0	1	hypothetical protein	LLLIGETYIHNVK	0.9992	11	900.999	2
44	SPRG_18776T0	1	hypothetical protein	CLGLIENIR	0.9966	11	610.79	2
44	SPRG_18776T0	1	hypothetical protein	NLLTDDR	0.9849	11	495.74	2
44	SPRG_18776T0	1	hypothetical protein	TEIVQLLR	0.9629	11	558.306	2
44	SPRG_18776T0	1	hypothetical protein	YQIVYDDLMR	0.9779	11	738.333	2
44	SPRG_18776T0	1	hypothetical protein	DGLSLYDEHWIDEFSGR	0.9992	11	728.327	3
44	SPRG_18776T0	1	hypothetical protein	QATLELLTAPDMGVLPSLQPQSVLK	0.9992	11	979.844	3
44	SPRG_18776T0	1	hypothetical protein	KQEIDDVVNK	0.9991	11	540.62	3
44	SPRG_18776T0	1	hypothetical protein	DAAMPVHADGKPLTPLEVYR	0.9992	11	617.797	4
45	SPRG_07912T0	1	hypothetical protein	DALDSSEGSLPNFR	0.9992	11	826.364	2
45	SPRG_07912T0	1	hypothetical protein	VDVLGGLVQDIECR	0.9992	11	853.397	2
45	SPRG_07912T0	1	hypothetical protein	SPAISFSGPGLVFSR	0.9991	11	833.401	2
45	SPRG_07912T0	1	hypothetical protein	FTPEPVYMPVLR	0.9992	11	804.888	2
45	SPRG_07912T0	1	hypothetical protein	LLTTEQDAWAWYR	0.999	11	898.92	2
45	SPRG_07912T0	1	hypothetical protein	EMPLDDVPR	0.999	11	608.269	2
45	SPRG_07912T0	1	hypothetical protein	YPICDLQK	0.9904	11	657.316	2
45	SPRG_07912T0	1	hypothetical protein	HITYDPYSEDKPLVDDTIK	0.9992	11	894.457	3
45	SPRG_07912T0	1	hypothetical protein	KIQAIVHEETFK	0.9992	11	625.69	3
45	SPRG_07912T0	1	hypothetical protein	DYVVTIKPQNDIVPR	0.9992	11	682.357	3
45	SPRG_07912T0	1	hypothetical protein	FHINEEDVR	0.9991	11	434.867	3
46	SPRG_08738T0	1	hypothetical protein	VLGWEETSEAGVFNR	0.9992	11	919.422	2
46	SPRG_08738T0	1	hypothetical protein	TVLGWTGVSASSIK	0.9992	11	847.418	2
46	SPRG_08738T0	1	hypothetical protein	LSYYGINQGLR	0.9992	11	714.348	2
46	SPRG_08738T0	1	hypothetical protein	GGPVDATSIDEIK	0.9597	11	795.389	2
46	SPRG_08738T0	1	hypothetical protein	DSFTQQR	0.9986	11	513.204	2
46	SPRG_08738T0	1	hypothetical protein	FPPNSDAMSK	0.9992	11	691.312	2
46	SPRG_08738T0	1	hypothetical protein	NIPDNLNEGK	0.9991	11	701.341	2
46	SPRG_08738T0	1	hypothetical protein	SIEDSPHAAGELGTDKEALIDR	0.9992	11	871.409	3
46	SPRG_08738T0	1	hypothetical protein	GEVTTPTTGAYASVWDSRPVK	0.9992	11	837.404	3
46	SPRG_08738T0	1	hypothetical protein	SNVITLGADQFNPHDPKEEAQK	0.9992	11	718.359	4
46	SPRG_08738T0	1	hypothetical protein	KMQFGMHSIEDSPHAAGELGTDK	0.9992	11	738.335	4
47	SPRG_09840T0	1	phosphoglycerate kinase 1	VDFNVPFANGEISNTQR	0.9992	11	1026.46	2
47	SPRG_09840T0	1	phosphoglycerate kinase 1	VIDNMNIGGSLYDADGAK	0.9992	11	1070.99	2
47	SPRG_09840T0	1	phosphoglycerate kinase 1	SHLGRPDGNVVAK	0.9987	11	819.445	2
47	SPRG_09840T0	1	phosphoglycerate kinase 1	VDAALPTIQYALDQGAK	0.9992	11	1031.51	2
47	SPRG_09840T0	1	phosphoglycerate kinase 1	GVMDAVVEATQK	0.9992	11	768.367	2
47	SPRG_09840T0	1	phosphoglycerate kinase 1	AAGFLLDK	0.9988	11	561.812	2
47	SPRG_09840T0	1	phosphoglycerate kinase 1	ELVYFAK	0.9714	11	579.31	2
47	SPRG_09840T0	1	phosphoglycerate kinase 1	IVLDIVEK	0.9977	11	608.857	2
47	SPRG_09840T0	1	phosphoglycerate kinase 1	LHLPVDFIIADK	0.9992	11	556.967	3
47	SPRG_09840T0	1	phosphoglycerate kinase 1	YSLKPVATCLSAK	0.9991	11	620.319	3
47	SPRG_09840T0	1	phosphoglycerate kinase 1	ALDAPERPFLSILGGAK	0.9992	11	681.693	3
48	SPRG_00218T0	1	ATP synthase subunit beta	TIAMEGTDGLVR	0.9992	11	703.823	2
48	SPRG_00218T0	1	ATP synthase subunit beta	IPSAVGYQPTLATDLGALQER	0.9992	11	1172.58	2
48	SPRG_00218T0	1	ATP synthase subunit beta	IMNVIGEPVDER	0.9992	11	758.347	2
48	SPRG_00218T0	1	ATP synthase subunit beta	GQECVDTGNPIMVPVGPETLGR	0.9992	11	1230.05	2
48	SPRG_00218T0	1	ATP synthase subunit beta	IVLEVAQHLGENTVR	0.9992	11	911.472	2
48	SPRG_00218T0	1	ATP synthase subunit beta	AALVYGQMNEPPGAR	0.9992	11	859.407	2
48	SPRG_00218T0	1	ATP synthase subunit beta	VVDLLAPYAK	0.9989	11	688.88	2
48	SPRG_00218T0	1	ATP synthase subunit beta	APIHCAAPLYTEQGSGAEVLVTGLK	0.9992	11	953.786	3
48	SPRG_00218T0	1	ATP synthase subunit beta	AIYVPADDLTDPAPATTFSHLDATTVLSR	0.9595	11	1068.18	3
48	SPRG_00218T0	1	ATP synthase subunit beta	EGNDLYHEMIESGVIK	0.9992	11	713.348	3
48	SPRG_00218T0	1	ATP synthase subunit beta	HVAEVFTGKPGK	0.9991	11	567.983	3
49	SPRG_03652T0	1	hypothetical protein	ITDGALVAAATLADR	0.9992	10	801.404	2
49	SPRG_03652T0	1	hypothetical protein	VLNVLLQLLDDGR	0.999	10	806.419	2
49	SPRG_03652T0	1	hypothetical protein	VQLDSQPEVIDALER	0.999	10	928.447	2
49	SPRG_03652T0	1	hypothetical protein	WTGIPLEK	0.9889	10	616.325	2
49	SPRG_03652T0	1	hypothetical protein	AQADATAILNDITAHLR	0.9991	10	646.656	3
49	SPRG_03652T0	1	hypothetical protein	CIGATTLEEYRK	0.9987	10	573.272	3
49	SPRG_03652T0	1	hypothetical protein	RQDLAQVADLK	0.999	10	515.611	3
49	SPRG_03652T0	1	hypothetical protein	IDMSEFMEEHSVSK	0.9991	10	652.951	3
49	SPRG_03652T0	1	hypothetical protein	YLRPELLNR	0.999	10	439.903	3
49	SPRG_03652T0	1	hypothetical protein	QELAAVHDELHPLK	0.9992	10	630.01	3
50	SPRG_13426T0	1	hypothetical protein	LGMGEDPDDASWLTCTTR	0.9877	10	1079.45	2
50	SPRG_13426T0	1	hypothetical protein	FDIALPIDPTNELEK	0.9986	10	1001.99	2
50	SPRG_13426T0	1	hypothetical protein	IVIPISVPEDAR	0.9988	10	726.891	2
50	SPRG_13426T0	1	hypothetical protein	WQTLGNTAEGTFKPIETR	0.9992	10	779.714	3
50	SPRG_13426T0	1	hypothetical protein	VAFAGEKPVETR	0.9991	10	531.27	3
50	SPRG_13426T0	1	hypothetical protein	VADELVAHASPFNFNQIK	0.9991	10	763.378	3
50	SPRG_13426T0	1	hypothetical protein	LWMDILTPAQATLSRPVDIK	0.9992	10	852.776	3
50	SPRG_13426T0	1	hypothetical protein	DMPDQVIAPPASIRPK	0.9991	10	675.005	3
50	SPRG_13426T0	1	hypothetical protein	IGATKPFK	0.9892	10	431.932	3
50	SPRG_13426T0	1	hypothetical protein	VKDYNTLTPSVDLGGAEVHVPTLTPNEWNK	0.9992	10	932.301	4
51	SPRG_00315T0	1	hypothetical protein	LAGVDAFSTTQPLALK	0.9986	10	960.456	2
51	SPRG_00315T0	1	hypothetical protein	DIEAALNDCLVSDADLQR	0.999	10	1076	2
51	SPRG_00315T0	1	hypothetical protein	LDNTAPWTTVVR	0.999	10	758.872	2
51	SPRG_00315T0	1	hypothetical protein	SLSDPLPAWPER	0.9991	10	756.344	2
51	SPRG_00315T0	1	hypothetical protein	AAPWQLPTSPSPILR	0.9991	10	889.457	2
51	SPRG_00315T0	1	hypothetical protein	GDVVFPGDR	0.999	10	553.26	2
51	SPRG_00315T0	1	hypothetical protein	KQEIVFIGADMNK	0.9991	10	647.667	3
51	SPRG_00315T0	1	hypothetical protein	TSTPPLPVTLLSGFLGAGK	0.9992	10	1072.57	2
51	SPRG_00315T0	1	hypothetical protein	QFHEVFPVEDDGGSEGTK	0.9992	10	756.001	3
51	SPRG_00315T0	1	hypothetical protein	TLNPHAAIVCAEYSNVPMETILHTK	0.9992	10	772.36	4
52	SPRG_00644T0	1	fructose-bisphosphate aldolase	MNIDTDTQWAYWNGLR	0.9992	10	1064.47	2
52	SPRG_00644T0	1	fructose-bisphosphate aldolase	MLDLSEEPLEENVQISK	0.9992	10	1139.53	2
52	SPRG_00644T0	1	fructose-bisphosphate aldolase	KAEEEMIVR	0.9991	10	704.852	2
52	SPRG_00644T0	1	fructose-bisphosphate aldolase	QFYLSK	0.9946	10	537.284	2
52	SPRG_00644T0	1	fructose-bisphosphate aldolase	GEAASIAGAVAGAHHVR	0.9992	10	859.447	2
52	SPRG_00644T0	1	fructose-bisphosphate aldolase	LLQGFQEHVAAK	0.9983	10	543.615	3
52	SPRG_00644T0	1	fructose-bisphosphate aldolase	HGFAIPAVNCTSSSTINAVLQAAR	0.9898	10	873.402	3
52	SPRG_00644T0	1	fructose-bisphosphate aldolase	GLLDIVKPGVLTGDDVMAVYTYAK	0.9992	10	990.843	3
52	SPRG_00644T0	1	fructose-bisphosphate aldolase	EGYLQGQIGNPDGEDKPNKK	0.9992	10	691.606	4
52	SPRG_00644T0	1	fructose-bisphosphate aldolase	GNVHGVYKPGNVK	0.9992	10	601	3
53	SPRG_15850T0	1	hypothetical protein	AGLDEATVATR	0.9991	10	624.295	2
53	SPRG_15850T0	1	hypothetical protein	TEHFVQVLQTELAR	0.9992	10	907.951	2
53	SPRG_15850T0	1	hypothetical protein	SVGFSDVEAEDR	0.9991	10	727.817	2
53	SPRG_15850T0	1	hypothetical protein	FLDAQQYSR	0.9982	10	636.298	2
53	SPRG_15850T0	1	hypothetical protein	DKDVLEMAAGIGR	0.9991	10	560.276	3
53	SPRG_15850T0	1	hypothetical protein	VLHELEIPEILAK	0.9992	10	597.995	3
53	SPRG_15850T0	1	hypothetical protein	IADAAASVTAVEFIEDFHK	0.9992	10	774.727	3
53	SPRG_15850T0	1	hypothetical protein	WLRPGGEVFFR	0.9992	10	503.246	3
53	SPRG_15850T0	1	hypothetical protein	FYTWLKPGGR	0.9992	10	756.89	2
53	SPRG_15850T0	1	hypothetical protein	DAFIAETSAHDYEDIVDGWEAK	0.9981	10	693.333	4
54	SPRG_02413T0	1	CAMK/CAMK1 protein kinase	STPIPNAPADAAAK	0.9992	10	806.392	2
54	SPRG_02413T0	1	CAMK/CAMK1 protein kinase	FESPYWDAVSAEAK	0.9991	10	944.435	2
54	SPRG_02413T0	1	CAMK/CAMK1 protein kinase	HFDEVYTLGK	0.9992	10	748.865	2
54	SPRG_02413T0	1	CAMK/CAMK1 protein kinase	LGEGTFSVVK	0.9983	10	662.839	2
54	SPRG_02413T0	1	CAMK/CAMK1 protein kinase	QGLTQEDLDALHEEISILK	0.9992	10	814.054	3
54	SPRG_02413T0	1	CAMK/CAMK1 protein kinase	DLVLILLNAIK	0.9992	10	756.968	2
54	SPRG_02413T0	1	CAMK/CAMK1 protein kinase	KLGEGTFSVVK	0.9992	10	532.963	3
54	SPRG_02413T0	1	CAMK/CAMK1 protein kinase	APEASPAHAGEGETK	0.9992	10	580.607	3
54	SPRG_02413T0	1	CAMK/CAMK1 protein kinase	DFISTMLVVDPTKR	0.9991	10	637.332	3
54	SPRG_02413T0	1	CAMK/CAMK1 protein kinase	SDADQLLQHAWVTGTEVSTVPLTQAMEQLKK	0.9992	10	964.966	4
55	SPRG_00665T0	1	hypothetical protein	LDDEMGGSPVQVR	0.9992	10	773.837	2
55	SPRG_00665T0	1	hypothetical protein	TTDVTPVDGILTK	0.9992	10	824.419	2
55	SPRG_00665T0	1	hypothetical protein	TVELDEALGGGPIQYR	0.9992	10	931.442	2
55	SPRG_00665T0	1	hypothetical protein	LIQLSDASSDLK	0.9992	10	789.406	2
55	SPRG_00665T0	1	hypothetical protein	GSNAEEQSVASSIASILR	0.9991	10	981.977	2
55	SPRG_00665T0	1	hypothetical protein	EGPSDEAAEK	0.9989	10	660.801	2
55	SPRG_00665T0	1	hypothetical protein	TLGGYLNVTK	0.999	10	677.363	2
55	SPRG_00665T0	1	hypothetical protein	SVSVVPEGSEDASFWGFLGGEGPYPSEK	0.9992	10	1068.13	3
55	SPRG_00665T0	1	hypothetical protein	VFGMTVAEFHAMPK	0.9991	10	618.291	3
55	SPRG_00665T0	1	hypothetical protein	NRDDEDSYDTDGVSLYHVK	0.9992	10	629.769	4
56	SPRG_05259T0	1	hypothetical protein	VPVGDQPANIEEQIR	0.9992	10	904.926	2
56	SPRG_05259T0	1	hypothetical protein	SLQAVDPFDQLSDADIR	0.9992	10	1017.47	2
56	SPRG_05259T0	1	hypothetical protein	SLLASYFDIVR	0.9987	10	714.361	2
56	SPRG_05259T0	1	hypothetical protein	VTSQCETVELTR	0.997	10	778.333	2
56	SPRG_05259T0	1	hypothetical protein	ALEIVNEVR	0.997	10	593.807	2
56	SPRG_05259T0	1	hypothetical protein	QAEVPTDR	0.9742	10	530.251	2
56	SPRG_05259T0	1	hypothetical protein	ISAMLSELDLEMDGMGNPTESMSK	0.9992	10	958.742	3
56	SPRG_05259T0	1	hypothetical protein	LQDVFSAIGQSPINLPQIVVVGSQSSGK	0.9992	10	1052.87	3
56	SPRG_05259T0	1	hypothetical protein	GISNKPITLK	0.9987	10	501.63	3
56	SPRG_05259T0	1	hypothetical protein	KNFLDLVPK	0.9992	10	502.622	3
57	SPRG_10439T0	1	elongation factor 1-alpha 1	TVESFQEYPPLGR	0.9992	10	833.876	2
57	SPRG_10439T0	1	elongation factor 1-alpha 1	IGGIGTVPVGR	0.9992	10	585.309	2
57	SPRG_10439T0	1	elongation factor 1-alpha 1	GYVASDSK	0.999	10	557.775	2
57	SPRG_10439T0	1	elongation factor 1-alpha 1	LPLQDVYK	0.9991	10	632.344	2
57	SPRG_10439T0	1	elongation factor 1-alpha 1	QMIVAINK	0.999	10	602.823	2
57	SPRG_10439T0	1	elongation factor 1-alpha 1	YAWVLDNLK	0.9986	10	705.377	2
57	SPRG_10439T0	1	elongation factor 1-alpha 1	YFFTVIDAPGHR	0.9992	10	783.87	2
57	SPRG_10439T0	1	elongation factor 1-alpha 1	LVVIGHVDAGK	0.9992	10	698.392	2
57	SPRG_10439T0	1	elongation factor 1-alpha 1	QTVAVGVIHGVVK	0.9992	10	797.945	2
57	SPRG_10439T0	1	elongation factor 1-alpha 1	VIVLNHPGQIGNGYSPVLDCHTAHVACK	0.9992	10	831.392	4
58	SPRG_16564T0	1	hypothetical protein	DGYEAGEDDSEK	0.9992	10	801.791	2
58	SPRG_16564T0	1	hypothetical protein	TISYANAGAGGH	0.9992	10	631.778	2
58	SPRG_16564T0	1	hypothetical protein	SAQNSIISEYK	0.9992	10	764.37	2
58	SPRG_16564T0	1	hypothetical protein	TSGANSITETQR	0.9992	10	704.817	2
58	SPRG_16564T0	1	hypothetical protein	TPETTEAEDPK	0.9992	10	753.31	2
58	SPRG_16564T0	1	hypothetical protein	KFIIDMR	0.9991	10	613.825	2
58	SPRG_16564T0	1	hypothetical protein	LNDWFETK	0.9991	10	670.818	2
58	SPRG_16564T0	1	hypothetical protein	QALEFAVITNGLEHPQITLK	0.9992	10	837.419	3
58	SPRG_16564T0	1	hypothetical protein	LLFPSGTATAHMIK	0.9991	10	592.301	3
58	SPRG_16564T0	1	hypothetical protein	EVVEHQWNILLK	0.9992	10	898.471	2
59	SPRG_02212T0	1	hypothetical protein	TFQAISATPASPIAMK	0.9991	9	961.478	2
59	SPRG_02212T0	1	hypothetical protein	TPGELEDGALVDGGALNLYSR	0.9992	9	1146.03	2
59	SPRG_02212T0	1	hypothetical protein	YIDSYFDVSQK	0.9992	9	826.889	2
59	SPRG_02212T0	1	hypothetical protein	AQMQELK	0.9919	9	568.264	2
59	SPRG_02212T0	1	hypothetical protein	DAGGDYDEVK	0.9992	9	678.784	2
59	SPRG_02212T0	1	hypothetical protein	HGLNWNWR	0.9987	9	613.803	2
59	SPRG_02212T0	1	hypothetical protein	VMWQICAYR	0.999	9	680.31	2
59	SPRG_02212T0	1	hypothetical protein	DNQLDKLDLEER	0.9992	9	888.429	2
59	SPRG_02212T0	1	hypothetical protein	KWFNEDAPGK	0.9992	9	541.939	3
60	SPRG_08293T0	1	hypothetical protein	CGSAAEAVENLNLR	0.9992	9	818.852	2
60	SPRG_08293T0	1	hypothetical protein	ACIDEINGWGK	0.9991	9	770.349	2
60	SPRG_08293T0	1	hypothetical protein	FATTFEDMYSDPALK	0.9992	9	1012.43	2
60	SPRG_08293T0	1	hypothetical protein	TWSFAGNNLEGTK	0.9992	9	856.909	2
60	SPRG_08293T0	1	hypothetical protein	AQWVTFDK	0.9989	9	641.817	2
60	SPRG_08293T0	1	hypothetical protein	TESGAPASSK	0.9973	9	611.816	2
60	SPRG_08293T0	1	hypothetical protein	WLNVVGNHDIGGAMFLCGAEK	0.9992	9	855.725	3
60	SPRG_08293T0	1	hypothetical protein	GHCWFIPSSTYTAK	0.9991	9	644.622	3
60	SPRG_08293T0	1	hypothetical protein	IIGHGDNFYWNGLGGSNDDKFR	0.9992	9	924.103	3
61	SPRG_19984T0	1	hypothetical protein	VGQPAETMLPLQLIR	0.9992	9	905.46	2
61	SPRG_19984T0	1	hypothetical protein	GLLASELLPIAEK	0.9992	9	821.457	2
61	SPRG_19984T0	1	hypothetical protein	ASLATFLSK	0.9987	9	613.33	2
61	SPRG_19984T0	1	hypothetical protein	LGDEIGTHTVYFAGPGER	0.9991	9	688.312	3
61	SPRG_19984T0	1	hypothetical protein	SNFSIGVPLVADLAASAAHALPK	0.9992	9	846.439	3
61	SPRG_19984T0	1	hypothetical protein	FTESDPMFLQYGHIQGYPK	0.9992	9	849.384	3
61	SPRG_19984T0	1	hypothetical protein	LPAGTTFERPDGGYFILVK	0.9992	9	790.404	3
61	SPRG_19984T0	1	hypothetical protein	ALYTIPTCHNPTGR	0.9991	9	578.603	3
61	SPRG_19984T0	1	hypothetical protein	LLAGTSSPALVIGTTGSLPMDLLR	0.9907	9	843.133	3
62	SPRG_00260T0	1	hypothetical protein	GGDAPAPVAAPVK	0.9991	9	719.387	2
62	SPRG_00260T0	1	hypothetical protein	ITANDTVSSDVSDLYAH	0.9992	9	976.423	2
62	SPRG_00260T0	1	hypothetical protein	AAAAAPAKPAAVAVAPR	0.9992	9	597.664	3
62	SPRG_00260T0	1	hypothetical protein	AAPAPVVEKDPICEIR	0.9989	9	681.322	3
62	SPRG_00260T0	1	hypothetical protein	IEAYDEYTAAYLAPFLAACTK	0.9992	9	886.727	3
62	SPRG_00260T0	1	hypothetical protein	GKVPSVAIDK	0.9982	9	482.612	3
62	SPRG_00260T0	1	hypothetical protein	NGNWFVAHQK	0.9986	9	496.911	3
62	SPRG_00260T0	1	hypothetical protein	SSEMNVAFPVAEGAEEYIERPIPEQFVHR	0.9992	9	869.634	4
62	SPRG_00260T0	1	hypothetical protein	SEFANHQNMLNEGIQSLGWLCVEPAPK	0.9946	9	837.368	4
63	SPRG_11816T0	1	hypothetical protein	GQIQAVVYALTGTGGLAAR	0.9992	9	995.487	2
63	SPRG_11816T0	1	hypothetical protein	WVDNLDMGWINITPR	0.9992	9	987.457	2
63	SPRG_11816T0	1	hypothetical protein	LLFVPMTGYVGR	0.9985	9	748.856	2
63	SPRG_11816T0	1	hypothetical protein	AAYDFAAPGR	0.9991	9	591.771	2
63	SPRG_11816T0	1	hypothetical protein	AGLQWNWR	0.9981	9	587.779	2
63	SPRG_11816T0	1	hypothetical protein	DLNVPIALK	0.9941	9	635.844	2
63	SPRG_11816T0	1	hypothetical protein	DYPTCWNPK	0.9983	9	729.323	2
63	SPRG_11816T0	1	hypothetical protein	WHTFIADQFPVQSMLLK	0.9992	9	783.717	3
63	SPRG_11816T0	1	hypothetical protein	VLFALLSDYLPVFGHR	0.9992	9	664.336	3
64	SPRG_01434T0	1	hypothetical protein	GGEALTVDGVPVER	0.9992	9	771.854	2
64	SPRG_01434T0	1	hypothetical protein	YGLPVNFTAILYR	0.9991	9	835.923	2
64	SPRG_01434T0	1	hypothetical protein	SGNLLVANLTDVLTPDVVK	0.9992	9	1128.58	2
64	SPRG_01434T0	1	hypothetical protein	AGTLLDYVDK	0.9984	9	691.844	2
64	SPRG_01434T0	1	hypothetical protein	GSPVVPGSSR	0.9604	9	543.767	2
64	SPRG_01434T0	1	hypothetical protein	TFVEAVLR	0.995	9	539.795	2
64	SPRG_01434T0	1	hypothetical protein	RPLSEIVSIIQSSIAK	0.9992	9	677.218	3
64	SPRG_01434T0	1	hypothetical protein	FDLPSDLLVGTLDSLMTLGEDMHR	0.9992	9	940.464	3
64	SPRG_01434T0	1	hypothetical protein	YLSHFSWDEAK	0.9992	9	557.587	3
65	SPRG_10477T0	1	hypothetical protein	FTPEEISSMVLTR	0.9991	9	827.401	2
65	SPRG_10477T0	1	hypothetical protein	QAVVTVPAYFNDQQR	0.9992	9	940.442	2
65	SPRG_10477T0	1	hypothetical protein	FESLNEECFK	0.9991	9	790.353	2
65	SPRG_10477T0	1	hypothetical protein	QLQAGLTQAQAAYQVLEEEASGVEMDDATR	0.9992	9	1122.83	3
65	SPRG_10477T0	1	hypothetical protein	IVEGDDDKPLIQVSFK	0.9992	9	745.717	3
65	SPRG_10477T0	1	hypothetical protein	AKFESLNEECFK	0.9988	9	641.635	3
65	SPRG_10477T0	1	hypothetical protein	IINEPTAAALAYGLDTNAGSDGNK	0.9992	9	888.753	3
65	SPRG_10477T0	1	hypothetical protein	MKETAENYLGQEIK	0.9986	9	701.345	3
65	SPRG_10477T0	1	hypothetical protein	GNAAYAAGDHATAIK	0.9991	9	573.619	3
66	SPRG_00922T0	1	ATP-dependent RNA helicase eIF4A	ETQALILAPTR	0.9992	9	678.85	2
66	SPRG_00922T0	1	ATP-dependent RNA helicase eIF4A	SATMPLDVLEVTQR	0.9992	9	852.404	2
66	SPRG_00922T0	1	ATP-dependent RNA helicase eIF4A	AISILQQIDSALR	0.9992	9	786.415	2
66	SPRG_00922T0	1	ATP-dependent RNA helicase eIF4A	LFVLDEADEMLSR	0.9992	9	841.393	2
66	SPRG_00922T0	1	ATP-dependent RNA helicase eIF4A	VLITTDLLAR	0.9989	9	629.846	2
66	SPRG_00922T0	1	ATP-dependent RNA helicase eIF4A	GFKDQIYDVFR	0.9992	9	559.27	3
66	SPRG_00922T0	1	ATP-dependent RNA helicase eIF4A	KVDWLTEK	0.9991	9	725.898	2
66	SPRG_00922T0	1	ATP-dependent RNA helicase eIF4A	RDELTLEGIK	0.9992	9	487.925	3
66	SPRG_00922T0	1	ATP-dependent RNA helicase eIF4A	AVKPILLGHDCIAQAQSGTGK	0.9992	9	862.458	3
67	SPRG_07664T0	1	hypothetical protein	DAEASAVSQYR	0.9989	9	670.799	2
67	SPRG_07664T0	1	hypothetical protein	VSLSLLEMPLDPDDLSK	0.9991	9	1080.54	2
67	SPRG_07664T0	1	hypothetical protein	NSYEDMQDFAR	0.9991	9	760.304	2
67	SPRG_07664T0	1	hypothetical protein	SSMLNWLLGNQSGFR	0.9992	9	927.439	2
67	SPRG_07664T0	1	hypothetical protein	ALAPQPGLTQAVMER	0.9992	9	863.421	2
67	SPRG_07664T0	1	hypothetical protein	LLQTLFSELIQPR	0.9992	9	851.448	2
67	SPRG_07664T0	1	hypothetical protein	IPITDLRPEFQEQLAK	0.9991	9	729.374	3
67	SPRG_07664T0	1	hypothetical protein	QQIEALQHETSEVMSER	0.9992	9	720.32	3
67	SPRG_07664T0	1	hypothetical protein	GKHEIDVEK	0.9981	9	496.26	3
68	SPRG_02683T0	1	hypothetical protein	LDGEFLPSTEYR	0.9991	9	785.857	2
68	SPRG_02683T0	1	hypothetical protein	LPEAYSVVSDSLR	0.999	9	790.377	2
68	SPRG_02683T0	1	hypothetical protein	LPSGEVVENGTQFR	0.9992	9	838.894	2
68	SPRG_02683T0	1	hypothetical protein	YIDALLDIMLPENDGIVR	0.9974	9	1102.54	2
68	SPRG_02683T0	1	hypothetical protein	ISYDELLK	0.9986	9	634.833	2
68	SPRG_02683T0	1	hypothetical protein	QNTFTEAQILDHILASPALVK	0.9992	9	866.443	3
68	SPRG_02683T0	1	hypothetical protein	TLYEEFEALHSPASK	0.9991	9	670.657	3
68	SPRG_02683T0	1	hypothetical protein	LYFLQEPNFVVPNPVEGETDINK	0.9985	9	984.478	3
68	SPRG_02683T0	1	hypothetical protein	GVVLLNLAHQDK	0.9991	9	532.285	3
69	SPRG_03249T0	1	S-adenosylmethionine synthase	EGVTDDDLVEIVNK	0.9992	9	917.433	2
69	SPRG_03249T0	1	S-adenosylmethionine synthase	AIGYDDPAK	0.9792	9	619.306	2
69	SPRG_03249T0	1	S-adenosylmethionine synthase	DHEDFTWETIK	0.9991	9	570.264	3
69	SPRG_03249T0	1	S-adenosylmethionine synthase	FVIGGPHGDAGLTGR	0.9992	9	799.396	2
69	SPRG_03249T0	1	S-adenosylmethionine synthase	NGTLDWVRPDGK	0.9992	9	549.275	3
69	SPRG_03249T0	1	S-adenosylmethionine synthase	NFDLRPGCIQR	0.9992	9	503.568	3
69	SPRG_03249T0	1	S-adenosylmethionine synthase	SCNVIVAIEQQSPEIGAAVDGAK	0.9992	9	878.404	3
69	SPRG_03249T0	1	S-adenosylmethionine synthase	NLVHHGLCK	0.9991	9	452.232	3
69	SPRG_03249T0	1	S-adenosylmethionine synthase	TVYHLNPSGR	0.9964	9	429.876	3
70	SPRG_06576T0	1	hypothetical protein	IMSQDDVILGDIR	0.9992	9	809.885	2
70	SPRG_06576T0	1	hypothetical protein	TIDNDVDLLDR	0.9992	9	716.818	2
70	SPRG_06576T0	1	hypothetical protein	TVFFPITAITK	0.999	9	763.409	2
70	SPRG_06576T0	1	hypothetical protein	LPPIGEFMK	0.9907	9	660.344	2
70	SPRG_06576T0	1	hypothetical protein	YIDPSYMIR	0.9815	9	651.301	2
70	SPRG_06576T0	1	hypothetical protein	NIDTQDKLDETDYTDR	0.9992	9	743.994	3
70	SPRG_06576T0	1	hypothetical protein	AGPRPTLYFEPSEVK	0.999	9	660.332	3
70	SPRG_06576T0	1	hypothetical protein	EAPLMLTPDVVSTIHHSGGTILGSNR	0.9991	9	716.343	4
70	SPRG_06576T0	1	hypothetical protein	IIEFLTTHGVNQLYVIGGDGTHR	0.9992	9	895.439	3
71	SPRG_19091T0	1	hypothetical protein	TNSEPSVILASAEENK	0.9992	9	988.979	2
71	SPRG_19091T0	1	hypothetical protein	AFVGTGVLFLPQGFK	0.9992	9	934.988	2
71	SPRG_19091T0	1	hypothetical protein	VIDISEPLAFR	0.9992	9	702.356	2
71	SPRG_19091T0	1	hypothetical protein	IIEDMLLLPR	0.9992	9	678.86	2
71	SPRG_19091T0	1	hypothetical protein	LFPDVSIFSK	0.9992	9	720.871	2
71	SPRG_19091T0	1	hypothetical protein	SSQSLGYTELTPLARPPSSK	0.9992	9	803.065	3
71	SPRG_19091T0	1	hypothetical protein	LSQHTHQVSPEVR	0.9991	9	554.618	3
71	SPRG_19091T0	1	hypothetical protein	ETTLGQAFLALLK	0.9992	9	846.966	2
71	SPRG_19091T0	1	hypothetical protein	HAVDNVYNPFISSMMSQDNDKYDSLDASQR	0.9991	9	942.634	4
72	SPRG_12911T0	1	GTP-binding protein YchF	IGIVGLPNVGK	0.999	9	677.895	2
72	SPRG_12911T0	1	GTP-binding protein YchF	YLPLIAEFVASR	0.9992	9	761.897	2
72	SPRG_12911T0	1	GTP-binding protein YchF	ALEWLQDGK	0.9986	9	674.343	2
72	SPRG_12911T0	1	GTP-binding protein YchF	DIQIIQQELR	0.9992	9	700.356	2
72	SPRG_12911T0	1	GTP-binding protein YchF	FNWLCNK	0.9979	9	629.789	2
72	SPRG_12911T0	1	GTP-binding protein YchF	STFFNTLSK	0.9888	9	666.842	2
72	SPRG_12911T0	1	GTP-binding protein YchF	LNIPAENFPFCTIEPNQAIIPVPDQR	0.9992	9	1042.82	3
72	SPRG_12911T0	1	GTP-binding protein YchF	YKPASEVPPVIHVTDIAGLVK	0.9992	9	667.24	4
72	SPRG_12911T0	1	GTP-binding protein YchF	GAAEGAGLGNNFLSHIQAVDAIYHMVR	0.9992	9	743.59	4
73	SPRG_07286T0	1	hypothetical protein	STIVSLLER	0.9983	8	581.319	2
73	SPRG_07286T0	1	hypothetical protein	HGKPGATLEEVFAAAK	0.9992	8	686.702	3
73	SPRG_07286T0	1	hypothetical protein	DPAVLLLDEATSALDTESER	0.9992	8	1145.04	2
73	SPRG_07286T0	1	hypothetical protein	FYDPASGAVFLDGHDLR	0.9992	8	675.301	3
73	SPRG_07286T0	1	hypothetical protein	FYDPLSGTVTLDGHNIK	0.9992	8	722.344	3
73	SPRG_07286T0	1	hypothetical protein	IAVLEAGNVVEEGTHDALLQLPHGLYK	0.9992	8	1058.87	3
73	SPRG_07286T0	1	hypothetical protein	SHISIVSQEPVLFAGTIADNIATGKPNATK	0.9992	8	878.691	4
73	SPRG_07286T0	1	hypothetical protein	NPSILILDEATSALDTESEHIVQASLDHLVASGNR	0.9992	8	965.696	4
74	SPRG_14614T0	1	hypothetical protein	SEGDLNNLFQADIAR	0.9992	8	903.914	2
74	SPRG_14614T0	1	hypothetical protein	FGASFGTLR	0.9777	8	550.283	2
74	SPRG_14614T0	1	hypothetical protein	LDEILVQADK	0.9986	8	716.377	2
74	SPRG_14614T0	1	hypothetical protein	VVHAYEIQAPILAK	0.9987	8	613.999	3
74	SPRG_14614T0	1	hypothetical protein	GTYNELLFKPK	0.999	8	581.303	3
74	SPRG_14614T0	1	hypothetical protein	VILQQPSSFFHDR	0.9992	8	573.279	3
74	SPRG_14614T0	1	hypothetical protein	QPSLLLLDEATSALDPETEASIVQTLEK	0.9992	8	1100.54	3
74	SPRG_14614T0	1	hypothetical protein	YDAESPHWILK	0.9992	8	549.598	3
75	SPRG_21373T0	1	hypothetical protein	TITEAVDAAAHVNELAR	0.9961	8	642.325	3
75	SPRG_21373T0	1	hypothetical protein	TAGLHNYYQNVLANK	0.9991	8	665.329	3
75	SPRG_21373T0	1	hypothetical protein	AAIAVLTDKPWFK	0.9953	8	631.328	3
75	SPRG_21373T0	1	hypothetical protein	GTATIPLLGIDVPFHSK	0.9991	8	685.357	3
75	SPRG_21373T0	1	hypothetical protein	INADFQKPYFGR	0.9991	8	581.956	3
75	SPRG_21373T0	1	hypothetical protein	ADHVLHELLSVDIK	0.999	8	626.346	3
75	SPRG_21373T0	1	hypothetical protein	GSATVPGLAYLEKPASALLR	0.9991	8	768.07	3
75	SPRG_21373T0	1	hypothetical protein	TSANLLETPLAIHVPTHALAYAQASR	0.9991	8	723.342	4
76	SPRG_04524T0	1	peptidyl-prolyl cis-trans isomerase	FDMTVGGAPAGR	0.9992	8	661.792	2
76	SPRG_04524T0	1	peptidyl-prolyl cis-trans isomerase	KIEGVGSQSGQTK	0.9992	8	875.975	2
76	SPRG_04524T0	1	peptidyl-prolyl cis-trans isomerase	KPVVIADCGQL	0.9954	8	738.874	2
76	SPRG_04524T0	1	peptidyl-prolyl cis-trans isomerase	VIPNFMCQGGDFTR	0.9991	8	887.874	2
76	SPRG_04524T0	1	peptidyl-prolyl cis-trans isomerase	ALCTGEK	0.9785	8	528.246	2
76	SPRG_04524T0	1	peptidyl-prolyl cis-trans isomerase	FEDENFLLK	0.9992	8	721.83	2
76	SPRG_04524T0	1	peptidyl-prolyl cis-trans isomerase	IEFELFADK	0.9992	8	700.373	2
76	SPRG_04524T0	1	peptidyl-prolyl cis-trans isomerase	GNGTGGESIYGEKFEDENFLLK	0.9992	8	946.112	3
77	SPRG_20866T0	1	hypothetical protein	LWDTNPILEAFGNAK	0.9934	8	988.982	2
77	SPRG_20866T0	1	hypothetical protein	AFLWLLEQTR	0.999	8	710.871	2
77	SPRG_20866T0	1	hypothetical protein	IALLDALLK	0.9992	8	629.393	2
77	SPRG_20866T0	1	hypothetical protein	AAEIASEAHQAEAAALR	0.9992	8	618.296	3
77	SPRG_20866T0	1	hypothetical protein	FCDQMHALVDTLNATR	0.9991	8	675.628	3
77	SPRG_20866T0	1	hypothetical protein	YNDFNSLHQELK	0.9988	8	599.279	3
77	SPRG_20866T0	1	hypothetical protein	NDNGLQEMIHAVK	0.9991	8	586.291	3
77	SPRG_20866T0	1	hypothetical protein	YMTQVLTQMPDALLNVHMDR	0.9992	8	840.72	3
78	SPRG_11574T0	1	peroxiredoxin	DYGVLIEDGEDEGVPFR	0.9992	8	1027.41	2
78	SPRG_11574T0	1	peroxiredoxin	QITINDLPVGR	0.9991	8	685.339	2
78	SPRG_11574T0	1	peroxiredoxin	GLFIIDDK	0.9989	8	604.823	2
78	SPRG_11574T0	1	peroxiredoxin	NVDEILR	0.9971	8	501.759	2
78	SPRG_11574T0	1	peroxiredoxin	KPAPAFTAPAVVNGEFEDVSLSDFK	0.9992	8	1023.5	3
78	SPRG_11574T0	1	peroxiredoxin	FSHLAWINQPR	0.999	8	504.911	3
78	SPRG_11574T0	1	peroxiredoxin	NQGGLGHMAIPVISDVTK	0.9992	8	709.021	3
78	SPRG_11574T0	1	peroxiredoxin	AYFEEADKK	0.9989	8	511.585	3
79	SPRG_05370T0	1	AGC protein kinase	LGSGPTDGAEIR	0.9992	8	658.797	2
79	SPRG_05370T0	1	AGC protein kinase	FPSFMSAEAK	0.998	8	701.836	2
79	SPRG_05370T0	1	AGC protein kinase	ITDFGLSK	0.9936	8	584.8	2
79	SPRG_05370T0	1	AGC protein kinase	SLLTGLLQR	0.9991	8	572.822	2
79	SPRG_05370T0	1	AGC protein kinase	VTIEDFDLLK	0.9991	8	740.89	2
79	SPRG_05370T0	1	AGC protein kinase	KETTPEFKPPNR	0.9992	8	625.992	3
79	SPRG_05370T0	1	AGC protein kinase	NHPFFAGMDWDQVYR	0.9992	8	681.618	3
79	SPRG_05370T0	1	AGC protein kinase	HPFLTTLSYAFQTPEK	0.9542	8	723.343	3
80	SPRG_09171T0	1	hypothetical protein	SADVQAPFDPYR	0.9991	7	755.324	2
80	SPRG_09171T0	1	hypothetical protein	GGSIVTLQEPSTTTAASR	0.9992	7	960.464	2
80	SPRG_09171T0	1	hypothetical protein	ITDPNFAR	0.9956	7	539.265	2
80	SPRG_09171T0	1	hypothetical protein	VGSDNVYGVHPFYIR	0.9864	7	622.964	3
80	SPRG_09171T0	1	hypothetical protein	TLALNVNTEHK	0.9992	7	509.923	3
80	SPRG_09171T0	1	hypothetical protein	NHNEATIDQAPVDFDDEALHIIR	0.9992	7	695.049	4
80	SPRG_09171T0	1	hypothetical protein	ANFFGMGEHVGSLLAPTDGDHYTIFAR	0.9992	7	771.587	4
81	SPRG_08563T0	1	6-phosphogluconate dehydrogenase	AAFDALEPILVK	0.9989	7	787.927	2
81	SPRG_08563T0	1	6-phosphogluconate dehydrogenase	ILNGPTEIPSVDK	0.9989	7	835.933	2
81	SPRG_08563T0	1	6-phosphogluconate dehydrogenase	ANLPANLTQAQR	0.9984	7	720.863	2
81	SPRG_08563T0	1	6-phosphogluconate dehydrogenase	IDLGECAR	0.9986	7	533.729	2
81	SPRG_08563T0	1	6-phosphogluconate dehydrogenase	QQLIDDVR	0.9978	7	565.785	2
81	SPRG_08563T0	1	6-phosphogluconate dehydrogenase	GIHFVGMGISGGEEGAR	0.9988	7	611.945	3
81	SPRG_08563T0	1	6-phosphogluconate dehydrogenase	AKDEGNLPLVGHK	0.9989	7	604.002	3
82	SPRG_05146T0	1	hypothetical protein	ILQEVLMDVMR	0.9989	7	745.877	2
82	SPRG_05146T0	1	hypothetical protein	NFGELLIPDAPELIER	0.9986	7	985.506	2
82	SPRG_05146T0	1	hypothetical protein	ILSDPAAFEALHGVLIR	0.9989	7	656.012	3
82	SPRG_05146T0	1	hypothetical protein	LIERPASVTIGPLDTR	0.9987	7	628	3
82	SPRG_05146T0	1	hypothetical protein	ELLEPLKDAVK	0.9989	7	562.981	3
82	SPRG_05146T0	1	hypothetical protein	VAVNTDITNVFAFLQHITDK	0.9989	7	845.422	3
82	SPRG_05146T0	1	hypothetical protein	NIEEVIGHLK	0.9989	7	480.59	3
83	SPRG_02805T0	1	phosphoenolpyruvate carboxykinase	TINLSAANEPEIYAAIR	0.9967	7	995.467	2
83	SPRG_02805T0	1	phosphoenolpyruvate carboxykinase	VPDYYNIEK	0.9991	7	714.845	2
83	SPRG_02805T0	1	phosphoenolpyruvate carboxykinase	KCIDAILDGSIEDAK	0.9992	7	690.336	3
83	SPRG_02805T0	1	phosphoenolpyruvate carboxykinase	QEPSAQHVDWGK	0.9991	7	557.261	3
83	SPRG_02805T0	1	phosphoenolpyruvate carboxykinase	ATHQTTTSALGLNELGIDAK	0.9991	7	791.062	3
83	SPRG_02805T0	1	phosphoenolpyruvate carboxykinase	HNMTYDQIAEHEER	0.9992	7	966.917	2
83	SPRG_02805T0	1	phosphoenolpyruvate carboxykinase	FEVDPIFAVAVPTSVEGVPAEMLNPALAWADK	0.9992	7	1224.6	3
84	SPRG_02955T0	1	hypothetical protein	GEAQAIVNAANAEAR	0.9989	7	814.877	2
84	SPRG_02955T0	1	hypothetical protein	NVAGSLDVDQIIEDTAQMDR	0.9989	7	1167.52	2
84	SPRG_02955T0	1	hypothetical protein	QTTVINSEGNR	0.9989	7	681.819	2
84	SPRG_02955T0	1	hypothetical protein	ESEGEAQQALSR	0.9989	7	724.814	2
84	SPRG_02955T0	1	hypothetical protein	GFGLNTVAPK	0.9832	7	646.344	2
84	SPRG_02955T0	1	hypothetical protein	YIVDVNAR	0.9983	7	547.277	2
84	SPRG_02955T0	1	hypothetical protein	FHTILTPGFHVIIPFVDTPR	0.9989	7	613.558	4
85	SPRG_10800T0	1	hypothetical protein	LAADQAAAAAAAAALLAAEEAAAR	0.9992	7	1148.56	2
85	SPRG_10800T0	1	hypothetical protein	AQDEADEMAAELAR	0.9992	7	832.35	2
85	SPRG_10800T0	1	hypothetical protein	LTPLDLETILSNK	0.9992	7	872.971	2
85	SPRG_10800T0	1	hypothetical protein	ADKLNEFLDAAVR	0.9992	7	583.963	3
85	SPRG_10800T0	1	hypothetical protein	RQQTAAEEEEER	0.9992	7	540.568	3
85	SPRG_10800T0	1	hypothetical protein	TMQIVHENAVK	0.9951	7	525.274	3
85	SPRG_10800T0	1	hypothetical protein	AEHLQWGIK	0.9961	7	457.239	3
86	SPRG_12015T0	1	hypothetical protein	LILEGLDLISSAR	0.9989	7	772.414	2
86	SPRG_12015T0	1	hypothetical protein	VNAAPSDDPMFGWGGPGGR	0.9989	7	1016.43	2
86	SPRG_12015T0	1	hypothetical protein	SIQELLAGLNR	0.9989	7	679.334	2
86	SPRG_12015T0	1	hypothetical protein	AMWGDAPTSLDDIYETFTR	0.9989	7	1167.01	2
86	SPRG_12015T0	1	hypothetical protein	SLPWCDTPLHLETK	0.9989	7	658.643	3
86	SPRG_12015T0	1	hypothetical protein	TIPAAIHEALAPIKDNDEAVK	0.9989	7	662.84	4
86	SPRG_12015T0	1	hypothetical protein	VSESVRPIFWANRPK	0.9989	7	519.274	4
87	SPRG_11375T0	1	hypothetical protein	YYEMNDADPFAYPLNEYR	0.9989	7	1207.99	2
87	SPRG_11375T0	1	hypothetical protein	SASALQAELDAANAR	0.9989	7	816.382	2
87	SPRG_11375T0	1	hypothetical protein	LTTNAVEPLHVYVPR	0.9988	7	618.313	3
87	SPRG_11375T0	1	hypothetical protein	FDPDFPLIGGHR	0.9989	7	505.576	3
87	SPRG_11375T0	1	hypothetical protein	VWGIPEGGLTETMTEPLVDLTGHGR	0.9989	7	937.091	3
87	SPRG_11375T0	1	hypothetical protein	TFGEITSHGK	0.9986	7	455.55	3
87	SPRG_11375T0	1	hypothetical protein	GSQIVNMEHNTENLVQDMAWNWTGSTLATTCK	0.9989	7	979.161	4
88	SPRG_10041T0	1	hypothetical protein	TMQENEVAYETALR	0.9989	7	899.895	2
88	SPRG_10041T0	1	hypothetical protein	ALFTGVQSGLMER	0.9989	7	776.876	2
88	SPRG_10041T0	1	hypothetical protein	FFEDVEIPR	0.9987	7	648.31	2
88	SPRG_10041T0	1	hypothetical protein	QEDEDVEAR	0.9989	7	617.757	2
88	SPRG_10041T0	1	hypothetical protein	MSAWTAPEASAPLATVQQALTQFNEYK	0.9989	7	1081.16	3
88	SPRG_10041T0	1	hypothetical protein	NHLEEVDELIDDQNIHAVGDGTEDALAAMK	0.9989	7	888.402	4
88	SPRG_10041T0	1	hypothetical protein	FGIPQLLNVADVAGNPKPDDK	0.9989	7	660.836	4
89	SPRG_09635T0	1	adenosylhomocysteinase	VADISLADFGR	0.9992	7	654.298	2
89	SPRG_09635T0	1	adenosylhomocysteinase	ATDVMLAGK	0.9858	7	597.335	2
89	SPRG_09635T0	1	adenosylhomocysteinase	NNAIVGNIGHFDNEIDMLGLAK	0.9992	7	881.75	3
89	SPRG_09635T0	1	adenosylhomocysteinase	FVFPDGHGVIMLAEGR	0.9992	7	630.323	3
89	SPRG_09635T0	1	adenosylhomocysteinase	EQADYIGVNVAGPFKPETYR	0.9992	7	848.181	3
89	SPRG_09635T0	1	adenosylhomocysteinase	SKFDNLYGCR	0.9992	7	512.894	3
89	SPRG_09635T0	1	adenosylhomocysteinase	KEIEIAQIEMPGLMQSIAEYGPSQPLK	0.9992	7	858.922	4
90	SPRG_01592T0	1	GTP-binding nuclear protein Ran	VCENIPIVLCGNK	0.9991	7	891.414	2
90	SPRG_01592T0	1	GTP-binding nuclear protein Ran	FNCWDTAGQEK	0.9991	7	816.842	2
90	SPRG_01592T0	1	GTP-binding nuclear protein Ran	LILVGDGGVGK	0.9859	7	658.356	2
90	SPRG_01592T0	1	GTP-binding nuclear protein Ran	AAAINAPLPDEDDDI	0.9988	7	842.392	2
90	SPRG_01592T0	1	GTP-binding nuclear protein Ran	FETNFGPIK	0.999	7	670.835	2
90	SPRG_01592T0	1	GTP-binding nuclear protein Ran	NLQYFDISAK	0.9991	7	743.867	2
90	SPRG_01592T0	1	GTP-binding nuclear protein Ran	SNYQFEKPFLWLAR	0.9992	7	696.337	3
91	SPRG_20997T0	1	hypothetical protein	FVGLYK	0.9986	7	507.776	2
91	SPRG_20997T0	1	hypothetical protein	GLYEAIFDWR	0.9992	7	707.336	2
91	SPRG_20997T0	1	hypothetical protein	QNIDFTESSR	0.9992	7	670.759	2
91	SPRG_20997T0	1	hypothetical protein	SDNTQVDYPK	0.9992	7	727.879	2
91	SPRG_20997T0	1	hypothetical protein	EVSTPVGHADLEDAGK	0.9814	7	638.294	3
91	SPRG_20997T0	1	hypothetical protein	SASVKDEIK	0.9991	7	704.859	2
91	SPRG_20997T0	1	hypothetical protein	YAEVSTPVGHADLEDAGKK	0.9992	7	605.795	4
92	SPRG_04572T0	1	phosphoglycerate mutase	HGESQWNVDNK	0.9989	7	801.384	2
92	SPRG_04572T0	1	phosphoglycerate mutase	EELPFTESLATTK	0.9989	7	877.421	2
92	SPRG_04572T0	1	phosphoglycerate mutase	VVPYWNDVIVPSIK	0.9989	7	959.018	2
92	SPRG_04572T0	1	phosphoglycerate mutase	HYGALQGLNK	0.9989	7	694.866	2
92	SPRG_04572T0	1	phosphoglycerate mutase	YGIDQVMVWR	0.9989	7	705.822	2
92	SPRG_04572T0	1	phosphoglycerate mutase	YQIVLIR	0.9602	7	524.803	2
92	SPRG_04572T0	1	phosphoglycerate mutase	FTGWHDVPLSAK	0.9989	7	823.413	2
93	SPRG_10297T0	1	serine hydroxymethyltransferase 2	FNMPGFDVASMR	0.9989	7	758.34	2
93	SPRG_10297T0	1	serine hydroxymethyltransferase 2	ALESHAGVK	0.9988	7	600.316	2
93	SPRG_10297T0	1	serine hydroxymethyltransferase 2	YAEGIPSAR	0.9786	7	554.267	2
93	SPRG_10297T0	1	serine hydroxymethyltransferase 2	VHPETGLVDFEK	0.9989	7	553.604	3
93	SPRG_10297T0	1	serine hydroxymethyltransferase 2	YYGGNEVIDKIETLCQTR	0.9989	7	812.705	3
93	SPRG_10297T0	1	serine hydroxymethyltransferase 2	IMGLDLPSGGHLTHGFYTYSK	0.9989	7	650.299	4
93	SPRG_10297T0	1	serine hydroxymethyltransferase 2	INQAVFPALQGGPHEHQIAAIATQLK	0.9989	7	760.638	4
94	SPRG_03103T0	1	14-3-3-like protein	YLAEFQVDDER	0.9992	7	764.832	2
94	SPRG_03103T0	1	14-3-3-like protein	DSLVFLAK	0.999	7	590.825	2
94	SPRG_03103T0	1	14-3-3-like protein	DSTLIMQLLR	0.9992	7	675.345	2
94	SPRG_03103T0	1	14-3-3-like protein	NLLSVAYK	0.9957	7	598.344	2
94	SPRG_03103T0	1	14-3-3-like protein	VISSIENK	0.9978	7	589.32	2
94	SPRG_03103T0	1	14-3-3-like protein	QASTIAMAELPPTHPIR	0.9992	7	659.662	3
94	SPRG_03103T0	1	14-3-3-like protein	DNLTLWTSDQEPDNADANQGDMNVQDVE	0.9991	7	1093.45	3
95	SPRG_09126T0	1	TKL protein kinase	TAVAADVADALCFLH	0.9991	6	853.897	2
95	SPRG_09126T0	1	TKL protein kinase	FDMDLAR	0.9984	6	506.226	2
95	SPRG_09126T0	1	TKL protein kinase	DHNAIQEFMNEIR	0.9992	6	587.592	3
95	SPRG_09126T0	1	TKL protein kinase	FRVPQQEIQNIQLLVK	0.9991	6	747.745	3
95	SPRG_09126T0	1	TKL protein kinase	VTSNEETMTSNIGTVAWIAPEVLTGGHYSEK	0.9977	6	939.186	4
95	SPRG_09126T0	1	TKL protein kinase	VFHWLPTGVHPTTK	0.9991	6	636.676	3
96	SPRG_10582T0	1	hypothetical protein	NGAEPLAGLGSNR	0.9992	6	700.336	2
96	SPRG_10582T0	1	hypothetical protein	SPYLYPIYGLGGLPEGFSR	0.9992	6	1115.53	2
96	SPRG_10582T0	1	hypothetical protein	IIIGDPSYFPAEK	0.9992	6	869.432	2
96	SPRG_10582T0	1	hypothetical protein	FDSVSDQLEPIGDGK	0.9992	6	947.938	2
96	SPRG_10582T0	1	hypothetical protein	SSLMGIFEK	0.9991	6	650.339	2
96	SPRG_10582T0	1	hypothetical protein	HPVNNTANSESCQIIIPAAQANR	0.9992	6	880.073	3
97	SPRG_09788T0	1	transketolase	FDAYAAAFPAEAAEFVR	0.9983	6	995.458	2
97	SPRG_09788T0	1	transketolase	AVPSLFDVPAR	0.9979	6	658.329	2
97	SPRG_09788T0	1	transketolase	EHFGFNAPAVAAEAQNLLEFYAGR	0.9979	6	922.755	3
97	SPRG_09788T0	1	transketolase	ALNAAAAALPELVGGSADLTPSNLTK	0.9989	6	918.435	3
97	SPRG_09788T0	1	transketolase	AVTDKPSLIK	0.9987	6	501.953	3
97	SPRG_09788T0	1	transketolase	CPGHPENFCTPGVEVSTGPLGQGLSNAVGLAIAEK	0.9989	6	958.582	4
98	SPRG_00897T0	1	hypothetical protein	QIEGVGAAYPAAPR	0.9992	6	772.38	2
98	SPRG_00897T0	1	hypothetical protein	MVEPLDSTDNMR	0.9992	6	776.328	2
98	SPRG_00897T0	1	hypothetical protein	GPSVFPGYFK	0.9991	6	693.855	2
98	SPRG_00897T0	1	hypothetical protein	LVSVPDMGYDVNDTEHGDDDAK	0.9992	6	894.045	3
98	SPRG_00897T0	1	hypothetical protein	VGPFPEPAFPSLLEVLQHSVR	0.9992	6	821.745	3
98	SPRG_00897T0	1	hypothetical protein	ADVPTMAHIILADVDAVSEDDAASAAAVGVK	0.9992	6	1104.2	3
99	SPRG_19729T0	1	hypothetical protein	VLEVVTDAGELALPLVK	0.9989	6	1027.55	2
99	SPRG_19729T0	1	hypothetical protein	ASLVPIMLQFLR	0.9972	6	766.417	2
99	SPRG_19729T0	1	hypothetical protein	VLTGDDQDSVR	0.9989	6	674.808	2
99	SPRG_19729T0	1	hypothetical protein	NISGFASLIK	0.9782	6	669.362	2
99	SPRG_19729T0	1	hypothetical protein	LLTEDENTQHVLPVAR	0.9989	6	660.332	3
99	SPRG_19729T0	1	hypothetical protein	LNTFMAEVFPQIQPLSQDVAPNVR	0.9989	6	953.452	3
100	SPRG_06053T0	1	hypothetical protein	SATYTWDK	0.9921	6	630.299	2
100	SPRG_06053T0	1	hypothetical protein	TNALWGK	0.9938	6	539.289	2
100	SPRG_06053T0	1	hypothetical protein	VMPSCNAEANPTTTEDCGFLYGPTLK	0.9989	6	1047.09	3
100	SPRG_06053T0	1	hypothetical protein	EQEASEDYEEVMTPLTGDK	0.9988	6	820.351	3
100	SPRG_06053T0	1	hypothetical protein	CCLGDGIDSAPWDTQWEFYHK	0.9989	6	951.049	3
100	SPRG_06053T0	1	hypothetical protein	SMHQNPDLIEHSLHEGDQIYK	0.9989	6	699.567	4
101	SPRG_00289T0	1	hypothetical protein	FVFSDALSK	0.9988	6	651.332	2
101	SPRG_00289T0	1	hypothetical protein	QSLSYGNEYVEDLSNVLDTHR	0.9989	6	861.719	3
101	SPRG_00289T0	1	hypothetical protein	KPSVLLLDEATSALDTETEASIIDTLR	0.9989	6	1063.86	3
101	SPRG_00289T0	1	hypothetical protein	LVDQGTYNELLDRPMGLFAELVQTTK	0.9989	6	1080.54	3
101	SPRG_00289T0	1	hypothetical protein	ALQEFTQQLRPR	0.9989	6	544.278	3
101	SPRG_00289T0	1	hypothetical protein	LDEIVYSELADQTHDKEDDAKPSLK	0.9989	6	859.675	4
102	SPRG_20171T0	1	hypothetical protein	LMDPFNLSFR	0.9989	6	692.326	2
102	SPRG_20171T0	1	hypothetical protein	NLDVEECFCR	0.9988	6	732.299	2
102	SPRG_20171T0	1	hypothetical protein	LPFTGLDDEEPLDLFGESYSEER	0.9989	6	1401.6	2
102	SPRG_20171T0	1	hypothetical protein	MWYLIDPHPYENPNR	0.9987	6	702.339	3
102	SPRG_20171T0	1	hypothetical protein	AVSKPPAPK	0.9937	6	442.921	3
102	SPRG_20171T0	1	hypothetical protein	KYFEMYLR	0.9984	6	485.244	3
103	SPRG_18254T0	1	hypothetical protein	LVTDNFLEDYDPTIEDSYR	0.9989	6	1225.02	2
103	SPRG_18254T0	1	hypothetical protein	IQNEDCFFQVVR	0.9989	6	844.374	2
103	SPRG_18254T0	1	hypothetical protein	DVSFAEGQALAR	0.9989	6	704.306	2
103	SPRG_18254T0	1	hypothetical protein	TTFDEIK	0.9919	6	571.292	2
103	SPRG_18254T0	1	hypothetical protein	VSMVLVGNK	0.9984	6	617.841	2
103	SPRG_18254T0	1	hypothetical protein	QALLDILDTAGQEEYTTMQDQWMR	0.9989	6	1500.65	2
104	SPRG_09140T0	1	hypothetical protein	SFCQYIFGR	0.9987	6	655.793	2
104	SPRG_09140T0	1	hypothetical protein	RLEEPLHDLSASR	0.9929	6	556.29	3
104	SPRG_09140T0	1	hypothetical protein	KVELPLFASTEIR	0.9989	6	597.658	3
104	SPRG_09140T0	1	hypothetical protein	LVEHFHAHPEFLQPETAR	0.9989	6	768.045	3
104	SPRG_09140T0	1	hypothetical protein	DAPVQIASGLRPFYTIEEMTNR	0.9989	6	884.757	3
104	SPRG_09140T0	1	hypothetical protein	YGADMPFSEDELMAMHNSDLADTLGNLVHR	0.9989	6	874.124	4
105	SPRG_13142T0	1	hypothetical protein	SAISDYGGAIGYK	0.9989	6	795.393	2
105	SPRG_13142T0	1	hypothetical protein	PALLFK	0.9895	6	488.79	2
105	SPRG_13142T0	1	hypothetical protein	LIGEAEIANALVDNLK	0.9989	6	657.677	3
105	SPRG_13142T0	1	hypothetical protein	DVIYSAVFDHDSK	0.9973	6	595.29	3
105	SPRG_13142T0	1	hypothetical protein	NLTASFSHAVNK	0.9989	6	526.254	3
105	SPRG_13142T0	1	hypothetical protein	AADTLNDDYDFNRK	0.9989	6	649.293	3
106	SPRG_06995T0	1	prolyl-tRNA synthetase	FAGADYTTTIEGFIPSTGR	0.997	6	1074.5	2
106	SPRG_06995T0	1	prolyl-tRNA synthetase	IDIAFTDLK	0.9978	6	662.355	2
106	SPRG_06995T0	1	prolyl-tRNA synthetase	LNQWCNVVR	0.9954	6	661.31	2
106	SPRG_06995T0	1	prolyl-tRNA synthetase	KENFADWYTDVITK	0.9989	6	721.353	3
106	SPRG_06995T0	1	prolyl-tRNA synthetase	EKDHLEGFAPEVAWVTK	0.9989	6	796.745	3
106	SPRG_06995T0	1	prolyl-tRNA synthetase	TKLPALLETIQK	0.998	6	596.344	3
107	SPRG_06983T0	1	DEAD-box ATP-dependent RNA helicase 15	TAVFYGGVPIVQNR	0.9989	6	832.91	2
107	SPRG_06983T0	1	DEAD-box ATP-dependent RNA helicase 15	ILVTTDLFGR	0.9987	6	639.827	2
107	SPRG_06983T0	1	DEAD-box ATP-dependent RNA helicase 15	LLDSVDMR	0.9981	6	546.759	2
107	SPRG_06983T0	1	DEAD-box ATP-dependent RNA helicase 15	ELAFQIAHEYER	0.9988	6	550.596	3
107	SPRG_06983T0	1	DEAD-box ATP-dependent RNA helicase 15	LTLHGLQQYFIK	0.9989	6	583.646	3
107	SPRG_06983T0	1	DEAD-box ATP-dependent RNA helicase 15	DFLLKPECLR	0.9989	6	523.26	3
108	SPRG_03320T0	1	hypothetical protein	GGPNAGGFFQK	0.9989	6	684.358	2
108	SPRG_03320T0	1	hypothetical protein	CGDDTLPVIIVYGLPNK	0.9989	6	1076.02	2
108	SPRG_03320T0	1	hypothetical protein	YADNNVVAAPR	0.9989	6	667.309	2
108	SPRG_03320T0	1	hypothetical protein	AAFNALK	0.9921	6	511.78	2
108	SPRG_03320T0	1	hypothetical protein	AFSLMWDR	0.9809	6	585.283	2
108	SPRG_03320T0	1	hypothetical protein	GYFVDVMK	0.9984	6	623.799	2
109	SPRG_07449T0	1	hypothetical protein	VEIFDIVPPNDIK	0.9989	6	893.948	2
109	SPRG_07449T0	1	hypothetical protein	AVDYLTAIQYLNILR	0.9989	6	955.493	2
109	SPRG_07449T0	1	hypothetical protein	DEINTELLNR	0.9989	6	680.818	2
109	SPRG_07449T0	1	hypothetical protein	GDAAGLVLR	0.9984	6	508.275	2
109	SPRG_07449T0	1	hypothetical protein	LVLVPMDTVR	0.9988	6	643.822	2
109	SPRG_07449T0	1	hypothetical protein	MTLLPGIHFIVPVIER	0.9989	6	660.359	3
110	SPRG_05233T0	1	ADP-ribosylation factor	ILMVGLDAAGK	0.9988	6	688.381	2
110	SPRG_05233T0	1	ADP-ribosylation factor	QDLPNAMSAAEMTDK	0.9989	6	955.405	2
110	SPRG_05233T0	1	ADP-ribosylation factor	DSILLVFANK	0.9986	6	704.372	2
110	SPRG_05233T0	1	ADP-ribosylation factor	MLNEDELR	0.9962	6	582.265	2
110	SPRG_05233T0	1	ADP-ribosylation factor	CATTGDGLYEGLDWLSATLQK	0.9964	6	859.378	3
110	SPRG_05233T0	1	ADP-ribosylation factor	LGEVVTTIPTIGFNVETVEYK	0.9989	6	866.438	3
111	SPRG_05981T0	1	TKL protein kinase	DTTSLGLLSDPELLAVR	0.9989	6	972.485	2
111	SPRG_05981T0	1	TKL protein kinase	TLLLAGNELTTLAEVPK	0.9988	6	1036.06	2
111	SPRG_05981T0	1	TKL protein kinase	LQGNALTNVVLDDAQTAQLR	0.9989	6	1142.57	2
111	SPRG_05981T0	1	TKL protein kinase	NIQILDLSR	0.9987	6	608.317	2
111	SPRG_05981T0	1	TKL protein kinase	TITYPPGLFGTATHLTR	0.9989	6	663.996	3
111	SPRG_05981T0	1	TKL protein kinase	LQDHAIMAGVVQGTLKPSFTK	0.9989	6	673.357	4
112	SPRG_11945T0	1	Ras-like GTP-binding protein YPT1	LLLIGDSGVGK	0.9989	6	680.373	2
112	SPRG_11945T0	1	Ras-like GTP-binding protein YPT1	PAISLQPGQNVSGK	0.9989	6	842.426	2
112	SPRG_11945T0	1	Ras-like GTP-binding protein YPT1	QWLHEIDR	0.9989	6	620.799	2
112	SPRG_11945T0	1	Ras-like GTP-binding protein YPT1	SCLLLR	0.9844	6	447.716	2
112	SPRG_11945T0	1	Ras-like GTP-binding protein YPT1	VVSTDAAK	0.9879	6	539.783	2
112	SPRG_11945T0	1	Ras-like GTP-binding protein YPT1	GAHGIIVVYDVTDQESFNNVK	0.9989	6	865.083	3
113	SPRG_16977T0	1	hypothetical protein	GLVLEDIEQLFTK	0.9989	6	896.95	2
113	SPRG_16977T0	1	hypothetical protein	WVDSYGR	0.9831	6	513.744	2
113	SPRG_16977T0	1	hypothetical protein	IIQGFGVGNASFSLPVFGAEMAPK	0.9989	6	909.106	3
113	SPRG_16977T0	1	hypothetical protein	AGEKPAYK	0.9989	6	648.389	2
113	SPRG_16977T0	1	hypothetical protein	GREPAAVQLK	0.9989	6	678.863	2
113	SPRG_16977T0	1	hypothetical protein	KNDNVDEELNAIGDVLEEEGTAETTWSDVWTDPSIR	0.9989	6	1445.98	3
114	SPRG_03525T0	1	hypothetical protein	DQPCPSDPTLVLADPK	0.9988	6	1015.46	2
114	SPRG_03525T0	1	hypothetical protein	LDICAGVTCSGGGFPDGR	0.9989	6	980.921	2
114	SPRG_03525T0	1	hypothetical protein	CSCFDGFIGK	0.9989	6	728.824	2
114	SPRG_03525T0	1	hypothetical protein	DCSTCPASAR	0.9841	6	623.697	2
114	SPRG_03525T0	1	hypothetical protein	SAIDVMLPR	0.9712	6	573.253	2
114	SPRG_03525T0	1	hypothetical protein	TCTCLCPK	0.9989	6	647.772	2
115	SPRG_02110T0	1	50S ribosomal protein L13	FLQFLNK	0.965	5	599.324	2
115	SPRG_02110T0	1	50S ribosomal protein L13	MVVPDALR	0.9983	5	522.768	2
115	SPRG_02110T0	1	50S ribosomal protein L13	ALSAATASVAAAHK	0.9988	5	519.609	3
115	SPRG_02110T0	1	50S ribosomal protein L13	PFEKPVIIDCR	0.9988	5	550.937	3
115	SPRG_02110T0	1	50S ribosomal protein L13	ELKPTLEK	0.9501	5	463.931	3
116	SPRG_19528T0	1	hypothetical protein	LVDLVLHMATVDN	0.9992	5	792.397	2
116	SPRG_19528T0	1	hypothetical protein	GASMAAIK	0.9898	5	518.749	2
116	SPRG_19528T0	1	hypothetical protein	SSIFDANACIALNDNFVK	0.9992	5	759.343	3
116	SPRG_19528T0	1	hypothetical protein	GYTEDEVVSSDFISDKR	0.9992	5	745.674	3
116	SPRG_19528T0	1	hypothetical protein	VIHDNFGIVEGLMTTVHAVTANQLTVDGPSR	0.9992	5	1145.88	3
117	SPRG_14150T0	1	hypothetical protein	NADAQMGDYIWR	0.9989	5	792.326	2
117	SPRG_14150T0	1	hypothetical protein	ESAYVNVPVIAFCDSDSPLR	0.9989	5	1186.53	2
117	SPRG_14150T0	1	hypothetical protein	AEEAQTGVADEAMGR	0.9989	5	839.855	2
117	SPRG_14150T0	1	hypothetical protein	FAQYTGCQAIAGR	0.9988	5	788.354	2
117	SPRG_14150T0	1	hypothetical protein	NDGIHIINVGK	0.9987	5	489.925	3
118	SPRG_05443T0	1	hypothetical protein	GLLLEDIELLFSNGSVR	0.9992	5	1010.01	2
118	SPRG_05443T0	1	hypothetical protein	EQAEVALK	0.9991	5	588.292	2
118	SPRG_05443T0	1	hypothetical protein	AGGIAMLPSGGAHDAPTEGSR	0.9992	5	699.294	3
118	SPRG_05443T0	1	hypothetical protein	GREQAEVALK	0.9928	5	463.58	3
118	SPRG_05443T0	1	hypothetical protein	LQAIGDAIEEEGDNTSTWADLWHPSIRPR	0.9992	5	856.129	4
119	SPRG_08065T0	1	hypothetical protein	LIYDLADQGGELLALR	0.9989	5	952.482	2
119	SPRG_08065T0	1	hypothetical protein	LLDAILSICGVPEDK	0.9979	5	960.454	2
119	SPRG_08065T0	1	hypothetical protein	ATNANSDSQDPDAIR	0.9989	5	859.866	2
119	SPRG_08065T0	1	hypothetical protein	IFGMLQK	0.9538	5	562.81	2
119	SPRG_08065T0	1	hypothetical protein	TTCSAIDKLDK	0.9984	5	558.28	3
120	SPRG_07856T0	1	TKL protein kinase	YYGAQPTQPPPAFR	0.9989	5	868.905	2
120	SPRG_07856T0	1	TKL protein kinase	VRGEPAAEDGGDDDDQR	0.9988	5	649.273	3
120	SPRG_07856T0	1	TKL protein kinase	AKPTFSVECPPAVLDLAMR	0.9989	5	793.71	3
120	SPRG_07856T0	1	TKL protein kinase	IALDIAQGLVYLHSLTPK	0.9989	5	747.404	3
120	SPRG_07856T0	1	TKL protein kinase	TFNFHQQPPPPTNMPSSGYVLDSEDDFKR	0.9989	5	910.644	4
121	SPRG_20488T0	1	hypothetical protein	TGVENLTLATR	0.9982	5	659.832	2
121	SPRG_20488T0	1	hypothetical protein	TTDAIHTASEHAHELQVQLSAK	0.9989	5	669.824	4
121	SPRG_20488T0	1	hypothetical protein	TVEQPEAQQHLASLQTSVEGGIQETQTYLENLK	0.9989	5	990.225	4
121	SPRG_20488T0	1	hypothetical protein	VSETATGYLQTAIESANHAVDELKK	0.9989	5	777.648	4
121	SPRG_20488T0	1	hypothetical protein	STTLSAAQKPVSLVQTALVQVTDSLATIK	0.9989	5	1134.95	3
122	SPRG_19514T0	1	hypothetical protein	DAVSGLVAAAGPSAR	0.9989	5	743.363	2
122	SPRG_19514T0	1	hypothetical protein	VVEVLDSIVR	0.9988	5	636.844	2
122	SPRG_19514T0	1	hypothetical protein	TPLYVDCAHGVGALQLTK	0.9989	5	740.692	3
122	SPRG_19514T0	1	hypothetical protein	VAQAVHEHAGGVGDMPSAFVA	0.9989	5	732.001	3
122	SPRG_19514T0	1	hypothetical protein	EGALLLGGNVLDFGLQTTPQLHHYIR	0.9989	5	752.18	4
123	SPRG_04789T0	1	glucose-6-phosphate isomerase	FLANVDPVDAAR	0.9989	5	716.344	2
123	SPRG_04789T0	1	glucose-6-phosphate isomerase	WLVDGLAAHGVSAADAIR	0.9989	5	655.999	3
123	SPRG_04789T0	1	glucose-6-phosphate isomerase	NVVEDVHEVLGAIR	0.9989	5	565.295	3
123	SPRG_04789T0	1	glucose-6-phosphate isomerase	LSAIASGEHVNK	0.9984	5	505.255	3
123	SPRG_04789T0	1	glucose-6-phosphate isomerase	TVEELAAEGVPEALRPHK	0.9989	5	559.279	4
124	SPRG_20105T0	1	hypothetical protein	NVLISEISPTQMR	0.9989	5	824.403	2
124	SPRG_20105T0	1	hypothetical protein	TTMILVAAR	0.9988	5	560.296	2
124	SPRG_20105T0	1	hypothetical protein	VGNTIVNVVR	0.9989	5	607.823	2
124	SPRG_20105T0	1	hypothetical protein	NTEAILNAMIAAHEEEVK	0.9989	5	757.689	3
124	SPRG_20105T0	1	hypothetical protein	SPVWLVTHGQNDLALK	0.9989	5	1033.53	2
125	SPRG_01404T0	1	hypothetical protein	GTGEVLMGK	0.9535	5	590.331	2
125	SPRG_01404T0	1	hypothetical protein	LEGLLDEYTK	0.9991	5	734.872	2
125	SPRG_01404T0	1	hypothetical protein	AFLADPSAFAAAAPAAGGAAPAAAAAVEDK	0.9992	5	977.466	3
125	SPRG_01404T0	1	hypothetical protein	NPGHPLEQLIPLLR	0.9992	5	870.974	2
125	SPRG_01404T0	1	hypothetical protein	VLDDNKVPAPAR	0.9991	5	791.914	2
126	SPRG_05017T0	1	hypothetical protein	GLLAAALDR	0.9991	5	522.278	2
126	SPRG_05017T0	1	hypothetical protein	DVADFLLDLGTPQQAQYVASGASLATVPR	0.9992	5	1049.84	3
126	SPRG_05017T0	1	hypothetical protein	GPHHPLLLAASEK	0.9992	5	553.306	3
126	SPRG_05017T0	1	hypothetical protein	HAAPHPSLPELTFGK	0.9992	5	630.669	3
126	SPRG_05017T0	1	hypothetical protein	TVFFGDLGTNASHLISYFK	0.9668	5	802.392	3
127	SPRG_16924T0	1	hypothetical protein	QITDALTLTPISPLLR	0.9989	5	948.504	2
127	SPRG_16924T0	1	hypothetical protein	ISIVEYK	0.9946	5	570.316	2
127	SPRG_16924T0	1	hypothetical protein	TSLVPGSIASGAVTYHDTK	0.9989	5	731.357	3
127	SPRG_16924T0	1	hypothetical protein	GGNSYLAAYSGDLASINHK	0.9989	5	742.684	3
127	SPRG_16924T0	1	hypothetical protein	AHPSETPYVQPSSGIADGIAR	0.9989	5	1149.04	2
128	SPRG_01631T0	1	hypothetical protein	ILILDEATSALDNESER	0.9989	5	1016.99	2
128	SPRG_01631T0	1	hypothetical protein	FYEPTSGQILLDGR	0.9988	5	870.406	2
128	SPRG_01631T0	1	hypothetical protein	STLVALLER	0.992	5	573.312	2
128	SPRG_01631T0	1	hypothetical protein	LANAHDFIMSLPSQYDTMCGEK	0.9989	5	935.732	3
128	SPRG_01631T0	1	hypothetical protein	SQIGLVSQEPVLFATTILENIAAGGDNISKDEVIAAAK	0.9989	5	1079.55	4
129	SPRG_07703T0	1	hypothetical protein	AAFDQLK	0.9696	5	540.792	2
129	SPRG_07703T0	1	hypothetical protein	GLVDVYLPR	0.9984	5	588.299	2
129	SPRG_07703T0	1	hypothetical protein	IMQVTSGALMGDVDLILNKK	0.9953	5	860.113	3
129	SPRG_07703T0	1	hypothetical protein	ALMTMEEMTDYLSEYTSDSPIPALR	0.9989	5	1504.7	2
129	SPRG_07703T0	1	hypothetical protein	LDDEKLPILHDK	0.9989	5	623.348	3
130	SPRG_04486T0	1	hypothetical protein	QALQTVGGVDR	0.9991	5	644.318	2
130	SPRG_04486T0	1	hypothetical protein	IHIDIADK	0.9991	5	606.832	2
130	SPRG_04486T0	1	hypothetical protein	KAPVPTTTDDVGGIAAPWR	0.9986	5	747.379	3
130	SPRG_04486T0	1	hypothetical protein	EGSSAFSHPALVGATLR	0.9991	5	615.309	3
130	SPRG_04486T0	1	hypothetical protein	ALLETLENVGYDATLLHEPVR	0.9992	5	1249.13	2
131	SPRG_09101T0	1	hypothetical protein	GANIAILLGGFPR	0.9989	5	721.891	2
131	SPRG_09101T0	1	hypothetical protein	LLDIPQSLEVMEGVK	0.9989	5	979.998	2
131	SPRG_09101T0	1	hypothetical protein	VQGEAIEK	0.9762	5	581.268	2
131	SPRG_09101T0	1	hypothetical protein	NCIIWGNHSATQVPDASYVTIK	0.9989	5	917.759	3
131	SPRG_09101T0	1	hypothetical protein	DGEAKPLSAYYNDEDWLHGSLMK	0.9989	5	772.344	4
132	SPRG_06447T0	1	hypothetical protein	APMQFFDTTPLGR	0.9989	5	812.872	2
132	SPRG_06447T0	1	hypothetical protein	SAAISSDTTTR	0.993	5	627.297	2
132	SPRG_06447T0	1	hypothetical protein	ILLDGVDIAQIGLHELR	0.9989	5	673.687	3
132	SPRG_06447T0	1	hypothetical protein	TLSFALRPNEK	0.9984	5	521.945	3
132	SPRG_06447T0	1	hypothetical protein	VPVTHGALASPGIELADAAFTYAGSEAPALAHLSAR	0.9989	5	919.837	4
133	SPRG_20050T0	1	hypothetical protein	DLEAAIDAIR	0.9988	5	615.808	2
133	SPRG_20050T0	1	hypothetical protein	ILIDGVDLASIDLHTMR	0.9989	5	676.007	3
133	SPRG_20050T0	1	hypothetical protein	VAEYGPPSELLANEASAFAQLAK	0.9989	5	1332.65	2
133	SPRG_20050T0	1	hypothetical protein	SSLVSALLGEIHQVR	0.9989	5	584.971	3
133	SPRG_20050T0	1	hypothetical protein	YRDHLDLVLK	0.9987	5	520.622	3
134	SPRG_06222T0	1	inositol-3-phosphate synthase	SNVVDDMVDSNR	0.9989	5	747.823	2
134	SPRG_06222T0	1	inositol-3-phosphate synthase	VFIGGDDFK	0.9846	5	643.322	2
134	SPRG_06222T0	1	inositol-3-phosphate synthase	FSDIVEGVNDSAENILEAIK	0.9989	5	817.717	3
134	SPRG_06222T0	1	inositol-3-phosphate synthase	ILFNEGEHPDHCVVIK	0.9989	5	728.678	3
134	SPRG_06222T0	1	inositol-3-phosphate synthase	IKPLPSIYYPDFIAANQADR	0.9989	5	860.763	3
135	SPRG_08708T0	1	hypothetical protein	DVDAIDLETPK	0.9989	5	752.344	2
135	SPRG_08708T0	1	hypothetical protein	VGCQIPGNLLFAITGSK	0.9958	5	1026.52	2
135	SPRG_08708T0	1	hypothetical protein	VVLGLHK	0.9974	5	527.311	2
135	SPRG_08708T0	1	hypothetical protein	AKDPFFTIEDFK	0.9909	5	630.65	3
135	SPRG_08708T0	1	hypothetical protein	DLSADLLQHDDPSAAYK	0.9989	5	716.34	3
136	SPRG_09110T0	1	hypothetical protein	LLDELVAPALAASQAR	0.9989	5	891.458	2
136	SPRG_09110T0	1	hypothetical protein	FYNAGPAQLFGR	0.9883	5	742.865	2
136	SPRG_09110T0	1	hypothetical protein	DYAPLVDDFEHTWLPGEDMER	0.9989	5	893.714	3
136	SPRG_09110T0	1	hypothetical protein	WNKPAANEVLTVPR	0.9988	5	628.318	3
136	SPRG_09110T0	1	hypothetical protein	HSADETECDVSDWHLLNLPEAK	0.9916	5	711.547	4
137	SPRG_11634T0	1	hypothetical protein	LFDWIIQQVNK	0.9988	5	846.43	2
137	SPRG_11634T0	1	hypothetical protein	IAILDSILK	0.9974	5	637.375	2
137	SPRG_11634T0	1	hypothetical protein	INWAVDGPHIVGR	0.9989	5	526.597	3
137	SPRG_11634T0	1	hypothetical protein	ECVELIAGKPSGILQLLDNEAANPKPTDAK	0.9989	5	939.926	4
137	SPRG_11634T0	1	hypothetical protein	VTDDMTALYYIHEPGVLHNLSER	0.9989	5	705.317	4
138	SPRG_10581T0	1	hypothetical protein	LVFISWSPDTAR	0.9987	5	768.381	2
138	SPRG_10581T0	1	hypothetical protein	YGLIDLDFTTK	0.9989	5	787.39	2
138	SPRG_10581T0	1	hypothetical protein	LNATTNECR	0.9989	5	606.263	2
138	SPRG_10581T0	1	hypothetical protein	SETYDDFAAK	0.9989	5	717.818	2
138	SPRG_10581T0	1	hypothetical protein	IEGDSEIVIEHR	0.9989	5	514.243	3
139	SPRG_07606T0	1	hypothetical protein	LLLNVNPEWEGQYLEYR	0.9989	5	1140.54	2
139	SPRG_07606T0	1	hypothetical protein	IAEFGEAETR	0.9985	5	633.797	2
139	SPRG_07606T0	1	hypothetical protein	KELQQEFEK	0.9948	5	537.602	3
139	SPRG_07606T0	1	hypothetical protein	KLDAEIEK	0.9859	5	459.916	3
139	SPRG_07606T0	1	hypothetical protein	VDANVSHLQQLYHDEGISAIIATIR	0.9989	5	763.648	4
140	SPRG_00887T0	1	hypothetical protein	SSAYDELIDEFMNEAK	0.9989	5	1075.48	2
140	SPRG_00887T0	1	hypothetical protein	ILGLGDLGLNGMGIPIGK	0.9989	5	1013.54	2
140	SPRG_00887T0	1	hypothetical protein	VDDTIMLVAAR	0.9981	5	674.329	2
140	SPRG_00887T0	1	hypothetical protein	INYAHDVEPATTLIETIER	0.9989	5	777.047	3
140	SPRG_00887T0	1	hypothetical protein	LEELQHHK	0.9795	5	441.236	3
141	SPRG_08112T0	1	hypothetical protein	VDLLASTEPAFVADQVAR	0.9987	5	1023.5	2
141	SPRG_08112T0	1	hypothetical protein	AELDVLATGVHALELR	0.9989	5	617.654	3
141	SPRG_08112T0	1	hypothetical protein	IPDSYFLSLTSPNLHAVTK	0.9989	5	797.737	3
141	SPRG_08112T0	1	hypothetical protein	TLTPVTHPALPAAAAPGQLSVAEIETLR	0.9989	5	990.517	3
141	SPRG_08112T0	1	hypothetical protein	TIPSHWYLSNAGTAAR	0.9963	5	630.302	3
142	SPRG_05949T0	1	hypothetical protein	LLDVVQDDETILSAEDLER	0.9989	5	1159.05	2
142	SPRG_05949T0	1	hypothetical protein	LALEEILGASK	0.9983	5	716.392	2
142	SPRG_05949T0	1	hypothetical protein	LATCGNDHAIK	0.9989	5	492.899	3
142	SPRG_05949T0	1	hypothetical protein	MEVNPCVPLLATAGNHEVR	0.9989	5	747.335	3
142	SPRG_05949T0	1	hypothetical protein	APSAPIGTLHGHK	0.9989	5	525.284	3
143	SPRG_07025T0	1	hypothetical protein	IPDQYETYEQLQHALR	0.9989	5	716.669	3
143	SPRG_07025T0	1	hypothetical protein	KFDNFQFVEYNK	0.9989	5	670.988	3
143	SPRG_07025T0	1	hypothetical protein	TLEAFDDDKLIPAFGFGDATTGSR	0.9989	5	944.778	3
143	SPRG_07025T0	1	hypothetical protein	YNQITPAMALSGPTNFAPVINEAIR	0.9989	5	944.782	3
143	SPRG_07025T0	1	hypothetical protein	ACFPFVPNGEVLTGFTQVLER	0.9989	5	838.717	3
144	SPRG_05749T0	1	hypothetical protein	YVDSFFDVSQASIAR	0.9989	5	924.916	2
144	SPRG_05749T0	1	hypothetical protein	DVGHFDLEER	0.9989	5	680.804	2
144	SPRG_05749T0	1	hypothetical protein	GGADFNELK	0.9987	5	619.791	2
144	SPRG_05749T0	1	hypothetical protein	VMWQVVAFK	0.9985	5	698.384	2
144	SPRG_05749T0	1	hypothetical protein	SSGISFTDWVESFWGLLQK	0.9987	5	825.739	3
145	SPRG_12554T0	1	hypothetical protein	DLLVVAIPLDDGK	0.9989	5	828.436	2
145	SPRG_12554T0	1	hypothetical protein	AWLETLAR	0.9932	5	552.29	2
145	SPRG_12554T0	1	hypothetical protein	DPSVNLPK	0.9739	5	579.307	2
145	SPRG_12554T0	1	hypothetical protein	YSATSTAGR	0.9845	5	529.244	2
145	SPRG_12554T0	1	hypothetical protein	SSGLPLETYHEQK	0.9989	5	592.936	3
146	SPRG_12486T0	1	hypothetical protein	YANIEASGSGDIQWTTGR	0.9989	5	1035.46	2
146	SPRG_12486T0	1	hypothetical protein	LPGNGFVSVSSDAK	0.9962	5	833.404	2
146	SPRG_12486T0	1	hypothetical protein	TTSELLPGVLTTK	0.9989	5	824.392	2
146	SPRG_12486T0	1	hypothetical protein	IAGSGSAFYK	0.9989	5	644.82	2
146	SPRG_12486T0	1	hypothetical protein	QAQYAPVK	0.9985	5	596.807	2
147	SPRG_01682T0	1	hypothetical protein	IGALFGK	0.993	5	497.288	2
147	SPRG_01682T0	1	hypothetical protein	VPAYSPYAVAEHAAGLMMTLNR	0.9989	5	836.06	3
147	SPRG_01682T0	1	hypothetical protein	LQGLLGFDLHGK	0.9988	5	529.279	3
147	SPRG_01682T0	1	hypothetical protein	LHYGTAPLATGCDAVVIFVNDTANAAVLHK	0.9989	5	854.649	4
147	SPRG_01682T0	1	hypothetical protein	AMATAEGVEHDLHFFAHR	0.9989	5	733.673	3
148	SPRG_08695T0	1	hypothetical protein	TFGDLGEWSMGCFGR	0.9989	5	926.88	2
148	SPRG_08695T0	1	hypothetical protein	TIKPLEK	0.998	5	630.874	2
148	SPRG_08695T0	1	hypothetical protein	SEPMNYNDIETPNVELPEK	0.9989	5	836.363	3
148	SPRG_08695T0	1	hypothetical protein	TSQLEPIEYPSHDAASDYAAPGAYVK	0.9989	5	1023.46	3
148	SPRG_08695T0	1	hypothetical protein	KPFLTVEDMK	0.9989	5	552.616	3
149	SPRG_02249T0	1	tryptophan synthase	INNAIGQAVLAR	0.9659	5	692.344	2
149	SPRG_02249T0	1	tryptophan synthase	DFQTIIGR	0.9968	5	547.274	2
149	SPRG_02249T0	1	tryptophan synthase	LPDAIVACVGGGSNAIGMFHPFAK	0.9989	5	902.756	3
149	SPRG_02249T0	1	tryptophan synthase	ELHVNLNDDLTDDHA	0.9988	5	622.28	3
149	SPRG_02249T0	1	tryptophan synthase	DWVANVDSTHYIIGSAIGPHPFPTIVR	0.9989	5	777.365	4
150	SPRG_20522T0	1	hypothetical protein	TTPDGSVPQFGLCTDSR	0.9992	5	985.888	2
150	SPRG_20522T0	1	hypothetical protein	AQYLAGK	0.9614	5	519.795	2
150	SPRG_20522T0	1	hypothetical protein	LQFLSPCK	0.9984	5	635.331	2
150	SPRG_20522T0	1	hypothetical protein	ELHCIQEINDTPGVVLTK	0.9991	5	781.711	3
150	SPRG_20522T0	1	hypothetical protein	QCSSGLGFTDYILELNEKPTR	0.9992	5	902.412	3
151	SPRG_20110T0	1	hypothetical protein	TFDEIQAEFDR	0.9989	5	757.823	2
151	SPRG_20110T0	1	hypothetical protein	IGNTIINVVR	0.9989	5	621.826	2
151	SPRG_20110T0	1	hypothetical protein	TIGMIFAAK	0.9931	5	620.338	2
151	SPRG_20110T0	1	hypothetical protein	SPVWLISVGKPELALAELNR	0.9989	5	827.443	3
151	SPRG_20110T0	1	hypothetical protein	LESMITEEHSK	0.9989	5	531.24	3
152	SPRG_08629T0	1	hypothetical protein	LPVFTDVETAR	0.9951	5	696.308	2
152	SPRG_08629T0	1	hypothetical protein	LASLQTSFVTLDEALK	0.9989	5	1012.53	2
152	SPRG_08629T0	1	hypothetical protein	VIDYISR	0.9831	5	505.262	2
152	SPRG_08629T0	1	hypothetical protein	ELDELEREDFVR	0.9989	5	565.26	3
152	SPRG_08629T0	1	hypothetical protein	RVNALDNVTLPR	0.9989	5	504.601	3
153	SPRG_01939T0	1	fructose-1,6-bisphosphatase	QISDILQPGR	0.9985	5	635.822	2
153	SPRG_01939T0	1	fructose-1,6-bisphosphatase	TGIFLGCK	0.9748	5	586.79	2
153	SPRG_01939T0	1	fructose-1,6-bisphosphatase	VLDLNPTHIHER	0.9989	5	529.938	3
153	SPRG_01939T0	1	fructose-1,6-bisphosphatase	KLDLLSNEIFINSLR	0.9989	5	688.363	3
153	SPRG_01939T0	1	fructose-1,6-bisphosphatase	GVHGFTLDPTIGSFILSHK	0.9989	5	579.286	4
154	SPRG_05232T0	1	V-type ATPase	DDIAIILINQHVAEEIR	0.9889	5	702.695	3
154	SPRG_05232T0	1	V-type ATPase	DLPYDPSKDYIMK	0.9917	5	672.99	3
154	SPRG_05232T0	1	V-type ATPase	LVGVIGDEDTVTGFILAGVGHR	0.9989	5	790.398	3
154	SPRG_05232T0	1	V-type ATPase	HLLNAYEQTIPTVLEIPSK	0.9989	5	818.746	3
154	SPRG_05232T0	1	V-type ATPase	TAEGTNFLVVKPTTPISVIEDAFK	0.9989	5	1003.85	3
155	SPRG_07657T0	1	hypothetical protein	AVADTLAALR	0.9979	5	572.809	2
155	SPRG_07657T0	1	hypothetical protein	ADDALVDEFVANFLK	0.9988	5	652.316	3
155	SPRG_07657T0	1	hypothetical protein	VLVTHPDGTQTVEEVK	0.9985	5	680.67	3
155	SPRG_07657T0	1	hypothetical protein	ELTPDVFHEVVAVPSLEDVPYAANK	0.9989	5	1009.83	3
155	SPRG_07657T0	1	hypothetical protein	TLDINEFKK	0.9989	5	513.94	3
156	SPRG_01427T0	1	hypothetical protein	VQQWLVEGSPNESAK	0.9989	5	980.471	2
156	SPRG_01427T0	1	hypothetical protein	CPQNVGPVDCYR	0.9989	5	793.781	2
156	SPRG_01427T0	1	hypothetical protein	SVDGLLPEIFGR	0.9989	5	723.864	2
156	SPRG_01427T0	1	hypothetical protein	GFLDNLFR	0.9989	5	563.283	2
156	SPRG_01427T0	1	hypothetical protein	TGWQEMLK	0.9989	5	640.817	2
157	SPRG_04481T0	1	tubulin alpha chain	CGINYEPPTVVPGGDLAR	0.9992	5	1024.44	2
157	SPRG_04481T0	1	tubulin alpha chain	LIAQVISSLTTSLR	0.9992	5	823.448	2
157	SPRG_04481T0	1	tubulin alpha chain	EIVDAILDR	0.9992	5	594.3	2
157	SPRG_04481T0	1	tubulin alpha chain	TIQFVDWCPTGFK	0.9992	5	938.429	2
157	SPRG_04481T0	1	tubulin alpha chain	QLSVAEITNSCFDPLSMMAK	0.9992	5	840.374	3
158	SPRG_11788T0	1	hypothetical protein	VCNDVLDEVCGSDGK	0.9989	5	966.876	2
158	SPRG_11788T0	1	hypothetical protein	ACAMLCDK	0.9985	5	617.749	2
158	SPRG_11788T0	1	hypothetical protein	ACNNPTLK	0.9953	5	597.771	2
158	SPRG_11788T0	1	hypothetical protein	TYNNNCELLK	0.9989	5	773.336	2
158	SPRG_11788T0	1	hypothetical protein	KGECDLCPK	0.9989	5	758.837	2
159	SPRG_10658T0	1	hypothetical protein	AIGDAECIR	0.9981	5	569.255	2
159	SPRG_10658T0	1	hypothetical protein	ENPIMPATER	0.9987	5	659.31	2
159	SPRG_10658T0	1	hypothetical protein	HKDEPTNPLK	0.9989	5	537.619	3
159	SPRG_10658T0	1	hypothetical protein	KAIGDAECIR	0.9731	5	470.582	3
159	SPRG_10658T0	1	hypothetical protein	GDNLGWSYLETNHADDAVTHFEAALAAR	0.9989	5	797.845	4
160	SPRG_08638T0	1	hypothetical protein	AAFFGGYDTFR	0.9986	4	698.318	2
160	SPRG_08638T0	1	hypothetical protein	TVVAPIER	0.9959	4	514.778	2
160	SPRG_08638T0	1	hypothetical protein	ESGVVSFLTDLAAGGVAGGISK	0.9989	4	775.052	3
160	SPRG_08638T0	1	hypothetical protein	KLFLDGVK	0.9983	4	451.263	3
161	SPRG_09125T0	1	TKL protein kinase	DAAAIQDFMNEIR	0.9989	4	819.378	2
161	SPRG_09125T0	1	TKL protein kinase	LAMMVSEGELQPSFTESMPSELLALAR	0.9988	4	1027.8	3
161	SPRG_09125T0	1	TKL protein kinase	LLHWFPQGSFPATK	0.9947	4	639.658	3
161	SPRG_09125T0	1	TKL protein kinase	TSISADTADALVYLHSFQPTVIHR	0.9989	4	697.328	4
162	SPRG_08060T0	1	hypothetical protein	LADILGLDK	0.997	4	623.351	2
162	SPRG_08060T0	1	hypothetical protein	YAEFVAAPERDDIENK	0.9989	4	719.01	3
162	SPRG_08060T0	1	hypothetical protein	YVEHSERPVATNELK	0.9989	4	687.359	3
162	SPRG_08060T0	1	hypothetical protein	VKDFSIADIVNFPVR	0.9989	4	670.015	3
163	SPRG_03147T0	1	hypothetical protein	FELVPLDGSQAAPYDAQIR	0.9989	4	1117.52	2
163	SPRG_03147T0	1	hypothetical protein	ADLPEVILAR	0.9986	4	620.801	2
163	SPRG_03147T0	1	hypothetical protein	AITSLRPADHIAVWDLSR	0.9989	4	722.364	3
163	SPRG_03147T0	1	hypothetical protein	VPFEHMVSPEQVTALDDEIDAIK	0.9989	4	957.786	3
164	SPRG_14102T0	1	triosephosphate isomerase	AVADLLTEDLWSR	0.9989	4	816.87	2
164	SPRG_14102T0	1	triosephosphate isomerase	KADQTLNVLTR	0.9984	4	516.276	3
164	SPRG_14102T0	1	triosephosphate isomerase	KYVIGGNWK	0.9989	4	499.62	3
164	SPRG_14102T0	1	triosephosphate isomerase	IVVAYEPVWAIGTGVVATPEQAQDAHK	0.9989	4	1046.53	3
165	SPRG_11711T0	1	hypothetical protein	VAELLMDECLNK	0.9989	4	856.408	2
165	SPRG_11711T0	1	hypothetical protein	GFLNTDEMLR	0.9988	4	678.306	2
165	SPRG_11711T0	1	hypothetical protein	KPWEHLVIAEPCVNVQPR	0.9981	4	817.082	3
165	SPRG_11711T0	1	hypothetical protein	SQNQTPIQMSLDHKPDHETEK	0.9987	4	728.596	4
166	SPRG_12439T0	1	GTP-binding protein SAR1A	ILFLGLDNAGK	0.9984	4	724.903	2
166	SPRG_12439T0	1	GTP-binding protein SAR1A	VAVHEPTLHPNSEELIIGK	0.9989	4	791.071	3
166	SPRG_12439T0	1	GTP-binding protein SAR1A	TFDLGGHETAR	0.9989	4	449.867	3
166	SPRG_12439T0	1	GTP-binding protein SAR1A	RELDTLLGCDELANVPFLVLGNK	0.9989	4	955.134	3
167	SPRG_10322T0	1	hypothetical protein	VAIETALAPIMGSFNTFR	0.9989	4	1041.51	2
167	SPRG_10322T0	1	hypothetical protein	FATYETFLK	0.9987	4	704.358	2
167	SPRG_10322T0	1	hypothetical protein	KWTNVPYLFSSSK	0.9824	4	663.676	3
167	SPRG_10322T0	1	hypothetical protein	GITYDYDVSDDHYATWSK	0.9989	4	808.675	3
168	SPRG_02477T0	1	3-isopropylmalate dehydrogenase	GIANPIAQILSGALLLR	0.9989	4	932.527	2
168	SPRG_02477T0	1	3-isopropylmalate dehydrogenase	ITALFQAPH	0.9988	4	571.267	2
168	SPRG_02477T0	1	3-isopropylmalate dehydrogenase	VLQTIGGLFK	0.9989	4	682.392	2
168	SPRG_02477T0	1	3-isopropylmalate dehydrogenase	IHLFEPIGGSAPDIAGK	0.9989	4	670.677	3
169	SPRG_06404T0	1	asparagine synthase	FECFPPGHVFHSK	0.9989	4	622.65	3
169	SPRG_06404T0	1	asparagine synthase	AFDTPDEPYLPAHILWR	0.9989	4	729.011	3
169	SPRG_06404T0	1	asparagine synthase	WMEPGHLGTTPLDLAK	0.9689	4	685.321	3
169	SPRG_06404T0	1	asparagine synthase	LHSFTIGLENSPDLAAAK	0.9989	4	724.7	3
170	SPRG_00835T0	1	glutamate decarboxylase	EADVSPDELVLTAER	0.9983	4	894.418	2
170	SPRG_00835T0	1	glutamate decarboxylase	QVATSEDDEEAR	0.9989	4	747.306	2
170	SPRG_00835T0	1	glutamate decarboxylase	AIEFLEAHSQLVEVAK	0.9984	4	691.354	3
170	SPRG_00835T0	1	glutamate decarboxylase	MIQDHNEADCPVYAHPACAR	0.9989	4	623.978	4
171	SPRG_07009T0	1	hypothetical protein	TIFNGTPDDICAVPSCVVAVQNLVGK	0.9989	4	1520.69	2
171	SPRG_07009T0	1	hypothetical protein	TPINDIKPFIK	0.9989	4	573.325	3
171	SPRG_07009T0	1	hypothetical protein	FPSCVFDKK	0.9989	4	516.918	3
171	SPRG_07009T0	1	hypothetical protein	VSIDCTQAQIATINALQATETYMACTNDAQK	0.9989	4	1232.85	3
172	SPRG_10239T0	1	hypothetical protein	HFADYIK	0.9635	4	591.303	2
172	SPRG_10239T0	1	hypothetical protein	GATDAGLDIPHSEK	0.9988	4	566.935	3
172	SPRG_10239T0	1	hypothetical protein	AGITSDDMEDLYASVHEAIR	0.9989	4	779.687	3
172	SPRG_10239T0	1	hypothetical protein	ILASAYSDELKR	0.9987	4	551.955	3
173	SPRG_09623T0	1	elongation factor Tu	ELLDVYDFPGDDIPIVR	0.9989	4	1060.5	2
173	SPRG_09623T0	1	elongation factor Tu	FIAFEDIDKAPEER	0.9798	4	656.651	3
173	SPRG_09623T0	1	elongation factor Tu	IELIHPVAIDEGMK	0.9987	4	618.318	3
173	SPRG_09623T0	1	elongation factor Tu	DFEKPFLLPVEDVFSISGR	0.9989	4	828.412	3
174	SPRG_08607T0	1	hypothetical protein	VLDLDGDGQGIGYTR	0.9989	4	861.9	2
174	SPRG_08607T0	1	hypothetical protein	IYYFHEPVDAR	0.9989	4	518.574	3
174	SPRG_08607T0	1	hypothetical protein	FTPGNPIPEVVVNQGVIENAGDVR	0.9986	4	889.126	3
174	SPRG_08607T0	1	hypothetical protein	RFFCLEGNK	0.9653	4	483.228	3
175	SPRG_07855T0	1	TKL protein kinase	TGDGYMDADNNR	0.9989	4	736.78	2
175	SPRG_07855T0	1	TKL protein kinase	VDYSMIQYTR	0.9986	4	710.328	2
175	SPRG_07855T0	1	TKL protein kinase	AEGDDIYIMQGGDDGHGDDYDGYR	0.9989	4	926.681	3
175	SPRG_07855T0	1	TKL protein kinase	AKPTFSPSCPDVVR	0.9989	4	613.292	3
176	SPRG_07363T0	1	hypothetical protein	DVPQALDILSDILQNSK	0.9908	4	1079.06	2
176	SPRG_07363T0	1	hypothetical protein	IDAVDAAAVR	0.9989	4	572.791	2
176	SPRG_07363T0	1	hypothetical protein	GDLQDYIATHYTAPR	0.9988	4	622.302	3
176	SPRG_07363T0	1	hypothetical protein	ATADQVINDKEHALAAVGPIHELPDYNFIR	0.9989	4	902.214	4
177	SPRG_19687T0	1	hypothetical protein	WNDENADDAVANEAK	0.9992	4	975.4	2
177	SPRG_19687T0	1	hypothetical protein	LGVWFESEGAAGLK	0.9992	4	876.456	2
177	SPRG_19687T0	1	hypothetical protein	MGIIIGK	0.998	4	510.288	2
177	SPRG_19687T0	1	hypothetical protein	TLSEVDDKESENDVLSK	0.9992	4	1170.56	2
178	SPRG_00875T0	1	hypothetical protein	TPEFLALNPLGK	0.9987	4	794.399	2
178	SPRG_00875T0	1	hypothetical protein	WCNEDDLEGKPIADGK	0.9989	4	756.675	3
178	SPRG_00875T0	1	hypothetical protein	KVEHPLAILNR	0.9989	4	526.641	3
178	SPRG_00875T0	1	hypothetical protein	FICDKDFR	0.9947	4	459.875	3
179	SPRG_18016T0	1	hypothetical protein	LCDLIFTGKPELR	0.9946	4	613.639	3
179	SPRG_18016T0	1	hypothetical protein	LLNGISHYADQAIK	0.9959	4	610.979	3
179	SPRG_18016T0	1	hypothetical protein	VTSCLGALGVVAADALLHR	0.9988	4	686.003	3
179	SPRG_18016T0	1	hypothetical protein	VTLVHLAPVSSGNPEAGGHPALVR	0.9808	4	631.319	4
180	SPRG_13181T0	1	40S ribosomal protein S7	LDTFATVYK	0.9964	4	673.351	2
180	SPRG_13181T0	1	40S ribosomal protein S7	TLTSVQDAILDDLVYPTEIVGK	0.9989	4	893.445	3
180	SPRG_13181T0	1	40S ribosomal protein S7	IVKPAGQVADDFEK	0.9989	4	650.341	3
180	SPRG_13181T0	1	40S ribosomal protein S7	KAIVIFVPFR	0.9988	4	493.282	3
181	SPRG_09274T0	1	hypothetical protein	QAFDDAIADMDSLTEESFR	0.9989	4	1152.98	2
181	SPRG_09274T0	1	hypothetical protein	TVVTSDATPLDLEER	0.9989	4	895.415	2
181	SPRG_09274T0	1	hypothetical protein	NLLAVAYK	0.958	4	590.325	2
181	SPRG_09274T0	1	hypothetical protein	YLAEFQSK	0.975	4	637.321	2
182	SPRG_02592T0	1	argininosuccinate synthase	DPEFIEAFK	0.9984	4	692.34	2
182	SPRG_02592T0	1	argininosuccinate synthase	QDLLAYAK	0.9751	4	605.319	2
182	SPRG_02592T0	1	argininosuccinate synthase	VANLTTPSSPVLTDPLELFLELNR	0.9989	4	928.468	3
182	SPRG_02592T0	1	argininosuccinate synthase	TIAPWRDPEFIEAFK	0.9989	4	703.349	3
183	SPRG_08221T0	1	alanyl-tRNA synthetase	GLLNDLVEK	0.9935	4	644.851	2
183	SPRG_08221T0	1	alanyl-tRNA synthetase	QNLPADEETR	0.9969	4	658.801	2
183	SPRG_08221T0	1	alanyl-tRNA synthetase	ALKPDQIAAVEGIVK	0.9989	4	662.032	3
183	SPRG_08221T0	1	alanyl-tRNA synthetase	APVAEIAAAVAAFRPQLDASIISLPR	0.9978	4	931.158	3
184	SPRG_20112T0	1	hypothetical protein	LYVAPVDTK	0.9989	4	647.335	2
184	SPRG_20112T0	1	hypothetical protein	FISGLASGAAINVANTLITEISPTHMR	0.9989	4	982.152	3
184	SPRG_20112T0	1	hypothetical protein	IAAHEEEEKEQAEINAWQALLSK	0.9989	4	1023.86	3
184	SPRG_20112T0	1	hypothetical protein	SPVWLVAHQQHDEAVEEMTR	0.9989	4	841.391	3
185	SPRG_15030T0	1	guanine nucleotide-binding protein subunit beta-2-like 1	VVVDEIVPEFEAVGK	0.9989	4	959.482	2
185	SPRG_15030T0	1	guanine nucleotide-binding protein subunit beta-2-like 1	ENPSMIVTASR	0.9986	4	674.818	2
185	SPRG_15030T0	1	guanine nucleotide-binding protein subunit beta-2-like 1	LWNTLGECK	0.996	4	699.335	2
185	SPRG_15030T0	1	guanine nucleotide-binding protein subunit beta-2-like 1	LYTLEAGDIIHALVFSPNR	0.9989	4	758.379	3
186	SPRG_00475T0	1	transaldolase	GFCADIVK	0.9836	4	593.786	2
186	SPRG_00475T0	1	transaldolase	LTISPNLLEELANSTDVVTK	0.9989	4	815.747	3
186	SPRG_00475T0	1	transaldolase	LGHIIDQLSVNFGK	0.9988	4	610.318	3
186	SPRG_00475T0	1	transaldolase	AAQMPQYADLVTDAIAYGQSLSGVTDEER	0.9989	4	1081.8	3
187	SPRG_07534T0	1	hypothetical protein	SQDQIETDLSK	0.9989	4	776.371	2
187	SPRG_07534T0	1	hypothetical protein	KDITPEQAISFVTTVK	0.9989	4	737.058	3
187	SPRG_07534T0	1	hypothetical protein	NDVEAFFGLYDATGSLKPK	0.9989	4	835.411	3
187	SPRG_07534T0	1	hypothetical protein	TMVSSIDASVEGIHVGSENLYR	0.9932	4	667.809	4
188	SPRG_21224T0	1	hypothetical protein	IDEIIYGAADDFDKLEK	0.9989	4	796.39	3
188	SPRG_21224T0	1	hypothetical protein	YDEHAENWTLDDINAVFQK	0.9989	4	866.055	3
188	SPRG_21224T0	1	hypothetical protein	LAECHDFVK	0.9987	4	465.886	3
188	SPRG_21224T0	1	hypothetical protein	LVDVGTYNELMHKPASLFAEMVR	0.9989	4	727.844	4
189	SPRG_00937T0	1	TKL protein kinase	TELGHYLGQPVLIK	0.9988	4	619.333	3
189	SPRG_00937T0	1	TKL protein kinase	QYWLDSTDIVHTR	0.9988	4	593.275	3
189	SPRG_00937T0	1	TKL protein kinase	QCLQHDPALRPTSDK	0.9955	4	511.498	4
189	SPRG_00937T0	1	TKL protein kinase	KSPYEEELQHTPTADLTMK	0.9989	4	667.328	4
190	SPRG_00696T0	1	hypothetical protein	LGVDGADAITTR	0.9989	4	666.823	2
190	SPRG_00696T0	1	hypothetical protein	LIAAIPPLVLATLFK	0.9989	4	934.546	2
190	SPRG_00696T0	1	hypothetical protein	SITAPLGPSGAR	0.9983	4	635.815	2
190	SPRG_00696T0	1	hypothetical protein	AEGVMSTAK	0.9986	4	591.257	2
191	SPRG_16161T0	1	hypothetical protein	FPIDVDATAR	0.9959	4	624.797	2
191	SPRG_16161T0	1	hypothetical protein	GMEGWDHVITGLWDGAR	0.9989	4	681.965	3
191	SPRG_16161T0	1	hypothetical protein	GLSMLSSYTEFPDAASLQASIDDAMAK	0.9988	4	1036.46	3
191	SPRG_16161T0	1	hypothetical protein	TITDWPGASLSSAVQSPITLSTPNK	0.9989	4	953.806	3
192	SPRG_19136T0	1	hypothetical protein	APMTFFDTNPLGR	0.9987	4	805.874	2
192	SPRG_19136T0	1	hypothetical protein	IVVMDEATAAIDHETDQNLQR	0.9989	4	838.385	3
192	SPRG_19136T0	1	hypothetical protein	VVSGVFEPSFASSHSIVK	0.9989	4	722.37	3
192	SPRG_19136T0	1	hypothetical protein	ITSALQHLLFQK	0.998	4	562.976	3
193	SPRG_08719T0	1	hypothetical protein	ALFTPTAADPTILFPYCPAEYQK	0.9989	4	1446.18	2
193	SPRG_08719T0	1	hypothetical protein	AFLTLEDIK	0.9984	4	669.362	2
193	SPRG_08719T0	1	hypothetical protein	EQFTLEAR	0.9761	4	569.277	2
193	SPRG_08719T0	1	hypothetical protein	TYGDIGEWLYGKPGR	0.9989	4	667.34	3
194	SPRG_02287T0	1	hypothetical protein	LINSDEIQSVIR	0.9958	4	765.883	2
194	SPRG_02287T0	1	hypothetical protein	NIPGIELVPVER	0.9989	4	740.378	2
194	SPRG_02287T0	1	hypothetical protein	IEQVSEIPLVLDDSVESTQK	0.9989	4	839.776	3
194	SPRG_02287T0	1	hypothetical protein	VLSQIALPAVFTAPIRPDVVTFVHTNMNK	0.9989	4	867.443	4
195	SPRG_14143T0	1	hypothetical protein	CPQSVGPMDCYR	0.9989	4	796.281	2
195	SPRG_14143T0	1	hypothetical protein	APLQENQH	0.9988	4	540.748	2
195	SPRG_14143T0	1	hypothetical protein	GIIDTLFR	0.9989	4	539.788	2
195	SPRG_14143T0	1	hypothetical protein	TKPIEVIHAEER	0.9989	4	855.479	2
196	SPRG_10868T0	1	nucleoside diphosphate kinase B	GDYAVEVGR	0.9986	4	555.258	2
196	SPRG_10868T0	1	nucleoside diphosphate kinase B	NLVGEIIK	0.9852	4	587.33	2
196	SPRG_10868T0	1	nucleoside diphosphate kinase B	MLGATKPSESAPGTIR	0.9989	4	635.323	3
196	SPRG_10868T0	1	nucleoside diphosphate kinase B	EHLQAHYADLAGK	0.9989	4	580.969	3
197	SPRG_04115T0	1	glucokinase	NAPTDDLCNQAMDIFVR	0.9989	4	1056.94	2
197	SPRG_04115T0	1	glucokinase	SSLFLDALFDK	0.9988	4	772.399	2
197	SPRG_04115T0	1	glucokinase	VLPIYLVLTEDLGER	0.9987	4	937.483	2
197	SPRG_04115T0	1	glucokinase	IVSGPGLATIYAFLADKFPEK	0.986	4	890.476	3
198	SPRG_15450T0	1	hypothetical protein	YTVQPTTLLGK	0.9984	4	754.898	2
198	SPRG_15450T0	1	hypothetical protein	TTLLDILADR	0.9989	4	637.82	2
198	SPRG_15450T0	1	hypothetical protein	YGFQNVDVNR	0.9989	4	678.309	2
198	SPRG_15450T0	1	hypothetical protein	ISLQDAHAVQEER	0.9989	4	547.264	3
199	SPRG_19406T0	1	serine/threonine protein kinase	GLAPPPSGAGTLQR	0.9673	4	733.368	2
199	SPRG_19406T0	1	serine/threonine protein kinase	DLKPENVVLDLDGNALLTDFGISK	0.9989	4	1006.86	3
199	SPRG_19406T0	1	serine/threonine protein kinase	DQIIHELETSNGQATLQQAR	0.9989	4	799.384	3
199	SPRG_19406T0	1	serine/threonine protein kinase	ANDQDYTRPSLLENHDIVR	0.9978	4	600.772	4
200	SPRG_02537T0	1	importin subunit alpha-1b	ILPLLNSAK	0.9641	4	628.86	2
200	SPRG_02537T0	1	importin subunit alpha-1b	LLMSPNDEVR	0.9957	4	659.308	2
200	SPRG_02537T0	1	importin subunit alpha-1b	DLVLQSGALMPLIQQLTENAK	0.9989	4	857.436	3
200	SPRG_02537T0	1	importin subunit alpha-1b	IQNLQYHHENDIYEK	0.9989	4	744.701	3
201	SPRG_03582T0	1	hypothetical protein	TGFQCVAVESDMTGVK	0.9971	4	1003.46	2
201	SPRG_03582T0	1	hypothetical protein	QMTYPSVDGSDPVK	0.9989	4	906.414	2
201	SPRG_03582T0	1	hypothetical protein	SLGSTYTQK	0.9966	4	636.819	2
201	SPRG_03582T0	1	hypothetical protein	VAGACPSFSNWKPENYR	0.9989	4	754.004	3
202	SPRG_05180T0	1	hypothetical protein	TITLDVEPSDSIDNVK	0.9989	4	1017.46	2
202	SPRG_05180T0	1	hypothetical protein	LIFAGK	0.9787	4	468.766	2
202	SPRG_05180T0	1	hypothetical protein	TLSDYNIQK	0.9989	4	685.345	2
202	SPRG_05180T0	1	hypothetical protein	ESTLHLVLR	0.9988	4	606.328	2
203	SPRG_20813T0	1	hypothetical protein	AHGVTYDK	0.9988	4	589.805	2
203	SPRG_20813T0	1	hypothetical protein	IMIPESPK	0.9969	4	609.801	2
203	SPRG_20813T0	1	hypothetical protein	MDEAEAIVAK	0.9989	4	682.806	2
203	SPRG_20813T0	1	hypothetical protein	RGEGVQTPVR	0.9989	4	621.804	2
204	SPRG_12053T0	1	hypothetical protein	DALAAQLADLEASR	0.9986	3	794.381	2
204	SPRG_12053T0	1	hypothetical protein	SIGQLEADAALQAAHVVALTSAR	0.9988	3	812.749	3
204	SPRG_12053T0	1	hypothetical protein	LATVEGEALAAAHLLASTR	0.9988	3	680.016	3
205	SPRG_06962T0	1	hypothetical protein	GGPACDEAALHFQELGDR	0.9986	3	692.629	3
205	SPRG_06962T0	1	hypothetical protein	NAIQEATVLSHIPEAQK	0.9985	3	713.031	3
205	SPRG_06962T0	1	hypothetical protein	DPTFEDTYVNLIVVAQHLK	0.9988	3	830.645	3
206	SPRG_07892T0	1	calcium/proton exchanger	LGAADGESMPLTGH	0.9988	3	750.315	2
206	SPRG_07892T0	1	calcium/proton exchanger	TVSQCEAIK	0.997	3	656.811	2
206	SPRG_07892T0	1	calcium/proton exchanger	AFIGIILLPIVGNAVEHITALK	0.9989	3	864.183	3
207	SPRG_16131T0	1	TKL protein kinase	ADISNLIDEIK	0.9988	3	759.896	2
207	SPRG_16131T0	1	TKL protein kinase	LDCPYVVK	0.9974	3	635.804	2
207	SPRG_16131T0	1	TKL protein kinase	TKPSVPGGVSATFPWEEK	0.9988	3	783.728	3
208	SPRG_11710T0	1	hypothetical protein	KPEIIAELLTDECLNK	0.9988	3	769.718	3
208	SPRG_11710T0	1	hypothetical protein	AIFDGHGGDAVAK	0.9987	3	515.909	3
208	SPRG_11710T0	1	hypothetical protein	DVSAHITPLLLETDGFKK	0.9988	3	604.807	4
209	SPRG_00158T0	1	hypothetical protein	ACDLLAALTSEPR	0.9918	3	775.37	2
209	SPRG_00158T0	1	hypothetical protein	ADVPHAAEAIDELTR	0.9968	3	584.616	3
209	SPRG_00158T0	1	hypothetical protein	AEVADLVAILVAEPAHHDATLR	0.9988	3	819.078	3
210	SPRG_18594T0	1	hypothetical protein	YPFGSVVPLWSR	0.9968	3	776.382	2
210	SPRG_18594T0	1	hypothetical protein	VQTSPAGTFPVELGPAVAAMK	0.9989	3	1180.09	2
210	SPRG_18594T0	1	hypothetical protein	VVEAFYTHVFTEPK	0.9982	3	652.323	3
211	SPRG_12972T0	1	hypothetical protein	AGELTNDEIER	0.9989	3	695.81	2
211	SPRG_12972T0	1	hypothetical protein	LVAIIQNPMQFK	0.9975	3	853.44	2
211	SPRG_12972T0	1	hypothetical protein	SSQLVANVLHTK	0.9988	3	528.952	3
212	SPRG_04708T0	1	hypothetical protein	LVPQEDR	0.9825	3	500.746	2
212	SPRG_04708T0	1	hypothetical protein	NEAETIR	0.9844	3	488.735	2
212	SPRG_04708T0	1	hypothetical protein	LIVNEGEEDIPAHVMENIQENR	0.9988	3	898.41	3
213	SPRG_20160T0	1	hypothetical protein	TVEAPALAIMEPLLVR	0.9989	3	933.994	2
213	SPRG_20160T0	1	hypothetical protein	DVSSLTALLNEGLTSTDANHR	0.9989	3	786.71	3
213	SPRG_20160T0	1	hypothetical protein	AGALDLIHDLSELHPVQVSR	0.9989	3	772.052	3
214	SPRG_00890T0	1	CMGC/MAPK protein kinase	ISIEEALEHPYLTQVR	0.9988	3	681.34	3
214	SPRG_00890T0	1	CMGC/MAPK protein kinase	EFNDVYIVTDLMETDLHR	0.9988	3	785.359	3
214	SPRG_00890T0	1	CMGC/MAPK protein kinase	RPLFPGQDYLHQLK	0.9794	3	500.77	4
215	SPRG_08702T0	1	hypothetical protein	ALFAPGPAGPR	0.9987	3	599.306	2
215	SPRG_08702T0	1	hypothetical protein	VQTLSDIGEWVFGKPGR	0.9989	3	726.365	3
215	SPRG_08702T0	1	hypothetical protein	ADAPVHVADPADAYK	0.9989	3	914.431	2
216	SPRG_15797T0	1	hypothetical protein	VLDDTQELVAQGR	0.9989	3	794.366	2
216	SPRG_15797T0	1	hypothetical protein	MTETGLGAAAPITICDALAK	0.9989	3	761.028	3
216	SPRG_15797T0	1	hypothetical protein	FVSVADKLPNLK	0.9989	3	588.331	3
217	SPRG_03101T0	1	hypothetical protein	ASGYNFVPVPK	0.9937	3	733.868	2
217	SPRG_03101T0	1	hypothetical protein	LPVCAFDLDGQR	0.9987	3	762.318	2
217	SPRG_03101T0	1	hypothetical protein	SRPTQDQLSAFCSVPECSSVAQK	0.9988	3	950.074	3
218	SPRG_10238T0	1	hypothetical protein	LATIIDVVDENK	0.9988	3	809.415	2
218	SPRG_10238T0	1	hypothetical protein	CLVEGPYSVTGVNR	0.998	3	842.374	2
218	SPRG_10238T0	1	hypothetical protein	LALTDLTVK	0.9961	3	631.362	2
219	SPRG_18136T0	1	hypothetical protein	IVNYDIATMTMTPLSGR	0.9989	3	1013.98	2
219	SPRG_18136T0	1	hypothetical protein	GLGGELPVAAALVQELTPTAVR	0.9989	3	1153.59	2
219	SPRG_18136T0	1	hypothetical protein	LDSLPIR	0.9981	3	479.251	2
220	SPRG_05102T0	1	AGC/AKT protein kinase	QLDENDITIHQDEILNAVVGYVHETMK	0.9989	3	853.9	4
220	SPRG_05102T0	1	AGC/AKT protein kinase	EMEAPFKPTVTGEHDTTNVAGVFLR	0.9989	3	759.356	4
220	SPRG_05102T0	1	AGC/AKT protein kinase	AMYWEVNHDVGFQQPLEGDAPHR	0.9989	3	714.93	4
221	SPRG_15703T0	1	hypothetical protein	VAMPTSTSTDR	0.9932	3	655.288	2
221	SPRG_15703T0	1	hypothetical protein	LCGGQYSVRPIR	0.9939	3	513.581	3
221	SPRG_15703T0	1	hypothetical protein	IDPNYNIAFTVPAGNWATQTVADDAK	0.9988	3	1027.46	3
222	SPRG_00027T0	1	hypothetical protein	ELPPPKK	0.9984	3	620.857	2
222	SPRG_00027T0	1	hypothetical protein	NTPGQFCGK	0.9989	3	643.272	2
222	SPRG_00027T0	1	hypothetical protein	FLSSGVAFPCCCPTNSACAMPK	0.9989	3	902.679	3
223	SPRG_09559T0	1	hypothetical protein	GVTYDNLCFLK	0.9989	3	803.88	2
223	SPRG_09559T0	1	hypothetical protein	CVKPDIQFIAPGK	0.9989	3	947.49	2
223	SPRG_09559T0	1	hypothetical protein	YQNQCFLDAATCVNPLIK	0.9989	3	807.692	3
224	SPRG_05359T0	1	hypothetical protein	NLLDAKDEALQELK	0.9988	3	678.024	3
224	SPRG_05359T0	1	hypothetical protein	GQLVEPALGGIGNFIAQLATDANR	0.9988	3	857.079	3
224	SPRG_05359T0	1	hypothetical protein	LSSILDHLEGTIAK	0.9988	3	595.648	3
225	SPRG_00668T0	1	hypothetical protein	KQDALLDAIAQCK	0.9988	3	632.318	3
225	SPRG_00668T0	1	hypothetical protein	AVAPTTHDLLAIVLSK	0.9988	3	646.357	3
225	SPRG_00668T0	1	hypothetical protein	DASLVDLLLLAHVPK	0.9956	3	631.352	3
226	SPRG_19995T0	1	asparaginyl-tRNA synthetase	FVTGIENIR	0.9977	3	596.801	2
226	SPRG_19995T0	1	asparaginyl-tRNA synthetase	ALSINDVTPVAIDDATAPGLAQHK	0.9989	3	902.434	3
226	SPRG_19995T0	1	asparaginyl-tRNA synthetase	LSYTDAIELINKPENLK	0.9989	3	798.418	3
227	SPRG_01608T0	1	hypothetical protein	DASILFPLCPANYQK	0.9988	3	1007.48	2
227	SPRG_01608T0	1	hypothetical protein	TLVVNHIDPADAYK	0.9966	3	615.364	3
227	SPRG_01608T0	1	hypothetical protein	MHIYELDAPAASANDIETPAIDAVGTSFQDEK	0.9989	3	927.672	4
228	SPRG_20106T0	1	hypothetical protein	DDDETGLSEPR	0.9989	3	689.248	2
228	SPRG_20106T0	1	hypothetical protein	HDDDYVAIQDYSQR	0.9989	3	934.917	2
228	SPRG_20106T0	1	hypothetical protein	AISPVPTPTASPSHNDDYVALQDAPPAK	0.9989	3	823.642	4
229	SPRG_07268T0	1	hypothetical protein	QELVIPVLPLTQPEK	0.9962	3	996.536	2
229	SPRG_07268T0	1	hypothetical protein	LGISKDDFLDSVDILTK	0.9989	3	771.073	3
229	SPRG_07268T0	1	hypothetical protein	LPDLKPWPCIPVPK	0.9674	3	694.367	3
230	SPRG_04702T0	1	40S ribosomal protein S2	AFVAVGDHAGHIGLGVK	0.9988	3	646.018	3
230	SPRG_04702T0	1	40S ribosomal protein S2	GYWGNMSGLPHTVCNK	0.9988	3	705.307	3
230	SPRG_04702T0	1	40S ribosomal protein S2	TPYQEHADFLSK	0.9976	3	575.273	3
231	SPRG_05363T0	1	hypothetical protein	LDIAACADPTIK	0.9988	3	782.875	2
231	SPRG_05363T0	1	hypothetical protein	GCIEILSPVCGSDGVNYDNECFLR	0.9976	3	962.375	3
231	SPRG_05363T0	1	hypothetical protein	CPTVCIDLFDEVCGSDGK	0.9988	3	776.315	3
232	SPRG_11457T0	1	hypothetical protein	VLVEGDIANAIVDNLK	0.9988	3	986.019	2
232	SPRG_11457T0	1	hypothetical protein	VPQVGGLTISK	0.9656	3	693.883	2
232	SPRG_11457T0	1	hypothetical protein	KAENVLGDDYDYSR	0.9957	3	644.955	3
233	SPRG_19332T0	1	hypothetical protein	LGLASYVK	0.9982	3	569.824	2
233	SPRG_19332T0	1	hypothetical protein	SSWSDAFYK	0.9987	3	689.824	2
233	SPRG_19332T0	1	hypothetical protein	IQDKPNTWAMTAK	0.9986	3	651.313	3
234	SPRG_06687T0	1	40S ribosomal protein S3a-2	ACQGIFPLQNCFLR	0.9896	3	923.417	2
234	SPRG_06687T0	1	40S ribosomal protein S3a-2	FIPEIIGK	0.9962	3	602.833	2
234	SPRG_06687T0	1	40S ribosomal protein S3a-2	VFEVCLADLNKDEDQSFR	0.9989	3	821.366	3
235	SPRG_03215T0	1	hypothetical protein	SIIGDMGLDDTLASR	0.9989	3	862.393	2
235	SPRG_03215T0	1	hypothetical protein	WGPGLHFLVPYMDK	0.9989	3	655.316	3
235	SPRG_03215T0	1	hypothetical protein	IQMPHEPDALIDK	0.9988	3	598.956	3
236	SPRG_09582T0	1	hypothetical protein	VPLAPLLQTFDTIQAQHTALR	0.9988	3	826.446	3
236	SPRG_09582T0	1	hypothetical protein	GGLIGLAGTAIGLMHDAK	0.9988	3	661.677	3
236	SPRG_09582T0	1	hypothetical protein	LNVELLSDHIATR	0.9988	3	542.285	3
237	SPRG_04151T0	1	hypothetical protein	TDVPETLVDLIK	0.9974	3	815.923	2
237	SPRG_04151T0	1	hypothetical protein	GVGPLPEYFK	0.9925	3	697.862	2
237	SPRG_04151T0	1	hypothetical protein	TNVPTVEQTWAGRPPPFHDANEFK	0.9988	3	757.348	4
238	SPRG_11733T0	1	60S ribosomal protein L12	TTGGEIAPASALAPK	0.9988	3	836.442	2
238	SPRG_11733T0	1	60S ribosomal protein L12	APPPPAGEER	0.9941	3	582.782	2
238	SPRG_11733T0	1	60S ribosomal protein L12	KVGEDICK	0.9988	3	457.23	3
239	SPRG_10789T0	1	hypothetical protein	VDVSAENIVAALDASK	0.9988	3	945.458	2
239	SPRG_10789T0	1	hypothetical protein	VAAYLPTLFADAIEK	0.9988	3	955.483	2
239	SPRG_10789T0	1	hypothetical protein	LLAGPSAGAASAAPAAGGAAAPAAAAK	0.9988	3	807.418	3
240	SPRG_06542T0	1	hypothetical protein	LNDILGAK	0.9988	3	566.312	2
240	SPRG_06542T0	1	hypothetical protein	AACAGFGTDENKLNDILGAK	0.9989	3	829.381	3
240	SPRG_06542T0	1	hypothetical protein	ALNHTSPIVDNWCHEIK	0.9989	3	771.035	3
241	SPRG_15102T0	1	hypothetical protein	IDPTNSELLIR	0.9969	3	707.847	2
241	SPRG_15102T0	1	hypothetical protein	FMSIADQLPSLK	0.9974	3	819.419	2
241	SPRG_15102T0	1	hypothetical protein	VTVDEHGEPTDKLDAEAK	0.9987	3	597.279	4
242	SPRG_21249T0	1	hypothetical protein	INLNTSEETPLVGK	0.9988	3	901.943	2
242	SPRG_21249T0	1	hypothetical protein	ASPDDDDDVEPK	0.9988	3	795.809	2
242	SPRG_21249T0	1	hypothetical protein	TMAEEAMESANCFIHTTR	0.9988	3	744.627	3
243	SPRG_11521T0	1	hypothetical protein	TLTEDDVWPLPFADTTQELHAR	0.9986	3	900.429	3
243	SPRG_11521T0	1	hypothetical protein	QVHLGDGIASLDDEVAER	0.9988	3	690	3
243	SPRG_11521T0	1	hypothetical protein	SSLVSAILGEIHQVGGVR	0.9988	3	656.006	3
244	SPRG_06658T0	1	hypothetical protein	AAFDLVTEALEER	0.9988	3	804.384	2
244	SPRG_06658T0	1	hypothetical protein	YLAVPVTNADVR	0.9716	3	731.362	2
244	SPRG_06658T0	1	hypothetical protein	MAQDTIDKLQDIIADVPK	0.9988	3	816.084	3
245	SPRG_10069T0	1	serine/threonine protein kinase	GAFEVPYQAPELR	0.9989	3	810.877	2
245	SPRG_10069T0	1	serine/threonine protein kinase	LNVFELMK	0.9975	3	641.346	2
245	SPRG_10069T0	1	serine/threonine protein kinase	DDLKPLWMDIETLK	0.9989	3	717.032	3
246	SPRG_00225T0	1	hypothetical protein	ITSPSGSK	0.962	3	532.786	2
246	SPRG_00225T0	1	hypothetical protein	DPTPPPPPQGPIVPPSTTNDFPASTTAAYAR	0.9988	3	1102.17	3
246	SPRG_00225T0	1	hypothetical protein	AKDDDEMDNYENGLGTDHSVVHK	0.9987	3	759.835	4
247	SPRG_03742T0	1	hypothetical protein	ESIFSFPSQEVYTR	0.9684	3	917.41	2
247	SPRG_03742T0	1	hypothetical protein	TLYFPYETK	0.9969	3	725.362	2
247	SPRG_03742T0	1	hypothetical protein	VQGVLDSGIHFVIPFIDSPR	0.9989	3	780.731	3
248	SPRG_20403T0	1	hypothetical protein	GDVEQVAMLLR	0.9989	3	695.832	2
248	SPRG_20403T0	1	hypothetical protein	GFTWFGIGK	0.9989	3	650.834	2
248	SPRG_20403T0	1	hypothetical protein	IVEMLVAAK	0.9882	3	631.357	2
249	SPRG_03297T0	1	hypothetical protein	ELLDVLSQQLAR	0.9989	3	764.9	2
249	SPRG_03297T0	1	hypothetical protein	VDETIQETR	0.9978	3	617.787	2
249	SPRG_03297T0	1	hypothetical protein	IETGQLPGGELSPNGWTHK	0.9989	3	770.377	3
250	SPRG_07107T0	1	hypothetical protein	FGPADTLPAYTV	0.9991	3	770.374	2
250	SPRG_07107T0	1	hypothetical protein	VGVYGGYTR	0.9508	3	558.287	2
250	SPRG_07107T0	1	hypothetical protein	YAPVPQGEPVHQGVFWK	0.9991	3	743.031	3
251	SPRG_13021T0	1	hypothetical protein	YAAQSFAEFANDIVK	0.9989	3	981.473	2
251	SPRG_13021T0	1	hypothetical protein	MWAEMAANLK	0.9988	3	726.858	2
251	SPRG_13021T0	1	hypothetical protein	DTGNMNLIGGVWTHAQATK	0.9989	3	768.027	3
252	SPRG_07853T0	1	hypothetical protein	AVHGEGMPQHGNPFVK	0.9914	3	670.337	3
252	SPRG_07853T0	1	hypothetical protein	FGEEGLQQGGGGGGGGADIFSQMFGGGMR	0.9988	3	969.071	3
252	SPRG_07853T0	1	hypothetical protein	TKPGEVIKPNQFK	0.9988	3	516.297	4
253	SPRG_22298T0	1	hypothetical protein	LALENDETR	0.9981	3	602.777	2
253	SPRG_22298T0	1	hypothetical protein	GILGFGIGGEYPLAASSSSEDATSPADR	0.9988	3	1435.16	2
253	SPRG_22298T0	1	hypothetical protein	SFIAGEDEHEFDKDSAYVK	0.9988	3	873.725	3
254	SPRG_11588T0	1	hypothetical protein	QQLLDDMAALHIVDAAYPSVR	0.9988	3	824.07	3
254	SPRG_11588T0	1	hypothetical protein	SALEILHEALIAK	0.9988	3	565.966	3
254	SPRG_11588T0	1	hypothetical protein	SPIDPLAVASAVAPHVMSLK	0.9988	3	764.402	3
255	SPRG_19001T0	1	hypothetical protein	LETMLMDLLCR	0.9986	3	764.381	2
255	SPRG_19001T0	1	hypothetical protein	ANVGLAQGDIPR	0.9988	3	677.834	2
255	SPRG_19001T0	1	hypothetical protein	AMNCPIAVVSLMDKDR	0.9986	3	699.659	3
256	SPRG_09829T0	1	leucyl-tRNA synthetase	INETDVFIISR	0.9685	3	725.851	2
256	SPRG_09829T0	1	leucyl-tRNA synthetase	GTGVVTSVPSDSPDDYAALR	0.9988	3	1075.99	2
256	SPRG_09829T0	1	leucyl-tRNA synthetase	VSAHIENPAAFETYNPISLGEYR	0.9988	3	908.084	3
257	SPRG_00390T0	1	hypothetical protein	QPNDPTLEETPDEPK	0.9988	3	999.449	2
257	SPRG_00390T0	1	hypothetical protein	WVQELAEK	0.993	3	645.823	2
257	SPRG_00390T0	1	hypothetical protein	KHVTDVDDDVK	0.9988	3	851.94	2
258	SPRG_05717T0	1	60S ribosomal protein L11	ALEILDR	0.9635	3	487.253	2
258	SPRG_05717T0	1	60S ribosomal protein L11	KQDAMNWFTQK	0.9933	3	615.635	3
258	SPRG_05717T0	1	60S ribosomal protein L11	VLEQLTGQKPVYSK	0.9988	3	674.692	3
259	SPRG_00533T0	1	hypothetical protein	IAIIPQDPVLFSGSIR	0.9987	3	935.484	2
259	SPRG_00533T0	1	hypothetical protein	APTSFFDTTPLGR	0.9989	3	777.361	2
259	SPRG_00533T0	1	hypothetical protein	RPLEFADLYQLNR	0.9988	3	593.626	3
260	SPRG_08068T0	1	hypothetical protein	LFDVPTLDQK	0.9974	3	732.371	2
260	SPRG_08068T0	1	hypothetical protein	LQHSIVGLGNPLLDISAK	0.9989	3	721.731	3
260	SPRG_08068T0	1	hypothetical protein	SHGWGEDLAVIALR	0.9989	3	556.608	3
261	SPRG_00756T0	1	pyruvate dehydrogenase E1 component subunit beta	IAVPQVHDIIAAVK	0.9988	3	588.001	3
261	SPRG_00756T0	1	pyruvate dehydrogenase E1 component subunit beta	EAQDKDFVIPFGK	0.9693	3	642.654	3
261	SPRG_00756T0	1	pyruvate dehydrogenase E1 component subunit beta	AAIRDPNPVVVLENELLYGVSFPVSK	0.9988	3	779.646	4
262	SPRG_04084T0	1	hypothetical protein	DLPNMIDQAVGR	0.9988	3	736.837	2
[truncated: 543 more rows]

## Sheet: BR1-iTRAQ-Quant
Supplemental Table 2: List of all unique proteins quantified by iTRAQ experiments from the first biological replicate of DRM and PM samples.
Number	Accession	Protein probability	Description	LIBRA number peptides	LIBRA 114 (PM1) ratio	LIBRA 114 (PM1)error	LIBRA 115 (DRM1) ratio	LIBRA 115 (DRM1) error	LIBRA 116 (PM2) ratio	LIBRA 116 (PM2) error	LIBRA 117 (DRM2) ratio	LIBRA 117 (DRM2) error	Total Independent Spectra	Unique peptides identified	Ratio (DRM1/PM1)	Ratio (DRM2/PM2)	Average Ratio
1	SPRG_15364T0	1	hypothetical protein	258	0.17	0	0.32	0	0.16	0	0.32	0	348	42	1.88235	2	1.94118
2	SPRG_00123T0	1	hypothetical protein	522	0.34	0	0.16	0	0.33	0	0.16	0	613	41	0.470588	0.484848	0.477718
3	SPRG_00583T0	1	hypothetical protein	145	0.32	0	0.17	0	0.31	0	0.18	0	173	33	0.53125	0.580645	0.555948
4	SPRG_21467T0	1	hypothetical protein	183	0.2	0	0.29	0	0.2	0	0.29	0	276	33	1.45	1.45	1.45
5	SPRG_06776T0	1	hypothetical protein	1116	0.37	0	0.12	0	0.36	0	0.12	0	1550	27	0.324324	0.333333	0.328829
6	SPRG_12251T0	1	V-type proton ATPase catalytic subunit A	238	0.22	0	0.26	0	0.21	0	0.29	0	289	27	1.18182	1.38095	1.28139
7	SPRG_20212T0	1	hypothetical protein	114	0.18	0.01	0.3	0	0.17	0.01	0.32	0.01	137	26	1.66667	1.88235	1.77451
8	SPRG_07100T0	1	heat shock protein	235	0.37	0	0.12	0	0.37	0	0.12	0	265	25	0.324324	0.324324	0.324324
9	SPRG_10352T0	1	actin	515	0.35	0	0.15	0	0.35	0	0.14	0	621	24	0.428571	0.4	0.414286
10	SPRG_00066T0	1	hypothetical protein	62	0.33	0.01	0.17	0.01	0.32	0.01	0.16	0	74	23	0.515152	0.5	0.507576
11	SPRG_05013T0	1	aspartyl-tRNA synthetase	95	0.35	0	0.15	0	0.35	0	0.14	0	115	23	0.428571	0.4	0.414286
12	SPRG_03946T0	1	pyruvate kinase	301	0.35	0	0.15	0	0.33	0	0.16	0	367	23	0.428571	0.484848	0.45671
13	SPRG_07890T0	1	V-type proton ATPase subunit B	307	0.22	0	0.27	0	0.22	0	0.27	0	366	23	1.22727	1.22727	1.22727
14	SPRG_10266T0	1	hypothetical protein	57	0.34	0	0.15	0	0.35	0	0.15	0	65	23	0.441176	0.428571	0.434874
15	SPRG_02804T0	1	elongation factor 2	143	0.37	0	0.12	0	0.36	0	0.13	0	170	22	0.324324	0.361111	0.342718
16	SPRG_00467T0	1	acetate-CoA ligase	144	0.35	0	0.14	0	0.34	0	0.15	0	177	21	0.4	0.441176	0.420588
17	SPRG_02328T0	1	enolase 2	238	0.38	0	0.11	0	0.35	0	0.13	0	290	21	0.289474	0.371429	0.330451
18	SPRG_07349T0	1	hypothetical protein	148	0.35	0	0.14	0	0.35	0	0.13	0	177	21	0.4	0.371429	0.385714
19	SPRG_05568T0	1	V-type H	1163	0.35	0	0.14	0	0.34	0	0.14	0	1407	20	0.4	0.411765	0.405882
20	SPRG_03099T0	1	hypothetical protein	62	0.34	0.01	0.15	0.01	0.33	0.01	0.15	0	83	20	0.441176	0.454545	0.447861
21	SPRG_19636T0	1	hypothetical protein	95	0.36	0	0.14	0	0.35	0	0.14	0	118	20	0.388889	0.4	0.394444
22	SPRG_12198T0	1	hypothetical protein	278	0.15	0	0.35	0	0.15	0	0.34	0	400	20	2.33333	2.26667	2.3
23	SPRG_06591T0	1	hypothetical protein	65	0.17	0	0.31	0	0.17	0.01	0.33	0.01	80	19	1.82353	1.94118	1.88235
24	SPRG_04533T0	1	hsp70-like protein	138	0.34	0	0.15	0	0.34	0	0.16	0	168	18	0.441176	0.470588	0.455882
25	SPRG_19127T0	1	CAMK protein kinase	70	0.29	0	0.21	0	0.29	0	0.2	0	83	17	0.724138	0.689655	0.706897
26	SPRG_06544T0	1	hypothetical protein	1452	0.14	0	0.34	0	0.14	0	0.34	0	1683	16	2.42857	2.42857	2.42857
27	SPRG_12471T0	1	hypothetical protein	47	0.35	0.01	0.15	0.01	0.34	0.01	0.14	0.01	55	16	0.428571	0.411765	0.420168
28	SPRG_03360T0	1	hypothetical protein	86	0.33	0	0.15	0	0.34	0	0.16	0	111	16	0.454545	0.470588	0.462567
29	SPRG_11908T0	1	hypothetical protein	124	0.37	0	0.12	0	0.38	0	0.11	0	165	16	0.324324	0.289474	0.306899
30	SPRG_02861T0	1	ATP synthase subunit	312	0.16	0	0.33	0	0.15	0	0.34	0	369	16	2.0625	2.26667	2.16458
31	SPRG_01813T0	1	hypothetical protein	41	0.35	0	0.15	0.01	0.35	0.01	0.15	0.01	45	15	0.428571	0.428571	0.428571
32	SPRG_08827T0	1	hypothetical protein	57	0.33	0	0.17	0	0.33	0	0.17	0	72	15	0.515152	0.515152	0.515152
33	SPRG_11196T0	1	hypothetical protein	588	0.3	0	0.2	0	0.3	0	0.2	0	712	14	0.666667	0.666667	0.666667
34	SPRG_09415T0	1	tubulin beta chain	136	0.34	0	0.15	0	0.34	0	0.15	0	166	14	0.441176	0.441176	0.441176
35	SPRG_06052T0	1	hypothetical protein	56	0.28	0	0.21	0	0.28	0	0.22	0	67	13	0.75	0.785714	0.767857
36	SPRG_03506T0	1	TKL protein kinase	120	0.19	0	0.29	0	0.18	0	0.32	0.01	148	13	1.52632	1.77778	1.65205
37	SPRG_08077T0	1	hypothetical protein	73	0.25	0	0.25	0.01	0.25	0	0.24	0	81	13	1	0.96	0.98
38	SPRG_07331T0	1	hypothetical protein	40	0.34	0	0.16	0.01	0.34	0.01	0.16	0	49	13	0.470588	0.470588	0.470588
39	SPRG_16379T0	1	AGC/PKG protein kinase	52	0.28	0.01	0.22	0.01	0.27	0	0.22	0.01	62	12	0.785714	0.814815	0.800265
40	SPRG_06533T0	1	TKL protein kinase	75	0.28	0	0.21	0	0.28	0	0.22	0	104	12	0.75	0.785714	0.767857
41	SPRG_08032T0	1	hypothetical protein	134	0.32	0	0.17	0	0.32	0	0.18	0	161	12	0.53125	0.5625	0.546875
42	SPRG_16392T0	1	hypothetical protein	61	0.33	0	0.17	0	0.33	0	0.17	0	70	11	0.515152	0.515152	0.515152
43	SPRG_02215T0	1	hypothetical protein	32	0.35	0.01	0.15	0.01	0.34	0.01	0.15	0.01	37	11	0.428571	0.441176	0.434874
44	SPRG_18776T0	1	hypothetical protein	31	0.31	0	0.19	0.01	0.31	0	0.18	0	36	11	0.612903	0.580645	0.596774
45	SPRG_07912T0	1	hypothetical protein	59	0.38	0	0.11	0	0.39	0.01	0.11	0	74	11	0.289474	0.282051	0.285762
46	SPRG_08738T0	1	hypothetical protein	299	0.16	0	0.33	0	0.16	0	0.32	0	383	11	2.0625	2	2.03125
47	SPRG_09840T0	1	phosphoglycerate kinase 1	38	0.37	0	0.12	0.01	0.37	0.01	0.13	0.01	48	11	0.324324	0.351351	0.337838
48	SPRG_00218T0	1	ATP synthase subunit beta	36	0.36	0.01	0.14	0.01	0.35	0.01	0.14	0.01	39	11	0.388889	0.4	0.394444
49	SPRG_03652T0	1	hypothetical protein	25	0.36	0.01	0.14	0.01	0.35	0.01	0.14	0.01	26	10	0.388889	0.4	0.394444
50	SPRG_13426T0	1	hypothetical protein	26	0.32	0	0.17	0.01	0.33	0.01	0.16	0.01	33	10	0.53125	0.484848	0.508049
51	SPRG_00315T0	1	hypothetical protein	43	0.35	0.01	0.15	0.01	0.36	0.01	0.14	0	49	10	0.428571	0.388889	0.40873
52	SPRG_00644T0	1	fructose-bisphosphate aldolase	139	0.37	0	0.12	0	0.36	0	0.12	0	168	10	0.324324	0.333333	0.328829
53	SPRG_15850T0	1	hypothetical protein	49	0.33	0.01	0.17	0.01	0.32	0.01	0.16	0.01	57	10	0.515152	0.5	0.507576
54	SPRG_02413T0	1	CAMK/CAMK1 protein kinase	88	0.29	0	0.21	0	0.28	0	0.21	0	107	10	0.724138	0.75	0.737069
55	SPRG_00665T0	1	hypothetical protein	26	0.36	0.01	0.13	0.01	0.35	0.01	0.14	0.01	30	10	0.361111	0.4	0.380556
56	SPRG_05259T0	1	hypothetical protein	23	0.36	0.01	0.13	0.01	0.36	0.01	0.13	0.01	27	10	0.361111	0.361111	0.361111
57	SPRG_10439T0	1	elongation factor 1-alpha 1	193	0.33	0	0.16	0	0.34	0	0.16	0	235	10	0.484848	0.470588	0.477718
58	SPRG_16564T0	1	hypothetical protein	151	0.12	0.01	0.36	0	0.12	0	0.36	0.01	175	10	3	3	3
59	SPRG_02212T0	1	hypothetical protein	69	0.11	0.01	0.37	0.01	0.11	0.01	0.37	0.01	80	9	3.36364	3.36364	3.36364
60	SPRG_08293T0	1	hypothetical protein	71	0.38	0.01	0.13	0.01	0.35	0	0.12	0.01	85	9	0.342105	0.342857	0.342481
61	SPRG_19984T0	1	hypothetical protein	33	0.36	0.01	0.13	0.01	0.36	0.01	0.14	0.01	36	9	0.361111	0.388889	0.375
62	SPRG_00260T0	1	hypothetical protein	38	0.35	0	0.16	0.01	0.34	0.01	0.15	0.01	47	9	0.457143	0.441176	0.44916
63	SPRG_11816T0	1	hypothetical protein	61	0.15	0.01	0.32	0.01	0.14	0.01	0.36	0.01	69	9	2.13333	2.57143	2.35238
64	SPRG_01434T0	1	hypothetical protein	46	0.23	0.01	0.26	0.01	0.22	0.01	0.28	0.01	55	9	1.13043	1.27273	1.20158
65	SPRG_10477T0	1	hypothetical protein	21	0.34	0.01	0.16	0.01	0.33	0.01	0.15	0.01	25	9	0.470588	0.454545	0.462567
66	SPRG_00922T0	1	ATP-dependent RNA helicase eIF4A	79	0.36	0.01	0.13	0	0.36	0	0.13	0	93	9	0.361111	0.361111	0.361111
67	SPRG_07664T0	1	hypothetical protein	33	0.33	0.01	0.16	0.01	0.35	0.01	0.16	0.01	38	9	0.484848	0.457143	0.470996
68	SPRG_02683T0	1	hypothetical protein	18	0.36	0.01	0.13	0.01	0.37	0.01	0.13	0.01	21	9	0.361111	0.351351	0.356231
69	SPRG_03249T0	1	S-adenosylmethionine synthase	27	0.35	0.01	0.15	0	0.36	0	0.14	0	32	9	0.428571	0.388889	0.40873
70	SPRG_06576T0	1	hypothetical protein	26	0.36	0.01	0.14	0.01	0.34	0.01	0.14	0.01	30	9	0.388889	0.411765	0.400327
71	SPRG_19091T0	1	hypothetical protein	77	0.35	0	0.14	0	0.36	0	0.14	0	86	9	0.4	0.388889	0.394444
72	SPRG_12911T0	1	GTP-binding protein YchF	52	0.35	0.01	0.14	0.01	0.34	0.01	0.15	0	59	9	0.4	0.441176	0.420588
73	SPRG_07286T0	1	hypothetical protein	88	0.37	0.01	0.13	0	0.35	0	0.13	0	103	8	0.351351	0.371429	0.36139
74	SPRG_14614T0	1	hypothetical protein	22	0.21	0.01	0.28	0.01	0.2	0.01	0.3	0.01	24	8	1.33333	1.5	1.41667
75	SPRG_21373T0	1	hypothetical protein	14	0.36	0.01	0.15	0.01	0.34	0.01	0.14	0.01	18	8	0.416667	0.411765	0.414216
76	SPRG_04524T0	1	peptidyl-prolyl cis-trans isomerase	51	0.34	0	0.16	0	0.35	0	0.15	0	70	8	0.470588	0.428571	0.44958
77	SPRG_20866T0	1	hypothetical protein	31	0.33	0	0.18	0	0.32	0.01	0.17	0	35	8	0.545455	0.53125	0.538352
78	SPRG_11574T0	1	peroxiredoxin	30	0.36	0.01	0.13	0.01	0.35	0.01	0.14	0.01	32	8	0.361111	0.4	0.380556
79	SPRG_05370T0	1	AGC protein kinase	31	0.31	0.01	0.2	0.01	0.3	0.01	0.19	0.01	37	8	0.645161	0.633333	0.639247
80	SPRG_09171T0	1	hypothetical protein	18	0.37	0.01	0.13	0.01	0.35	0.01	0.14	0.01	27	7	0.351351	0.4	0.375676
81	SPRG_08563T0	1	6-phosphogluconate dehydrogenase	17	0.37	0.01	0.14	0.01	0.35	0.01	0.13	0.01	19	7	0.378378	0.371429	0.374903
82	SPRG_05146T0	1	hypothetical protein	20	0.38	0.01	0.13	0.01	0.36	0.01	0.13	0	24	7	0.342105	0.361111	0.351608
83	SPRG_02805T0	1	phosphoenolpyruvate carboxykinase	32	0.35	0.01	0.15	0.01	0.35	0.01	0.14	0.01	43	7	0.428571	0.4	0.414286
84	SPRG_02955T0	1	hypothetical protein	20	0.19	0.01	0.3	0.01	0.19	0.01	0.3	0.01	23	7	1.57895	1.57895	1.57895
85	SPRG_10800T0	1	hypothetical protein	17	0.36	0.01	0.16	0.01	0.3	0.02	0.16	0.01	21	7	0.444444	0.533333	0.488889
86	SPRG_12015T0	1	hypothetical protein	27	0.35	0.01	0.15	0.01	0.35	0.01	0.14	0.01	32	7	0.428571	0.4	0.414286
87	SPRG_11375T0	1	hypothetical protein	24	0.35	0.01	0.14	0.01	0.31	0.01	0.16	0.01	28	7	0.4	0.516129	0.458065
88	SPRG_10041T0	1	hypothetical protein	17	0.35	0.01	0.15	0.01	0.34	0.01	0.14	0.01	19	7	0.428571	0.411765	0.420168
89	SPRG_09635T0	1	adenosylhomocysteinase	39	0.33	0.01	0.16	0.01	0.34	0.01	0.15	0.01	48	7	0.484848	0.441176	0.463012
90	SPRG_01592T0	1	GTP-binding nuclear protein Ran	23	0.35	0.01	0.14	0.01	0.34	0.01	0.15	0.01	25	7	0.4	0.441176	0.420588
91	SPRG_20997T0	1	hypothetical protein	127	0.17	0	0.32	0	0.17	0	0.33	0	143	7	1.88235	1.94118	1.91176
92	SPRG_04572T0	1	phosphoglycerate mutase	34	0.34	0	0.15	0	0.36	0	0.15	0	37	7	0.441176	0.416667	0.428922
93	SPRG_10297T0	1	serine hydroxymethyltransferase 2	17	0.37	0.01	0.14	0.01	0.35	0.01	0.14	0.01	27	7	0.378378	0.4	0.389189
94	SPRG_03103T0	1	14-3-3-like protein	41	0.33	0.01	0.15	0.01	0.34	0.01	0.15	0.01	49	7	0.454545	0.441176	0.447861
95	SPRG_09126T0	1	TKL protein kinase	18	0.31	0.01	0.2	0	0.29	0.01	0.2	0.01	26	6	0.645161	0.689655	0.667408
96	SPRG_10582T0	1	hypothetical protein	21	0.33	0.01	0.16	0.01	0.33	0.01	0.16	0.01	25	6	0.484848	0.484848	0.484848
97	SPRG_09788T0	1	transketolase	11	0.32	0.02	0.16	0.02	0.32	0.02	0.17	0.02	11	6	0.5	0.53125	0.515625
98	SPRG_00897T0	1	hypothetical protein	29	0.32	0.01	0.17	0	0.31	0	0.19	0	39	6	0.53125	0.612903	0.572077
99	SPRG_19729T0	1	hypothetical protein	23	0.31	0.01	0.19	0.01	0.32	0.01	0.17	0.01	26	6	0.612903	0.53125	0.572077
100	SPRG_06053T0	1	hypothetical protein	20	0.26	0.01	0.23	0.01	0.26	0.01	0.24	0.01	23	6	0.884615	0.923077	0.903846
101	SPRG_00289T0	1	hypothetical protein	24	0.19	0.01	0.3	0.01	0.17	0.01	0.33	0.01	27	6	1.57895	1.94118	1.76006
102	SPRG_20171T0	1	hypothetical protein	40	0.22	0.01	0.26	0.01	0.21	0.01	0.28	0.01	47	6	1.18182	1.33333	1.25758
103	SPRG_18254T0	1	hypothetical protein	33	0.29	0.01	0.2	0.01	0.28	0.01	0.22	0.01	39	6	0.689655	0.785714	0.737685
104	SPRG_09140T0	1	hypothetical protein	16	0.33	0.01	0.19	0.01	0.31	0.01	0.17	0.01	19	6	0.575758	0.548387	0.562072
105	SPRG_13142T0	1	hypothetical protein	23	0.3	0.01	0.19	0.01	0.3	0.01	0.19	0.01	24	6	0.633333	0.633333	0.633333
106	SPRG_06995T0	1	prolyl-tRNA synthetase	12	0.34	0.01	0.17	0	0.33	0.01	0.16	0.01	14	6	0.5	0.484848	0.492424
107	SPRG_06983T0	1	DEAD-box ATP-dependent RNA helicase 15	19	0.35	0.01	0.15	0.01	0.35	0.01	0.14	0.01	21	6	0.428571	0.4	0.414286
108	SPRG_03320T0	1	hypothetical protein	17	0.33	0.01	0.17	0.01	0.33	0.01	0.17	0.01	19	6	0.515152	0.515152	0.515152
109	SPRG_07449T0	1	hypothetical protein	26	0.2	0.01	0.29	0.01	0.2	0.01	0.3	0.01	28	6	1.45	1.5	1.475
110	SPRG_05233T0	1	ADP-ribosylation factor	31	0.36	0.01	0.12	0.01	0.35	0.01	0.14	0.01	41	6	0.333333	0.4	0.366667
111	SPRG_05981T0	1	TKL protein kinase	22	0.27	0.01	0.23	0.01	0.26	0.01	0.22	0.01	23	6	0.851852	0.846154	0.849003
112	SPRG_11945T0	1	Ras-like GTP-binding protein YPT1	23	0.32	0.01	0.16	0.01	0.33	0.01	0.17	0.01	27	6	0.5	0.515152	0.507576
113	SPRG_16977T0	1	hypothetical protein	106	0.14	0	0.34	0.01	0.13	0	0.37	0.01	124	6	2.42857	2.84615	2.63736
114	SPRG_03525T0	1	hypothetical protein	35	0.27	0.01	0.23	0.01	0.26	0.01	0.23	0.01	42	6	0.851852	0.884615	0.868234
115	SPRG_02110T0	1	50S ribosomal protein L13	14	0.37	0.01	0.13	0.01	0.37	0.01	0.12	0.01	15	5	0.351351	0.324324	0.337838
116	SPRG_19528T0	1	hypothetical protein	138	0.36	0	0.13	0	0.35	0	0.14	0	261	5	0.361111	0.4	0.380556
117	SPRG_14150T0	1	hypothetical protein	13	0.32	0.02	0.15	0.02	0.33	0.02	0.16	0.02	17	5	0.46875	0.484848	0.476799
118	SPRG_05443T0	1	hypothetical protein	38	0.17	0.01	0.31	0.01	0.15	0.01	0.36	0.01	47	5	1.82353	2.4	2.11176
119	SPRG_08065T0	1	hypothetical protein	15	0.38	0.01	0.1	0.01	0.37	0.01	0.12	0.01	19	5	0.263158	0.324324	0.293741
120	SPRG_07856T0	1	TKL protein kinase	23	0.29	0.01	0.2	0.01	0.28	0.01	0.22	0.01	28	5	0.689655	0.785714	0.737685
121	SPRG_20488T0	1	hypothetical protein	48	0.39	0.01	0.1	0	0.38	0	0.12	0	58	5	0.25641	0.315789	0.2861
122	SPRG_19514T0	1	hypothetical protein	21	0.34	0.01	0.16	0.01	0.34	0.01	0.16	0.01	28	5	0.470588	0.470588	0.470588
123	SPRG_04789T0	1	glucose-6-phosphate isomerase	14	0.34	0.01	0.15	0.01	0.35	0.01	0.14	0.01	14	5	0.441176	0.4	0.420588
124	SPRG_20105T0	1	hypothetical protein	33	0.14	0.01	0.34	0.01	0.14	0.01	0.35	0.01	39	5	2.42857	2.5	2.46429
125	SPRG_01404T0	1	hypothetical protein	46	0.34	0.01	0.15	0	0.34	0.01	0.15	0.01	53	5	0.441176	0.441176	0.441176
126	SPRG_05017T0	1	hypothetical protein	46	0.21	0.01	0.29	0.01	0.2	0.01	0.29	0.01	66	5	1.38095	1.45	1.41548
127	SPRG_16924T0	1	hypothetical protein	49	0.35	0	0.14	0	0.36	0	0.14	0.01	58	5	0.4	0.388889	0.394444
128	SPRG_01631T0	1	hypothetical protein	10	0.36	0.01	0.16	0.01	0.33	0.01	0.14	0	13	5	0.444444	0.424242	0.434343
129	SPRG_07703T0	1	hypothetical protein	36	0.33	0.01	0.17	0.01	0.32	0.01	0.16	0.01	41	5	0.515152	0.5	0.507576
130	SPRG_04486T0	1	hypothetical protein	51	0.18	0.01	0.32	0.01	0.17	0.01	0.31	0.01	56	5	1.77778	1.82353	1.80065
131	SPRG_09101T0	1	hypothetical protein	15	0.37	0.01	0.12	0.01	0.37	0.01	0.12	0.01	17	5	0.324324	0.324324	0.324324
132	SPRG_06447T0	1	hypothetical protein	14	0.31	0.01	0.2	0.01	0.28	0.01	0.19	0.01	18	5	0.645161	0.678571	0.661866
133	SPRG_20050T0	1	hypothetical protein	21	0.32	0.01	0.18	0.01	0.32	0.01	0.18	0.01	24	5	0.5625	0.5625	0.5625
134	SPRG_06222T0	1	inositol-3-phosphate synthase	14	0.38	0.01	0.11	0.01	0.38	0.01	0.12	0.01	15	5	0.289474	0.315789	0.302632
135	SPRG_08708T0	1	hypothetical protein	21	0.17	0.01	0.32	0.01	0.18	0.01	0.32	0.01	25	5	1.88235	1.77778	1.83007
136	SPRG_09110T0	1	hypothetical protein	12	0.32	0.01	0.18	0.01	0.31	0.01	0.18	0.01	14	5	0.5625	0.580645	0.571573
137	SPRG_11634T0	1	hypothetical protein	14	0.36	0.01	0.14	0.01	0.35	0.01	0.14	0.01	16	5	0.388889	0.4	0.394444
138	SPRG_10581T0	1	hypothetical protein	58	0.32	0.01	0.16	0.01	0.35	0.01	0.15	0.01	74	5	0.5	0.428571	0.464286
139	SPRG_07606T0	1	hypothetical protein	15	0.31	0.02	0.18	0.02	0.29	0.02	0.18	0.02	15	5	0.580645	0.62069	0.600667
140	SPRG_00887T0	1	hypothetical protein	14	0.37	0.01	0.14	0.01	0.35	0.01	0.14	0.01	15	5	0.378378	0.4	0.389189
141	SPRG_08112T0	1	hypothetical protein	7	0.35	0.01	0.15	0.01	0.35	0	0.14	0.01	9	5	0.428571	0.4	0.414286
142	SPRG_05949T0	1	hypothetical protein	11	0.23	0.01	0.27	0.01	0.22	0.01	0.27	0.01	12	5	1.17391	1.22727	1.20059
143	SPRG_07025T0	1	hypothetical protein	24	0.3	0.01	0.2	0.01	0.29	0.01	0.19	0.01	28	5	0.666667	0.655172	0.66092
144	SPRG_05749T0	1	hypothetical protein	24	0.15	0.01	0.33	0.01	0.15	0.01	0.34	0.01	27	5	2.2	2.26667	2.23333
145	SPRG_12554T0	1	hypothetical protein	23	0.2	0.01	0.29	0.01	0.2	0.01	0.29	0.01	29	5	1.45	1.45	1.45
146	SPRG_12486T0	1	hypothetical protein	73	0.36	0	0.14	0	0.35	0	0.14	0	91	5	0.388889	0.4	0.394444
147	SPRG_01682T0	1	hypothetical protein	26	0.37	0.01	0.15	0	0.34	0.01	0.14	0.01	30	5	0.405405	0.411765	0.408585
148	SPRG_08695T0	1	hypothetical protein	36	0.18	0.01	0.33	0.01	0.18	0.01	0.29	0.01	39	5	1.83333	1.61111	1.72222
149	SPRG_02249T0	1	tryptophan synthase	12	0.34	0.01	0.15	0.01	0.34	0.01	0.16	0.01	14	5	0.441176	0.470588	0.455882
150	SPRG_20522T0	1	hypothetical protein	40	0.19	0.01	0.3	0.01	0.18	0.01	0.31	0.01	45	5	1.57895	1.72222	1.65058
151	SPRG_20110T0	1	hypothetical protein	48	0.22	0.01	0.28	0.01	0.2	0.01	0.28	0.01	54	5	1.27273	1.4	1.33636
152	SPRG_08629T0	1	hypothetical protein	17	0.23	0.01	0.26	0.01	0.23	0.01	0.27	0.01	21	5	1.13043	1.17391	1.15217
153	SPRG_01939T0	1	fructose-1,6-bisphosphatase	18	0.36	0.01	0.15	0.01	0.34	0.01	0.14	0.01	22	5	0.416667	0.411765	0.414216
154	SPRG_05232T0	1	V-type ATPase	89	0.27	0	0.22	0	0.27	0	0.23	0	101	5	0.814815	0.851852	0.833333
155	SPRG_07657T0	1	hypothetical protein	10	0.36	0.02	0.12	0.02	0.35	0.02	0.13	0.02	11	5	0.333333	0.371429	0.352381
156	SPRG_01427T0	1	hypothetical protein	50	0.13	0	0.36	0.01	0.12	0	0.37	0.01	64	5	2.76923	3.08333	2.92628
157	SPRG_04481T0	1	tubulin alpha chain	87	0.35	0	0.15	0	0.34	0	0.15	0	109	5	0.428571	0.441176	0.434874
158	SPRG_11788T0	1	hypothetical protein	36	0.19	0	0.31	0	0.19	0	0.3	0	41	5	1.63158	1.57895	1.60526
159	SPRG_10658T0	1	hypothetical protein	26	0.36	0.01	0.14	0.01	0.36	0.01	0.12	0.01	40	5	0.388889	0.333333	0.361111
160	SPRG_08638T0	1	hypothetical protein	13	0.33	0.01	0.17	0.01	0.34	0.01	0.15	0.01	15	4	0.515152	0.441176	0.478164
161	SPRG_09125T0	1	TKL protein kinase	8	0.32	0.02	0.15	0.02	0.31	0.02	0.19	0.04	10	4	0.46875	0.612903	0.540827
162	SPRG_08060T0	1	hypothetical protein	12	0.35	0.01	0.16	0.01	0.33	0.01	0.16	0.01	13	4	0.457143	0.484848	0.470996
163	SPRG_03147T0	1	hypothetical protein	32	0.21	0.01	0.28	0.01	0.21	0.01	0.27	0.01	36	4	1.33333	1.28571	1.30952
164	SPRG_14102T0	1	triosephosphate isomerase	27	0.35	0.01	0.14	0.01	0.35	0.01	0.14	0.01	29	4	0.4	0.4	0.4
165	SPRG_11711T0	1	hypothetical protein	7	0.34	0.02	0.18	0.02	0.31	0.01	0.15	0.01	8	4	0.529412	0.483871	0.506641
166	SPRG_12439T0	1	GTP-binding protein SAR1A	15	0.31	0.01	0.18	0.01	0.32	0.01	0.18	0.01	17	4	0.580645	0.5625	0.571573
167	SPRG_10322T0	1	hypothetical protein	19	0.18	0.01	0.32	0.01	0.19	0.01	0.31	0.01	22	4	1.77778	1.63158	1.70468
168	SPRG_02477T0	1	3-isopropylmalate dehydrogenase	20	0.35	0.01	0.16	0.01	0.34	0.01	0.15	0.01	24	4	0.457143	0.441176	0.44916
169	SPRG_06404T0	1	asparagine synthase	20	0.36	0.01	0.14	0	0.34	0	0.15	0	22	4	0.388889	0.441176	0.415033
170	SPRG_00835T0	1	glutamate decarboxylase	10	0.34	0.01	0.15	0.02	0.34	0.02	0.15	0.01	10	4	0.441176	0.441176	0.441176
171	SPRG_07009T0	1	hypothetical protein	86	0.33	0.01	0.16	0.01	0.3	0	0.18	0.01	99	4	0.484848	0.6	0.542424
172	SPRG_10239T0	1	hypothetical protein	7	0.35	0.01	0.14	0.01	0.37	0.01	0.14	0.01	9	4	0.4	0.378378	0.389189
173	SPRG_09623T0	1	elongation factor Tu	14	0.33	0.01	0.16	0.01	0.32	0.01	0.18	0.01	14	4	0.484848	0.5625	0.523674
174	SPRG_08607T0	1	hypothetical protein	6	0.27	0.01	0.23	0.01	0.25	0.01	0.25	0.01	6	4	0.851852	1	0.925926
175	SPRG_07855T0	1	TKL protein kinase	9	0.25	0.02	0.24	0.02	0.26	0.02	0.24	0.01	10	4	0.96	0.923077	0.941538
176	SPRG_07363T0	1	hypothetical protein	14	0.4	0.01	0.11	0.01	0.35	0.01	0.12	0.01	20	4	0.275	0.342857	0.308929
177	SPRG_19687T0	1	hypothetical protein	91	0.13	0.01	0.35	0.01	0.13	0.01	0.34	0.01	492	4	2.69231	2.61538	2.65385
178	SPRG_00875T0	1	hypothetical protein	15	0.35	0.01	0.13	0.01	0.35	0.02	0.14	0.02	17	4	0.371429	0.4	0.385714
179	SPRG_18016T0	1	hypothetical protein	7	0.36	0.01	0.15	0.01	0.35	0.01	0.14	0.01	8	4	0.416667	0.4	0.408333
180	SPRG_13181T0	1	40S ribosomal protein S7	17	0.32	0.01	0.17	0.01	0.3	0.02	0.18	0.02	19	4	0.53125	0.6	0.565625
181	SPRG_09274T0	1	hypothetical protein	16	0.32	0.02	0.13	0.02	0.34	0.02	0.15	0.02	18	4	0.40625	0.441176	0.423713
182	SPRG_02592T0	1	argininosuccinate synthase	20	0.39	0.01	0.11	0.01	0.37	0.01	0.11	0.01	24	4	0.282051	0.297297	0.289674
183	SPRG_08221T0	1	alanyl-tRNA synthetase	7	0.31	0.02	0.18	0.03	0.31	0.03	0.17	0.02	7	4	0.580645	0.548387	0.564516
184	SPRG_20112T0	1	hypothetical protein	156	0.31	0	0.17	0	0.32	0	0.18	0	187	4	0.548387	0.5625	0.555444
185	SPRG_15030T0	1	guanine nucleotide-binding protein subunit beta-2-like 1	13	0.35	0.01	0.14	0.01	0.36	0.01	0.14	0.01	14	4	0.4	0.388889	0.394444
186	SPRG_00475T0	1	transaldolase	16	0.37	0.01	0.15	0.02	0.33	0.01	0.13	0.01	17	4	0.405405	0.393939	0.399672
187	SPRG_07534T0	1	hypothetical protein	10	0.32	0.01	0.19	0.01	0.3	0.01	0.19	0.01	13	4	0.59375	0.633333	0.613542
188	SPRG_21224T0	1	hypothetical protein	14	0.19	0.01	0.32	0.01	0.18	0.01	0.3	0.01	15	4	1.68421	1.66667	1.67544
189	SPRG_00937T0	1	TKL protein kinase	12	0.3	0.01	0.2	0.01	0.3	0.01	0.19	0.01	12	4	0.666667	0.633333	0.65
190	SPRG_00696T0	1	hypothetical protein	17	0.24	0.01	0.26	0.01	0.23	0.01	0.26	0.01	21	4	1.08333	1.13043	1.10688
191	SPRG_16161T0	1	hypothetical protein	13	0.33	0.01	0.17	0.01	0.32	0.01	0.18	0.01	17	4	0.515152	0.5625	0.538826
192	SPRG_19136T0	1	hypothetical protein	6	0.33	0.01	0.16	0.01	0.35	0.01	0.16	0.01	6	4	0.484848	0.457143	0.470996
193	SPRG_08719T0	1	hypothetical protein	27	0.25	0.01	0.24	0.01	0.25	0.01	0.26	0.01	30	4	0.96	1.04	1
194	SPRG_02287T0	1	hypothetical protein	16	0.36	0.02	0.13	0.01	0.35	0.01	0.13	0.02	18	4	0.361111	0.371429	0.36627
195	SPRG_14143T0	1	hypothetical protein	29	0.34	0.01	0.16	0.01	0.35	0.01	0.14	0.01	34	4	0.470588	0.4	0.435294
196	SPRG_10868T0	1	nucleoside diphosphate kinase B	10	0.38	0.01	0.11	0.01	0.39	0.01	0.11	0	11	4	0.289474	0.282051	0.285762
197	SPRG_04115T0	1	glucokinase	14	0.39	0.01	0.09	0.01	0.38	0.01	0.12	0.01	15	4	0.230769	0.315789	0.273279
198	SPRG_15450T0	1	hypothetical protein	21	0.31	0.01	0.19	0.01	0.3	0.01	0.19	0.01	25	4	0.612903	0.633333	0.623118
199	SPRG_19406T0	1	serine/threonine protein kinase	7	0.26	0.01	0.24	0.01	0.26	0.01	0.23	0.01	8	4	0.923077	0.884615	0.903846
200	SPRG_02537T0	1	importin subunit alpha-1b	11	0.35	0.02	0.15	0.01	0.33	0.02	0.15	0.01	14	4	0.428571	0.454545	0.441558
201	SPRG_03582T0	1	hypothetical protein	33	0.37	0.01	0.13	0.01	0.37	0.01	0.12	0.01	44	4	0.351351	0.324324	0.337838
202	SPRG_05180T0	1	hypothetical protein	41	0.24	0	0.25	0	0.26	0	0.24	0	50	4	1.04167	0.923077	0.982372
203	SPRG_20813T0	1	hypothetical protein	49	0.13	0.01	0.36	0.01	0.12	0.01	0.35	0.01	59	4	2.76923	2.91667	2.84295
204	SPRG_12053T0	1	hypothetical protein	7	0.34	0.01	0.16	0.01	0.31	0.01	0.19	0.01	7	3	0.470588	0.612903	0.541746
205	SPRG_06962T0	1	hypothetical protein	6	0.33	0.02	0.18	0.01	0.31	0.01	0.18	0.01	7	3	0.545455	0.580645	0.56305
206	SPRG_07892T0	1	calcium/proton exchanger	44	0.15	0.01	0.33	0.01	0.15	0.01	0.35	0.01	51	3	2.2	2.33333	2.26667
207	SPRG_16131T0	1	TKL protein kinase	8	0.32	0.01	0.18	0.01	0.31	0.01	0.19	0.01	8	3	0.5625	0.612903	0.587702
208	SPRG_11710T0	1	hypothetical protein	8	0.37	0.02	0.14	0.01	0.35	0.01	0.12	0.02	9	3	0.378378	0.342857	0.360618
209	SPRG_00158T0	1	hypothetical protein	9	0.25	0.03	0.26	0.03	0.25	0.03	0.18	0.03	9	3	1.04	0.72	0.88
210	SPRG_18594T0	1	hypothetical protein	12	0.35	0.01	0.14	0.01	0.36	0.01	0.14	0.01	14	3	0.4	0.388889	0.394444
211	SPRG_12972T0	1	hypothetical protein	7	0.33	0.01	0.18	0.02	0.31	0.02	0.17	0.01	7	3	0.545455	0.548387	0.546921
212	SPRG_04708T0	1	hypothetical protein	9	0.31	0.01	0.18	0.01	0.33	0.01	0.18	0.01	11	3	0.580645	0.545455	0.56305
213	SPRG_20160T0	1	hypothetical protein	18	0.32	0.01	0.16	0.01	0.32	0.01	0.19	0.01	28	3	0.5	0.59375	0.546875
214	SPRG_00890T0	1	CMGC/MAPK protein kinase	6	0.32	0.01	0.17	0.01	0.32	0.01	0.18	0.01	6	3	0.53125	0.5625	0.546875
215	SPRG_08702T0	1	hypothetical protein	15	0.17	0.01	0.33	0.01	0.17	0.01	0.33	0.01	19	3	1.94118	1.94118	1.94118
216	SPRG_15797T0	1	hypothetical protein	16	0.31	0.01	0.18	0.01	0.32	0.01	0.18	0.01	29	3	0.580645	0.5625	0.571573
217	SPRG_03101T0	1	hypothetical protein	26	0.26	0.01	0.24	0.01	0.26	0.01	0.23	0.01	31	3	0.923077	0.884615	0.903846
218	SPRG_10238T0	1	hypothetical protein	8	0.31	0.01	0.18	0.01	0.31	0.01	0.19	0.02	8	3	0.580645	0.612903	0.596774
219	SPRG_18136T0	1	hypothetical protein	86	0.13	0.01	0.32	0.01	0.14	0.01	0.34	0.01	104	3	2.46154	2.42857	2.44505
220	SPRG_05102T0	1	AGC/AKT protein kinase	12	0.34	0.01	0.16	0.01	0.31	0.01	0.17	0	15	3	0.470588	0.548387	0.509488
221	SPRG_15703T0	1	hypothetical protein	9	0.28	0.01	0.23	0.01	0.29	0.01	0.2	0.02	14	3	0.821429	0.689655	0.755542
222	SPRG_00027T0	1	hypothetical protein	21	0.26	0.01	0.24	0.01	0.26	0.01	0.23	0.01	38	3	0.923077	0.884615	0.903846
223	SPRG_09559T0	1	hypothetical protein	25	0.21	0.01	0.29	0.01	0.21	0	0.28	0.01	29	3	1.38095	1.33333	1.35714
224	SPRG_05359T0	1	hypothetical protein	12	0.36	0.01	0.13	0.01	0.36	0.01	0.14	0.01	14	3	0.361111	0.388889	0.375
225	SPRG_00668T0	1	hypothetical protein	7	0.32	0.01	0.17	0.01	0.32	0.01	0.18	0.01	7	3	0.53125	0.5625	0.546875
226	SPRG_19995T0	1	asparaginyl-tRNA synthetase	13	0.34	0.01	0.15	0.01	0.35	0.01	0.15	0.01	13	3	0.441176	0.428571	0.434874
227	SPRG_01608T0	1	hypothetical protein	8	0.23	0.01	0.27	0.01	0.23	0.01	0.26	0.02	8	3	1.17391	1.13043	1.15217
228	SPRG_20106T0	1	hypothetical protein	18	0.12	0.01	0.35	0.01	0.14	0.01	0.36	0.01	34	3	2.91667	2.57143	2.74405
229	SPRG_07268T0	1	hypothetical protein	11	0.26	0.02	0.23	0.01	0.26	0.01	0.24	0.01	12	3	0.884615	0.923077	0.903846
230	SPRG_04702T0	1	40S ribosomal protein S2	15	0.36	0.01	0.14	0.01	0.35	0.01	0.14	0.01	15	3	0.388889	0.4	0.394444
231	SPRG_05363T0	1	hypothetical protein	8	0.22	0.01	0.28	0.01	0.21	0.01	0.29	0.01	8	3	1.27273	1.38095	1.32684
232	SPRG_11457T0	1	hypothetical protein	5	0.32	0.02	0.18	0.02	0.32	0.02	0.16	0.02	5	3	0.5625	0.5	0.53125
233	SPRG_19332T0	1	hypothetical protein	26	0.17	0.01	0.31	0.01	0.18	0.01	0.33	0.01	28	3	1.82353	1.83333	1.82843
234	SPRG_06687T0	1	40S ribosomal protein S3a-2	11	0.4	0.01	0.11	0.01	0.38	0.01	0.11	0.01	12	3	0.275	0.289474	0.282237
235	SPRG_03215T0	1	hypothetical protein	32	0.2	0.01	0.29	0.01	0.2	0.01	0.3	0.01	37	3	1.45	1.5	1.475
236	SPRG_09582T0	1	hypothetical protein	5	0.28	0.01	0.21	0.02	0.29	0.02	0.21	0.01	5	3	0.75	0.724138	0.737069
237	SPRG_04151T0	1	hypothetical protein	7	0.32	0.01	0.18	0.01	0.32	0.01	0.17	0.01	8	3	0.5625	0.53125	0.546875
238	SPRG_11733T0	1	60S ribosomal protein L12	8	0.36	0.01	0.13	0.01	0.36	0.01	0.14	0.01	9	3	0.361111	0.388889	0.375
239	SPRG_10789T0	1	hypothetical protein	13	0.33	0.01	0.17	0.01	0.32	0.01	0.17	0.01	15	3	0.515152	0.53125	0.523201
240	SPRG_06542T0	1	hypothetical protein	47	0.11	0.01	0.37	0.01	0.1	0.01	0.4	0.01	60	3	3.36364	4	3.68182
241	SPRG_15102T0	1	hypothetical protein	5	0.38	0.01	0.13	0.02	0.36	0.01	0.13	0	6	3	0.342105	0.361111	0.351608
242	SPRG_21249T0	1	hypothetical protein	11	0.16	0.01	0.35	0.01	0.16	0.01	0.32	0.02	12	3	2.1875	2	2.09375
243	SPRG_11521T0	1	hypothetical protein	5	0.3	0.01	0.19	0.01	0.3	0.01	0.21	0.01	5	3	0.633333	0.7	0.666667
244	SPRG_06658T0	1	hypothetical protein	16	0.36	0.01	0.13	0.01	0.34	0.01	0.14	0.01	19	3	0.361111	0.411765	0.386438
245	SPRG_10069T0	1	serine/threonine protein kinase	14	0.3	0.01	0.21	0	0.28	0.01	0.21	0.01	17	3	0.7	0.75	0.725
246	SPRG_00225T0	1	hypothetical protein	6	0.37	0.02	0.11	0.02	0.4	0.02	0.1	0.01	8	3	0.297297	0.25	0.273649
247	SPRG_03742T0	1	hypothetical protein	15	0.22	0.01	0.28	0.02	0.22	0.01	0.26	0.01	18	3	1.27273	1.18182	1.22727
248	SPRG_20403T0	1	hypothetical protein	16	0.29	0.01	0.22	0.01	0.27	0.01	0.22	0.01	18	3	0.758621	0.814815	0.786718
249	SPRG_03297T0	1	hypothetical protein	11	0.36	0.01	0.14	0.01	0.35	0.01	0.14	0.01	13	3	0.388889	0.4	0.394444
250	SPRG_07107T0	1	hypothetical protein	81	0.31	0.01	0.22	0	0.3	0	0.16	0.01	89	3	0.709677	0.533333	0.621505
251	SPRG_13021T0	1	hypothetical protein	20	0.26	0.01	0.24	0.01	0.25	0.01	0.25	0.01	24	3	0.923077	1	0.961538
252	SPRG_07853T0	1	hypothetical protein	5	0.33	0.02	0.17	0.01	0.35	0.01	0.14	0.01	5	3	0.515152	0.4	0.457576
253	SPRG_22298T0	1	hypothetical protein	18	0.12	0.01	0.36	0.01	0.12	0.01	0.38	0.01	19	3	3	3.16667	3.08333
254	SPRG_11588T0	1	hypothetical protein	6	0.36	0.02	0.12	0.02	0.36	0.02	0.14	0.01	7	3	0.333333	0.388889	0.361111
255	SPRG_19001T0	1	hypothetical protein	8	0.29	0.02	0.21	0.01	0.28	0.02	0.21	0.02	10	3	0.724138	0.75	0.737069
256	SPRG_09829T0	1	leucyl-tRNA synthetase	5	0.35	0.02	0.15	0.03	0.34	0.03	0.13	0.02	5	3	0.428571	0.382353	0.405462
257	SPRG_00390T0	1	hypothetical protein	31	0.14	0.01	0.38	0.01	0.13	0.01	0.34	0.01	36	3	2.71429	2.61538	2.66484
258	SPRG_05717T0	1	60S ribosomal protein L11	7	0.37	0.01	0.12	0.01	0.38	0.01	0.12	0.01	7	3	0.324324	0.315789	0.320057
259	SPRG_00533T0	1	hypothetical protein	15	0.33	0.01	0.17	0.01	0.32	0.01	0.17	0.01	27	3	0.515152	0.53125	0.523201
260	SPRG_08068T0	1	hypothetical protein	9	0.33	0.01	0.17	0.01	0.33	0.01	0.16	0.01	10	3	0.515152	0.484848	0.5
261	SPRG_00756T0	1	pyruvate dehydrogenase E1 component subunit beta	8	0.31	0.02	0.18	0.02	0.3	0.02	0.19	0.02	8	3	0.580645	0.633333	0.606989
262	SPRG_04084T0	1	hypothetical protein	11	0.29	0.01	0.21	0.01	0.29	0.01	0.21	0.01	9	3	0.724138	0.724138	0.724138
263	SPRG_11570T0	1	V-type ATPase	31	0.23	0.01	0.26	0.01	0.22	0.01	0.26	0.01	34	3	1.13043	1.18182	1.15613
264	SPRG_10893T0	1	30S ribosomal protein S19e	10	0.35	0.02	0.15	0.02	0.34	0.01	0.15	0.01	13	3	0.428571	0.441176	0.434874
265	SPRG_05124T0	1	hypothetical protein	5	0.26	0.01	0.25	0.01	0.24	0.02	0.24	0.01	6	3	0.961538	1	0.980769
266	SPRG_09728T0	1	hypothetical protein	6	0.37	0.01	0.14	0.01	0.35	0.01	0.14	0.01	10	3	0.378378	0.4	0.389189
267	SPRG_03794T0	1	hypothetical protein	229	0.36	0	0.13	0	0.34	0	0.14	0	263	2	0.361111	0.411765	0.386438
268	SPRG_04622T0	1	hypothetical protein	4	0.36	0.01	0.13	0	0.35	0.02	0.15	0.02	5	2	0.361111	0.428571	0.394841
269	SPRG_08158T0	1	hypothetical protein	10	0.32	0.02	0.15	0.02	0.35	0.03	0.13	0.02	18	2	0.46875	0.371429	0.420089
270	SPRG_11633T0	1	hypothetical protein	6	0.34	0.01	0.15	0.01	0.35	0.01	0.16	0.01	6	2	0.441176	0.457143	0.44916
271	SPRG_06526T0	1	hypothetical protein	2	0.37	0.03	0.13	0.06	0.37	0.06	0.11	0.04	2	2	0.351351	0.297297	0.324324
272	SPRG_00759T0	1	hypothetical protein	8	0.35	0.01	0.14	0.01	0.36	0.01	0.14	0.01	8	2	0.4	0.388889	0.394444
273	SPRG_06823T0	1	hypothetical protein	8	0.21	0.02	0.27	0.01	0.18	0.01	0.33	0.02	10	2	1.28571	1.83333	1.55952
274	SPRG_12323T0	0.9999	hypothetical protein	3	0.28	0.03	0.23	0.02	0.27	0.02	0.21	0.02	3	2	0.821429	0.777778	0.799603
275	SPRG_00333T0	1	luminal-binding protein 2	5	0.35	0.01	0.16	0.01	0.35	0.02	0.14	0.01	5	2	0.457143	0.4	0.428571
276	SPRG_02748T0	1	hypothetical protein	7	0.23	0.03	0.26	0.02	0.22	0.02	0.27	0.02	6	2	1.13043	1.22727	1.17885
277	SPRG_12060T0	0.9999	40S ribosomal protein S8	3	0.33	0.01	0.21	0.01	0.28	0.01	0.18	0.01	3	2	0.636364	0.642857	0.63961
278	SPRG_19322T0	1	hypothetical protein	7	0.36	0.01	0.15	0.01	0.34	0.01	0.15	0.01	7	2	0.416667	0.441176	0.428922
279	SPRG_10895T0	1	hypothetical protein	12	0.31	0.01	0.17	0	0.33	0.01	0.18	0.01	15	2	0.548387	0.545455	0.546921
280	SPRG_16811T0	1	hypothetical protein	6	0.31	0.02	0.12	0.03	0.35	0.02	0.19	0.01	7	2	0.387097	0.542857	0.464977
281	SPRG_12261T0	1	40S ribosomal protein S14	7	0.31	0.01	0.17	0.01	0.32	0.01	0.19	0.01	9	2	0.548387	0.59375	0.571069
282	SPRG_08560T0	1	40S ribosomal protein	7	0.35	0	0.16	0.01	0.33	0.01	0.16	0.01	7	2	0.457143	0.484848	0.470996
283	SPRG_00049T0	1	hypothetical protein	9	0.31	0.01	0.2	0.01	0.29	0.01	0.19	0.01	9	2	0.645161	0.655172	0.650167
284	SPRG_02087T0	1	hypothetical protein	5	0.2	0.01	0.3	0.01	0.19	0.01	0.31	0.01	5	2	1.5	1.63158	1.56579
285	SPRG_01426T0	1	hypothetical protein	20	0.17	0.01	0.33	0.01	0.17	0.01	0.33	0.01	22	2	1.94118	1.94118	1.94118
286	SPRG_15352T0	1	hypothetical protein	4	0.31	0.01	0.19	0.02	0.34	0.02	0.15	0.02	4	2	0.612903	0.441176	0.52704
287	SPRG_02090T0	1	hypothetical protein	9	0.4	0.01	0.1	0.01	0.37	0.01	0.12	0.01	9	2	0.25	0.324324	0.287162
288	SPRG_14119T0	1	hypothetical protein	9	0.32	0.02	0.16	0.02	0.33	0.02	0.17	0.02	8	2	0.5	0.515152	0.507576
289	SPRG_05571T0	0.9993	hypothetical protein	2	0.27	0.02	0.18	0.06	0.31	0.05	0.22	0.01	2	2	0.666667	0.709677	0.688172
290	SPRG_21788T0	1	40S ribosomal protein S5	9	0.38	0.01	0.12	0.01	0.34	0.01	0.15	0.01	10	2	0.315789	0.441176	0.378483
291	SPRG_20906T0	1	hypothetical protein	5	0.31	0.02	0.19	0.01	0.31	0.02	0.18	0.02	5	2	0.612903	0.580645	0.596774
292	SPRG_04975T0	1	hypothetical protein	295	0.28	0	0.21	0	0.27	0	0.23	0	766	2	0.75	0.851852	0.800926
293	SPRG_20833T0	1	hypothetical protein	5	0.36	0.01	0.16	0.02	0.31	0.02	0.16	0.01	5	2	0.444444	0.516129	0.480287
294	SPRG_05584T0	1	hypothetical protein	115	0.19	0	0.33	0.01	0.18	0	0.29	0	186	2	1.73684	1.61111	1.67398
295	SPRG_05624T0	1	hypothetical protein	8	0.39	0.02	0.14	0.01	0.34	0.01	0.12	0.01	9	2	0.358974	0.352941	0.355958
296	SPRG_19282T0	1	calcium-translocating P-type ATPase	3	0.29	0.08	0.2	0.05	0.27	0.05	0.17	0.08	6	2	0.689655	0.62963	0.659642
297	SPRG_15695T0	1	hypothetical protein	4	0.4	0.03	0.16	0.01	0.31	0.02	0.12	0.02	5	2	0.4	0.387097	0.393548
298	SPRG_01624T0	1	hypothetical protein	16	0.32	0.01	0.16	0.01	0.34	0.01	0.16	0.01	15	2	0.5	0.470588	0.485294
299	SPRG_05526T0	1	hypothetical protein	7	0.34	0	0.16	0	0.34	0.01	0.16	0.01	7	2	0.470588	0.470588	0.470588
300	SPRG_03253T0	1	hypothetical protein	19	0.36	0.01	0.13	0.01	0.38	0.01	0.13	0.01	23	2	0.361111	0.342105	0.351608
301	SPRG_15218T0	0.9999	hypothetical protein	5	0.18	0.01	0.3	0.02	0.24	0.01	0.28	0.02	6	2	1.66667	1.16667	1.41667
302	SPRG_15570T0	1	hypothetical protein	6	0.33	0.01	0.16	0.01	0.34	0.01	0.16	0.01	6	2	0.484848	0.470588	0.477718
303	SPRG_15402T0	1	hypothetical protein	35	0.15	0.01	0.35	0.01	0.15	0.01	0.33	0.01	77	2	2.33333	2.2	2.26667
304	SPRG_05345T0	1	hypothetical protein	5	0.3	0.02	0.22	0.01	0.27	0.01	0.21	0.01	5	2	0.733333	0.777778	0.755556
305	SPRG_02968T0	1	hypothetical protein	5	0.35	0.01	0.17	0.01	0.33	0.01	0.15	0.01	5	2	0.485714	0.454545	0.47013
306	SPRG_07037T0	1	hypothetical protein	15	0.36	0.01	0.13	0.01	0.35	0.01	0.14	0.01	16	2	0.361111	0.4	0.380556
307	SPRG_22110T0	1	hypothetical protein	3	0.32	0.02	0.18	0.01	0.31	0.01	0.19	0.02	3	2	0.5625	0.612903	0.587702
308	SPRG_08418T0	1	hypothetical protein	30	0.13	0.01	0.35	0.01	0.13	0.01	0.36	0.01	42	2	2.69231	2.76923	2.73077
309	SPRG_03980T0	1	hypothetical protein	5	0.39	0.02	0.11	0.02	0.38	0.01	0.11	0.01	5	2	0.282051	0.289474	0.285762
310	SPRG_15101T0	1	hypothetical protein	7	0.32	0.01	0.17	0.01	0.34	0.01	0.15	0.02	7	2	0.53125	0.441176	0.486213
311	SPRG_15432T0	1	DNA-binding protein	13	0.31	0.01	0.18	0.01	0.31	0.01	0.19	0.01	15	2	0.580645	0.612903	0.596774
312	SPRG_01610T0	1	hypothetical protein	4	0.31	0.02	0.16	0.03	0.34	0.02	0.18	0.01	4	2	0.516129	0.529412	0.52277
313	SPRG_00499T0	0.9999	hypothetical protein	3	0.2	0.1	0.19	0.04	0.36	0.03	0.18	0.03	3	2	0.95	0.5	0.725
314	SPRG_08588T0	1	hypothetical protein	15	0.37	0.01	0.12	0.01	0.36	0.01	0.13	0.01	16	2	0.324324	0.361111	0.342718
315	SPRG_02491T0	0.9999	calcium-translocating P-type ATPase	4	0.36	0.01	0.14	0.01	0.36	0.01	0.14	0.01	4	2	0.388889	0.388889	0.388889
316	SPRG_06745T0	1	hypothetical protein	10	0.21	0.01	0.27	0.02	0.24	0.02	0.26	0.01	11	2	1.28571	1.08333	1.18452
317	SPRG_08632T0	1	hypothetical protein	10	0.35	0.01	0.15	0.01	0.35	0.01	0.14	0.01	10	2	0.428571	0.4	0.414286
318	SPRG_02883T0	1	glutamine synthetase	3	0.43	0.01	0.08	0.01	0.41	0.01	0.08	0.01	3	2	0.186047	0.195122	0.190584
319	SPRG_02623T0	0.9999	hypothetical protein	5	0.32	0.01	0.17	0.01	0.34	0.01	0.17	0.01	5	2	0.53125	0.5	0.515625
320	SPRG_02947T0	1	hypothetical protein	5	0.36	0	0.16	0.01	0.34	0.01	0.13	0.01	7	2	0.444444	0.382353	0.413399
321	SPRG_18818T0	1	hypothetical protein	3	0.34	0	0.15	0	0.35	0	0.15	0	4	2	0.441176	0.428571	0.434874
322	SPRG_07846T0	1	40S ribosomal protein S13	12	0.37	0.01	0.12	0.01	0.39	0.01	0.12	0	13	2	0.324324	0.307692	0.316008
323	SPRG_11286T0	1	hypothetical protein	6	0.35	0.01	0.16	0.01	0.33	0.01	0.15	0.02	6	2	0.457143	0.454545	0.455844
324	SPRG_00090T0	1	glyceraldehyde-3-phosphate dehydrogenase	12	0.41	0.02	0.08	0.02	0.39	0.01	0.09	0.01	21	2	0.195122	0.230769	0.212946
325	SPRG_07617T0	1	hypothetical protein	12	0.35	0	0.15	0.01	0.36	0.01	0.14	0	13	2	0.428571	0.388889	0.40873
326	SPRG_10428T0	1	60S ribosomal protein L27a	7	0.36	0.01	0.15	0.01	0.34	0.01	0.14	0.01	8	2	0.416667	0.411765	0.414216
327	SPRG_04657T0	1	hypothetical protein	13	0.32	0.01	0.19	0.01	0.28	0.01	0.2	0.01	13	2	0.59375	0.714286	0.654018
328	SPRG_02198T0	1	hypothetical protein	7	0.27	0.01	0.22	0.01	0.28	0.01	0.22	0.01	7	2	0.814815	0.785714	0.800265
329	SPRG_19849T0	1	hypothetical protein	4	0.27	0.01	0.23	0.02	0.26	0.02	0.23	0.02	14	2	0.851852	0.884615	0.868234
330	SPRG_06534T0	1	TKL protein kinase	3	0.34	0.02	0.16	0.02	0.35	0.01	0.14	0.01	3	2	0.470588	0.4	0.435294
331	SPRG_08831T0	1	hypothetical protein	7	0.27	0.01	0.22	0.01	0.28	0.01	0.23	0.01	7	2	0.814815	0.821429	0.818122
332	SPRG_01580T0	1	hypothetical protein	7	0.23	0.01	0.27	0.01	0.21	0.01	0.29	0.01	8	2	1.17391	1.38095	1.27743
333	SPRG_14833T0	1	40S ribosomal protein S15a	9	0.34	0.01	0.14	0.01	0.36	0.01	0.15	0	10	2	0.411765	0.416667	0.414216
334	SPRG_08720T0	0.9999	hypothetical protein	11	0.17	0.01	0.32	0.01	0.18	0.01	0.32	0.01	12	2	1.88235	1.77778	1.83007
335	SPRG_07459T0	1	hypothetical protein	7	0.32	0.01	0.18	0	0.32	0	0.17	0.01	8	2	0.5625	0.53125	0.546875
336	SPRG_03847T0	1	hypothetical protein	7	0.33	0.02	0.17	0.02	0.32	0.02	0.15	0.02	7	2	0.515152	0.46875	0.491951
337	SPRG_17208T0	1	hypothetical protein	4	0.21	0.02	0.28	0.02	0.23	0.02	0.27	0.02	4	2	1.33333	1.17391	1.25362
338	SPRG_07063T0	1	hypothetical protein	4	0.41	0.03	0.14	0.05	0.23	0.07	0.15	0.04	4	2	0.341463	0.652174	0.496819
339	SPRG_08346T0	0.9996	AGC/AKT protein kinase	3	0.31	0.01	0.18	0.01	0.31	0.01	0.19	0	3	2	0.580645	0.612903	0.596774
340	SPRG_07519T0	1	hypothetical protein	11	0.1	0.02	0.4	0.01	0.09	0.02	0.39	0.02	12	2	4	4.33333	4.16667
341	SPRG_03825T0	1	60S ribosomal protein L9	11	0.35	0.01	0.15	0.01	0.34	0.01	0.16	0.01	12	2	0.428571	0.470588	0.44958
342	SPRG_16178T0	1	hypothetical protein	2	0.29	0.07	0.21	0.06	0.29	0.06	0.18	0.06	2	2	0.724138	0.62069	0.672414
343	SPRG_06288T0	1	hypothetical protein	8	0.36	0.02	0.14	0.01	0.35	0.01	0.15	0.01	8	2	0.388889	0.428571	0.40873
344	SPRG_07995T0	0.9999	hypothetical protein	2	0.28	0.05	0.18	0.09	0.29	0.11	0.2	0.07	2	2	0.642857	0.689655	0.666256
345	SPRG_07582T0	1	hypothetical protein	7	0.36	0.01	0.15	0.01	0.34	0.01	0.14	0.01	8	2	0.416667	0.411765	0.414216
346	SPRG_20114T0	1	hypothetical protein	11	0.27	0.01	0.19	0.01	0.3	0.01	0.23	0.01	13	2	0.703704	0.766667	0.735185
347	SPRG_13817T0	0.9999	hypothetical protein	4	0.33	0.02	0.17	0.02	0.32	0.01	0.18	0.02	4	2	0.515152	0.5625	0.538826
348	SPRG_07446T0	0.9999	hypothetical protein	7	0.36	0.01	0.15	0.01	0.33	0.01	0.16	0.01	6	2	0.416667	0.484848	0.450758
349	SPRG_05444T0	1	hypothetical protein	19	0.16	0.01	0.32	0.02	0.15	0.01	0.35	0.01	21	2	2	2.33333	2.16667
350	SPRG_06968T0	1	hypothetical protein	8	0.34	0.01	0.16	0.01	0.33	0.01	0.17	0.01	9	2	0.470588	0.515152	0.49287
351	SPRG_05079T0	1	tryptophan synthase subunit alpha	2	0.39	0.02	0.11	0.03	0.39	0.03	0.11	0.02	2	2	0.282051	0.282051	0.282051
352	SPRG_14271T0	1	CAMK/CAMK1 protein kinase	8	0.35	0.02	0.17	0.01	0.34	0.01	0.13	0.01	8	2	0.485714	0.382353	0.434034
353	SPRG_13689T0	1	hypothetical protein	10	0.36	0.02	0.13	0.02	0.34	0.01	0.15	0.02	11	2	0.361111	0.441176	0.401144
354	SPRG_08283T0	0.9999	hypothetical protein	7	0.19	0.02	0.29	0.03	0.2	0.02	0.29	0.02	7	2	1.52632	1.45	1.48816
355	SPRG_05510T0	1	hypothetical protein	8	0.24	0.01	0.24	0.01	0.25	0.01	0.26	0.01	8	2	1	1.04	1.02
356	SPRG_07931T0	1	translation initiation factor eIF-5A	7	0.37	0.01	0.14	0.01	0.34	0.01	0.14	0.01	8	2	0.378378	0.411765	0.395072
357	SPRG_06573T0	1	histone H4	7	0.34	0.01	0.16	0	0.35	0.01	0.16	0	7	2	0.470588	0.457143	0.463866
358	SPRG_13132T0	1	hypothetical protein	4	0.21	0.01	0.3	0.02	0.21	0.02	0.27	0.02	5	2	1.42857	1.28571	1.35714
359	SPRG_04387T0	1	hypothetical protein	3	0.38	0	0.15	0.01	0.34	0.02	0.14	0.01	3	2	0.394737	0.411765	0.403251
360	SPRG_17351T0	0.9998	hypothetical protein	7	0.29	0.01	0.2	0.02	0.3	0.01	0.2	0.01	7	2	0.689655	0.666667	0.678161
361	SPRG_10991T0	1	hypothetical protein	8	0.39	0.01	0.11	0.01	0.37	0.01	0.12	0.01	9	2	0.282051	0.324324	0.303188
362	SPRG_05781T0	1	hypothetical protein	6	0.23	0.03	0.22	0.02	0.25	0.03	0.27	0.04	6	2	0.956522	1.08	1.01826
363	SPRG_05793T0	1	hypothetical protein	3	0.39	0.02	0.1	0.02	0.38	0.02	0.12	0.01	3	2	0.25641	0.315789	0.2861
364	SPRG_12394T0	1	40S ribosomal protein S16	5	0.36	0.01	0.13	0.02	0.35	0.02	0.14	0.02	5	2	0.361111	0.4	0.380556
365	SPRG_06032T0	1	hypothetical protein	2	0.32	0	0.19	0.02	0.33	0.02	0.16	0	2	2	0.59375	0.484848	0.539299
366	SPRG_12192T0	1	hypothetical protein	4	0.29	0.02	0.22	0.03	0.26	0.02	0.22	0.02	6	2	0.758621	0.846154	0.802387
367	SPRG_04464T0	1	hypothetical protein	6	0.34	0.04	0.14	0.05	0.33	0.04	0.13	0.04	6	2	0.411765	0.393939	0.402852
368	SPRG_17965T0	1	hypothetical protein	29	0.17	0.01	0.34	0.01	0.16	0.01	0.32	0.01	33	2	2	2	2
369	SPRG_05323T0	1	hypothetical protein	7	0.37	0.01	0.13	0.01	0.36	0.01	0.14	0.01	7	2	0.351351	0.388889	0.37012
370	SPRG_01619T0	1	calcium-translocating P-type ATPase	7	0.28	0.03	0.21	0.03	0.26	0.03	0.2	0.03	7	2	0.75	0.769231	0.759615
371	SPRG_09568T0	0.9999	hypothetical protein	12	0.28	0	0.21	0	0.28	0	0.23	0	17	2	0.75	0.821429	0.785714
372	SPRG_19123T0	1	hypothetical protein	7	0.36	0.01	0.13	0.02	0.39	0.02	0.11	0.01	9	2	0.361111	0.282051	0.321581
373	SPRG_16878T0	1	60S ribosomal protein L10	11	0.39	0.01	0.12	0.01	0.36	0.02	0.12	0	14	2	0.307692	0.333333	0.320513
374	SPRG_12635T0	1	phosphoenolpyruvate carboxykinase	11	0.42	0.02	0.07	0.02	0.4	0.01	0.08	0.02	13	2	0.166667	0.2	0.183333
375	SPRG_04794T0	1	T-complex protein 1 subunit beta	4	0.35	0.01	0.15	0.02	0.36	0.02	0.13	0.01	5	2	0.428571	0.361111	0.394841
376	SPRG_09124T0	1	TKL protein kinase	12	0.3	0.01	0.21	0.01	0.28	0.01	0.2	0.01	16	2	0.7	0.714286	0.707143
377	SPRG_01241T0	1	hypothetical protein	12	0.13	0	0.38	0	0.13	0.01	0.36	0.01	13	2	2.92308	2.76923	2.84615
378	SPRG_11490T0	1	hypothetical protein	13	0.14	0.01	0.37	0.01	0.14	0.01	0.33	0.02	14	2	2.64286	2.35714	2.5
379	SPRG_03241T0	0.9996	TKL/DRK protein kinase	4	0.21	0.05	0.23	0	0.3	0.05	0.22	0	3	2	1.09524	0.733333	0.914286
380	SPRG_08926T0	1	hypothetical protein	5	0.32	0.01	0.16	0	0.35	0.01	0.16	0.01	6	2	0.5	0.457143	0.478571
381	SPRG_07332T0	1	hypothetical protein	15	0.36	0.01	0.15	0.01	0.35	0.01	0.14	0.01	17	2	0.416667	0.4	0.408333
382	SPRG_08813T0	1	peptidyl-prolyl isomerase FKBP12	13	0.39	0.01	0.09	0.01	0.4	0.01	0.11	0.01	14	2	0.230769	0.275	0.252885
383	SPRG_14358T0	1	hypothetical protein	3	0.35	0	0.14	0.01	0.34	0.01	0.16	0.01	3	2	0.4	0.470588	0.435294
384	SPRG_20511T0	1	hypothetical protein	7	0.17	0.01	0.32	0	0.17	0	0.34	0.01	9	2	1.88235	2	1.94118
385	SPRG_07395T0	0.9999	phenylalanyl-tRNA synthetase	5	0.3	0.02	0.18	0.02	0.32	0.02	0.19	0.02	5	2	0.6	0.59375	0.596875
386	SPRG_01623T0	1	hypothetical protein	7	0.25	0.01	0.23	0.01	0.24	0.01	0.27	0.02	7	2	0.92	1.125	1.0225
387	SPRG_09454T0	1	hypothetical protein	20	0.32	0.01	0.19	0.01	0.32	0.01	0.16	0.01	22	2	0.59375	0.5	0.546875
388	SPRG_20259T0	0.9997	hypothetical protein	4	0.37	0.01	0.13	0	0.37	0.01	0.13	0.01	4	2	0.351351	0.351351	0.351351
389	SPRG_12496T0	1	malate dehydrogenase	5	0.33	0.02	0.18	0.02	0.33	0.01	0.15	0.01	5	2	0.545455	0.454545	0.5
390	SPRG_05269T0	1	40S ribosomal protein S6	6	0.36	0.02	0.13	0.02	0.36	0.02	0.13	0.02	6	2	0.361111	0.361111	0.361111
391	SPRG_09827T0	1	hypothetical protein	6	0.31	0.01	0.18	0.01	0.32	0.01	0.19	0	6	2	0.580645	0.59375	0.587198
392	SPRG_05283T0	1	T-complex protein 1 subunit gamma	5	0.3	0.02	0.2	0.03	0.28	0.02	0.2	0.02	6	2	0.666667	0.714286	0.690476
393	SPRG_06308T0	1	hypothetical protein	2	0.35	0.07	0.15	0.05	0.3	0.01	0.18	0.03	2	2	0.428571	0.6	0.514286
394	SPRG_09776T0	0.9999	hypothetical protein	11	0.34	0.01	0.16	0.01	0.34	0.01	0.15	0.01	11	2	0.470588	0.441176	0.455882
395	SPRG_11709T0	1	hypothetical protein	6	0.33	0.02	0.18	0.02	0.29	0.02	0.19	0.02	6	2	0.545455	0.655172	0.600313
396	SPRG_21598T0	1	hypothetical protein	45	0.1	0.01	0.38	0.01	0.1	0.01	0.39	0.01	53	2	3.8	3.9	3.85
397	SPRG_14192T0	1	hypothetical protein	4	0.34	0.01	0.16	0.02	0.35	0.03	0.13	0.02	4	2	0.470588	0.371429	0.421008
398	SPRG_02516T0	1	hypothetical protein	6	0.26	0.01	0.26	0.01	0.22	0.01	0.26	0	7	2	1	1.18182	1.09091
399	SPRG_02632T0	1	40S ribosomal protein S4	6	0.39	0.01	0.15	0.01	0.33	0.01	0.13	0	7	2	0.384615	0.393939	0.389277
400	SPRG_05441T0	1	50S ribosomal protein L22	6	0.36	0.01	0.13	0.01	0.37	0.01	0.14	0.01	6	2	0.361111	0.378378	0.369745
401	SPRG_22195T0	1	hypothetical protein	8	0.36	0.01	0.13	0.01	0.37	0.01	0.14	0	9	2	0.361111	0.378378	0.369745
402	SPRG_14144T0	1	hypothetical protein	11	0.19	0.01	0.29	0.01	0.2	0.01	0.31	0.01	21	2	1.52632	1.55	1.53816
403	SPRG_11911T0	1	50S ribosomal protein L35Ae	4	0.35	0.02	0.15	0.02	0.34	0.01	0.15	0.02	4	2	0.428571	0.441176	0.434874
404	SPRG_15418T0	1	hypothetical protein	3	0.34	0.03	0.15	0.02	0.35	0.02	0.15	0.02	3	2	0.441176	0.428571	0.434874
