# Supplementary material for: Quantitative proteomic analysis of plasma membranes from the fish pathogen Saprolegnia parasitica reveals promising targets for disease control
Source: Microbiol Spectr. 2024 Jun 18;12(8):e00348-24. doi: 10.1128/spectrum.00348-24 (PMC11302233; doi:10.1128/spectrum.00348-24)
Supplement: Table S3 — Protein list from second biological replicate. [file spectrum.00348-24-s0004.xlsx]

## Sheet: BR2-iTRAQ-peptides
Supplemental Table 3: List of all unique proteins (together with their corresponding peptides) identified by iTRAQ experiments from the second biological replicate of DRM and PM samples.																		T0
Number	Accession	Protein probability	Description	Peptide sequence	Peptide probability	Unique peptides identified	Precursor m/z	Observed charge
1	SPRG_21467T0	1	hypothetical protein	LPAFLIGLVDFSR	0.9993	45	796.427	2
1	SPRG_21467T0	1	hypothetical protein	ALAMDFSHEEK	0.9993	45	791.389	2
1	SPRG_21467T0	1	hypothetical protein	VIDAVEQLLVQLK	0.9993	45	878.487	2
1	SPRG_21467T0	1	hypothetical protein	NYDDFNEFFWTTK	0.9993	45	1007.93	2
1	SPRG_21467T0	1	hypothetical protein	EFATAIEVMER	0.9993	45	720.347	2
1	SPRG_21467T0	1	hypothetical protein	SLFMEMPDAQSIK	0.9993	45	892.911	2
1	SPRG_21467T0	1	hypothetical protein	MLMADIPFQPCLELLGGR	0.9993	45	1097.48	2
1	SPRG_21467T0	1	hypothetical protein	GTSVVYDLSDPGAISSIK	0.9993	45	1049.03	2
1	SPRG_21467T0	1	hypothetical protein	AYQLLTVDNVDAEPR	0.9993	45	924.484	2
1	SPRG_21467T0	1	hypothetical protein	LYPPAFLTAGK	0.9993	45	733.39	2
1	SPRG_21467T0	1	hypothetical protein	MFAMGTGGTAK	0.9993	45	680.307	2
1	SPRG_21467T0	1	hypothetical protein	NIFGFQENNVK	0.9993	45	799.417	2
1	SPRG_21467T0	1	hypothetical protein	YNILDLENLPAR	0.9993	45	787.906	2
1	SPRG_21467T0	1	hypothetical protein	SFGHVSGIDGK	0.9993	45	696.354	2
1	SPRG_21467T0	1	hypothetical protein	EQLETPLATPLESSK	0.9993	45	966.002	2
1	SPRG_21467T0	1	hypothetical protein	TTFQYLPEDMK	0.999	45	830.896	2
1	SPRG_21467T0	1	hypothetical protein	CSCYLETLK	0.9993	45	720.321	2
1	SPRG_21467T0	1	hypothetical protein	DEWEHFLER	0.9993	45	702.822	2
1	SPRG_21467T0	1	hypothetical protein	DIDYLLK	0.9993	45	584.334	2
1	SPRG_21467T0	1	hypothetical protein	DLLVTEGK	0.9992	45	581.813	2
1	SPRG_21467T0	1	hypothetical protein	ELDEMVALK	0.9993	45	668.35	2
1	SPRG_21467T0	1	hypothetical protein	FVMFVR	0.9577	45	471.751	2
1	SPRG_21467T0	1	hypothetical protein	GMMYNEEAIR	0.9993	45	679.322	2
1	SPRG_21467T0	1	hypothetical protein	IEACLGSYK	0.9991	45	659.33	2
1	SPRG_21467T0	1	hypothetical protein	LFDNYGK	0.9993	45	572.787	2
1	SPRG_21467T0	1	hypothetical protein	LLYYLQTVYR	0.9992	45	738.377	2
1	SPRG_21467T0	1	hypothetical protein	MLAYNYVR	0.9987	45	587.311	2
1	SPRG_21467T0	1	hypothetical protein	NSPLTIIGFR	0.9992	45	631.334	2
1	SPRG_21467T0	1	hypothetical protein	QTPAFSK	0.965	45	533.777	2
1	SPRG_21467T0	1	hypothetical protein	SDSLTFQR	0.9991	45	549.248	2
1	SPRG_21467T0	1	hypothetical protein	YFSCLVR	0.999	45	539.235	2
1	SPRG_21467T0	1	hypothetical protein	YVTMIK	0.9988	45	521.8	2
1	SPRG_21467T0	1	hypothetical protein	EKEAAEEHALEIK	0.9993	45	643.67	3
1	SPRG_21467T0	1	hypothetical protein	IELPGDPIIGEGKPENQNHAVVFSR	0.9993	45	1002.19	3
1	SPRG_21467T0	1	hypothetical protein	GLNVSGLHALR	0.9993	45	427.574	3
1	SPRG_21467T0	1	hypothetical protein	AQLYQGGSALTNISMHK	0.9993	45	708.353	3
1	SPRG_21467T0	1	hypothetical protein	ELNVLSYLIDGHDTDEAR	0.9993	45	735.353	3
1	SPRG_21467T0	1	hypothetical protein	MPNLLATVDRPEHK	0.9993	45	642.33	3
1	SPRG_21467T0	1	hypothetical protein	KTEIVAPLLPADAAEATK	0.9993	45	757.416	3
1	SPRG_21467T0	1	hypothetical protein	LLGNEVANEVTALQPAPAADKPK	0.9993	45	926.834	3
1	SPRG_21467T0	1	hypothetical protein	YAPVTNALTTSPTHGDVFESLK	0.9993	45	879.435	3
1	SPRG_21467T0	1	hypothetical protein	EPGTYLATIIRPIYAEVK	0.9993	45	774.741	3
1	SPRG_21467T0	1	hypothetical protein	SFFIAADPTHEYATNQLNALIGDK	0.9993	45	975.474	3
1	SPRG_21467T0	1	hypothetical protein	KLVPNEAEVEASK	0.9993	45	616.003	3
1	SPRG_21467T0	1	hypothetical protein	VLLGDAHADMEPCYDFIEEAVHTHAILK	0.9993	45	872.656	4
2	SPRG_00123T0	1	hypothetical protein	AINDGFNVAAMQDQADFEK	0.9993	40	1194.55	2
2	SPRG_00123T0	1	hypothetical protein	TDPADFLIDVTSGR	0.9993	40	825.846	2
2	SPRG_00123T0	1	hypothetical protein	AIPIHAHEYSK	0.9993	40	777.418	2
2	SPRG_00123T0	1	hypothetical protein	TSILPYFENLGFYCPLR	0.9993	40	1112.02	2
2	SPRG_00123T0	1	hypothetical protein	FENLSYTVQAR	0.9993	40	736.364	2
2	SPRG_00123T0	1	hypothetical protein	VFFESEMYQTSLK	0.9993	40	948.932	2
2	SPRG_00123T0	1	hypothetical protein	ALPFGASTMLLLGR	0.9993	40	795.911	2
2	SPRG_00123T0	1	hypothetical protein	GGFTAYFGELGR	0.9993	40	709.843	2
2	SPRG_00123T0	1	hypothetical protein	FADMCLNGSPESQPEEVR	0.9993	40	1099.93	2
2	SPRG_00123T0	1	hypothetical protein	NTGLSFIPANLCIR	0.9993	40	854.898	2
2	SPRG_00123T0	1	hypothetical protein	NLDYYVTLPTK	0.9993	40	807.92	2
2	SPRG_00123T0	1	hypothetical protein	YVQDNFQFNPDER	0.9993	40	908.43	2
2	SPRG_00123T0	1	hypothetical protein	TALMGATGAGK	0.9993	40	633.258	2
2	SPRG_00123T0	1	hypothetical protein	TLILANPGSGK	0.9993	40	679.9	2
2	SPRG_00123T0	1	hypothetical protein	IVGDIIINGEPK	0.9993	40	778.459	2
2	SPRG_00123T0	1	hypothetical protein	VNMHLATPEVR	0.9993	40	713.849	2
2	SPRG_00123T0	1	hypothetical protein	STVNYTPMATGLK	0.9993	40	835.942	2
2	SPRG_00123T0	1	hypothetical protein	AMQTYWR	0.9964	40	550.253	2
2	SPRG_00123T0	1	hypothetical protein	AVVVNEFR	0.9993	40	539.3	2
2	SPRG_00123T0	1	hypothetical protein	DKPLLWGK	0.9993	40	694.925	2
2	SPRG_00123T0	1	hypothetical protein	DNHCPTLTVR	0.9993	40	673.286	2
2	SPRG_00123T0	1	hypothetical protein	DYSVEYAK	0.9993	40	631.824	2
2	SPRG_00123T0	1	hypothetical protein	EMTLAEK	0.9992	40	555.276	2
2	SPRG_00123T0	1	hypothetical protein	ITEAQIK	0.997	40	545.775	2
2	SPRG_00123T0	1	hypothetical protein	IVGLVDQR	0.9993	40	522.307	2
2	SPRG_00123T0	1	hypothetical protein	LFDSLLLLQR	0.996	40	681.381	2
2	SPRG_00123T0	1	hypothetical protein	LPEDITYEEK	0.9993	40	762.892	2
2	SPRG_00123T0	1	hypothetical protein	MLTPWTK	0.9992	40	582.833	2
2	SPRG_00123T0	1	hypothetical protein	QGTVGSYFTR	0.9993	40	630.318	2
2	SPRG_00123T0	1	hypothetical protein	SPSYNFVR	0.9992	40	557.287	2
2	SPRG_00123T0	1	hypothetical protein	STEVDPMK	0.9993	40	597.793	2
2	SPRG_00123T0	1	hypothetical protein	YLLPEDR	0.9991	40	525.272	2
2	SPRG_00123T0	1	hypothetical protein	YVSHLK	0.9986	40	517.804	2
2	SPRG_00123T0	1	hypothetical protein	TEMILHLLGLSNCADTVVGDALLR	0.9993	40	915.27	3
2	SPRG_00123T0	1	hypothetical protein	TLDLLELNGIINEQVGHLSVEQK	0.9993	40	950.825	3
2	SPRG_00123T0	1	hypothetical protein	VTIGVEVVANPSILFLDEPTSGLDAR	0.9993	40	952.823	3
2	SPRG_00123T0	1	hypothetical protein	QPLLDEHEQLPEVYNSLHFR	0.9993	40	870.095	3
2	SPRG_00123T0	1	hypothetical protein	YFVSIPGTEEIRPQYNPATYMLEVTGAGIGR	0.9993	40	1191.9	3
2	SPRG_00123T0	1	hypothetical protein	VVELFDDIIMMNEGHLVYHGPR	0.9993	40	920.776	3
2	SPRG_00123T0	1	hypothetical protein	STLHAGHGVDTMLEGGLER	0.9734	40	714.012	3
3	SPRG_00583T0	1	hypothetical protein	AFFGLTNDQFR	0.9993	37	730.349	2
3	SPRG_00583T0	1	hypothetical protein	SALAMAPEYVNR	0.9993	37	741.37	2
3	SPRG_00583T0	1	hypothetical protein	LEIQQASVHIVYDDTK	0.9952	37	1146.13	2
3	SPRG_00583T0	1	hypothetical protein	EQWVVDLINVK	0.9993	37	815.926	2
3	SPRG_00583T0	1	hypothetical protein	SMADFEWLANALGEK	0.9993	37	985.464	2
3	SPRG_00583T0	1	hypothetical protein	FIDQEEANAVR	0.9993	37	718.359	2
3	SPRG_00583T0	1	hypothetical protein	GLVAQLGETFEMLTNR	0.9993	37	961.987	2
3	SPRG_00583T0	1	hypothetical protein	IPAFIDVDQMIK	0.9993	37	839.44	2
3	SPRG_00583T0	1	hypothetical protein	ALPAFPEK	0.9697	37	580.817	2
3	SPRG_00583T0	1	hypothetical protein	ASDIEAAK	0.9982	37	546.749	2
3	SPRG_00583T0	1	hypothetical protein	CETLAEQLAR	0.9993	37	662.331	2
3	SPRG_00583T0	1	hypothetical protein	DLEALDMEIK	0.9993	37	732.857	2
3	SPRG_00583T0	1	hypothetical protein	EEDMVQGGK	0.9993	37	640.827	2
3	SPRG_00583T0	1	hypothetical protein	EEVINTLR	0.9939	37	559.316	2
3	SPRG_00583T0	1	hypothetical protein	ELTALHVK	0.9993	37	599.839	2
3	SPRG_00583T0	1	hypothetical protein	EMSLIATK	0.9992	37	590.82	2
3	SPRG_00583T0	1	hypothetical protein	ESELDVIR	0.9992	37	552.784	2
3	SPRG_00583T0	1	hypothetical protein	FVPGMDMK	0.9992	37	606.763	2
3	SPRG_00583T0	1	hypothetical protein	IATLIK	0.9783	37	473.792	2
3	SPRG_00583T0	1	hypothetical protein	KAESDLIEQR	0.9993	37	738.881	2
3	SPRG_00583T0	1	hypothetical protein	LEHEHVLMYR	0.9993	37	743.877	2
3	SPRG_00583T0	1	hypothetical protein	LPVAFDGVR	0.9992	37	559.281	2
3	SPRG_00583T0	1	hypothetical protein	MIANEWIVK	0.9993	37	696.362	2
3	SPRG_00583T0	1	hypothetical protein	TCAEFAK	0.9905	37	552.284	2
3	SPRG_00583T0	1	hypothetical protein	VANVLDK	0.9992	37	523.801	2
3	SPRG_00583T0	1	hypothetical protein	WMDLSK	0.9969	37	534.276	2
3	SPRG_00583T0	1	hypothetical protein	VQQLQDAEPSTLEAEGVALDDEWSELSK	0.9993	37	1125.86	3
3	SPRG_00583T0	1	hypothetical protein	HEALDKEYELEWK	0.9993	37	708.033	3
3	SPRG_00583T0	1	hypothetical protein	LAEEDESLQHAYANLCSEVESIK	0.9993	37	971.46	3
3	SPRG_00583T0	1	hypothetical protein	DADTSVFTEHK	0.9992	37	513.261	3
3	SPRG_00583T0	1	hypothetical protein	DKDLCFVIDETLSAAK	0.9993	37	749.381	3
3	SPRG_00583T0	1	hypothetical protein	SGKPLEVETVAPTVVYQSNR	0.9993	37	821.435	3
3	SPRG_00583T0	1	hypothetical protein	ADWSDHHNPPVSK	0.9993	37	593.29	3
3	SPRG_00583T0	1	hypothetical protein	KEMSLIATK	0.9963	37	490.29	3
3	SPRG_00583T0	1	hypothetical protein	RAQFQAELDAQQSHLASEHEVCQSLLDR	0.9986	37	850.645	4
3	SPRG_00583T0	1	hypothetical protein	LSDETVTASSEDVLIAEYHAFLENEKR	0.9993	37	839.41	4
3	SPRG_00583T0	1	hypothetical protein	SLMTDAGNWVLDALHDHSK	0.9895	37	604.287	4
4	SPRG_03099T0	1	hypothetical protein	AVPFNMAAVVAILDAFK	0.9993	35	1033.05	2
4	SPRG_03099T0	1	hypothetical protein	LDAALAAADESARPDLLR	0.9993	35	1006.49	2
4	SPRG_03099T0	1	hypothetical protein	DFNGEDLPLFILANWR	0.9993	35	1032.51	2
4	SPRG_03099T0	1	hypothetical protein	FNDNAYSIPVR	0.9993	35	720.353	2
4	SPRG_03099T0	1	hypothetical protein	QPVFVYIPPFAELR	0.9993	35	910.467	2
4	SPRG_03099T0	1	hypothetical protein	MPGAVYDDIFALK	0.9993	35	864.43	2
4	SPRG_03099T0	1	hypothetical protein	AMEVVGTLLEGYVVPQDLVAK	0.9993	35	1260.2	2
4	SPRG_03099T0	1	hypothetical protein	LGGIPVGVVVTEVR	0.9993	35	769.964	2
4	SPRG_03099T0	1	hypothetical protein	LPSHAEANAFDAK	0.9993	35	829.919	2
4	SPRG_03099T0	1	hypothetical protein	LVASNPTGYVLR	0.9993	35	717.372	2
4	SPRG_03099T0	1	hypothetical protein	GGVLEPAGLIEIK	0.9993	35	792.428	2
4	SPRG_03099T0	1	hypothetical protein	IIEEGPVLAPTEAVWDEMMLAATR	0.9993	35	1393.69	2
4	SPRG_03099T0	1	hypothetical protein	YVITDIIGEEK	0.9993	35	784.41	2
4	SPRG_03099T0	1	hypothetical protein	DVVAWENAR	0.9985	35	602.308	2
4	SPRG_03099T0	1	hypothetical protein	IGFPVMIK	0.9993	35	596.843	2
4	SPRG_03099T0	1	hypothetical protein	ISTSWLDER	0.9992	35	625.811	2
4	SPRG_03099T0	1	hypothetical protein	MEAYVAQLER	0.9964	35	677.317	2
4	SPRG_03099T0	1	hypothetical protein	SVIDFEK	0.9987	35	563.278	2
4	SPRG_03099T0	1	hypothetical protein	VDATLLR	0.9983	35	466.273	2
4	SPRG_03099T0	1	hypothetical protein	FGAEIVDGLVHYK	0.9993	35	579.308	3
4	SPRG_03099T0	1	hypothetical protein	TLVDALNALELAMGANVADPSLPIK	0.9993	35	942.144	3
4	SPRG_03099T0	1	hypothetical protein	GQIPAPELLTQEDALELIYEGVK	0.9993	35	938.824	3
4	SPRG_03099T0	1	hypothetical protein	EFVLSENDEAVELLQRPR	0.9993	35	763.387	3
4	SPRG_03099T0	1	hypothetical protein	CLLDILQHIHEGAK	0.9993	35	642.001	3
4	SPRG_03099T0	1	hypothetical protein	ITRPEDVVAGYTAVQGEIPGSPIFVMK	0.9993	35	1054.89	3
4	SPRG_03099T0	1	hypothetical protein	SSDTIYAYDFLELIEHALGR	0.9993	35	819.736	3
4	SPRG_03099T0	1	hypothetical protein	DVAGIDVIERPIAYMPTR	0.9993	35	720.702	3
4	SPRG_03099T0	1	hypothetical protein	GEINTTVEYLVQMIEADDFK	0.9993	35	868.411	3
4	SPRG_03099T0	1	hypothetical protein	LDESLSSSFDAHPGPER	0.9993	35	663.31	3
4	SPRG_03099T0	1	hypothetical protein	ITAEDPNAGFQPTSGAIEELNFR	0.9993	35	874.441	3
4	SPRG_03099T0	1	hypothetical protein	NNHVFMNVAPEAVVDPQYLEAVIR	0.9993	35	957.144	3
4	SPRG_03099T0	1	hypothetical protein	EHAIHELIAK	0.9992	35	483.608	3
4	SPRG_03099T0	1	hypothetical protein	LGLQDPNAAVVGILHLISELPAADREEVITALR	0.9993	35	910.242	4
4	SPRG_03099T0	1	hypothetical protein	LLPILTQIATHFGDLHDTPGR	0.9993	35	615.818	4
4	SPRG_03099T0	1	hypothetical protein	VHEYADSQIGHLFSWSTSR	0.9983	35	591.779	4
5	SPRG_15364T0	1	hypothetical protein	IAIDQVAQTIHK	0.9993	31	812.972	2
5	SPRG_15364T0	1	hypothetical protein	DVAMSQISMFEGK	0.996	31	865.926	2
5	SPRG_15364T0	1	hypothetical protein	LANGAGETSLAR	0.9992	31	652.319	2
5	SPRG_15364T0	1	hypothetical protein	STDAAEMGDQASR	0.9993	31	741.789	2
5	SPRG_15364T0	1	hypothetical protein	QQANDIDFLLQTYPNLR	0.9993	31	1097.04	2
5	SPRG_15364T0	1	hypothetical protein	GINLSEDVFAGFNTTLR	0.9962	31	999.497	2
5	SPRG_15364T0	1	hypothetical protein	GVEECEAALGILR	0.9993	31	775.369	2
5	SPRG_15364T0	1	hypothetical protein	AGEIHGIENLSK	0.9993	31	778.412	2
5	SPRG_15364T0	1	hypothetical protein	FGLQDGSVDNQR	0.9992	31	740.358	2
5	SPRG_15364T0	1	hypothetical protein	IDVSSVEAAIK	0.9993	31	710.383	2
5	SPRG_15364T0	1	hypothetical protein	SIDYCCEVLQNK	0.9993	31	897.88	2
5	SPRG_15364T0	1	hypothetical protein	FVVVWNEIVNSFR	0.9993	31	876.951	2
5	SPRG_15364T0	1	hypothetical protein	ADITAWCK	0.9993	31	621.318	2
5	SPRG_15364T0	1	hypothetical protein	FDTVLIK	0.9992	31	562.332	2
5	SPRG_15364T0	1	hypothetical protein	MGAFMDFFR	0.9993	31	633.298	2
5	SPRG_15364T0	1	hypothetical protein	SLLMDIPQLR	0.9993	31	673.343	2
5	SPRG_15364T0	1	hypothetical protein	TENLFNALR	0.9993	31	611.313	2
5	SPRG_15364T0	1	hypothetical protein	TFFEHR	0.9985	31	490.757	2
5	SPRG_15364T0	1	hypothetical protein	VAPQLFDQK	0.9993	31	667.368	2
5	SPRG_15364T0	1	hypothetical protein	TMAIDFLEAVLDLPDPDTPSPVLPDTAVHPMGIIR	0.9993	31	1300.97	3
5	SPRG_15364T0	1	hypothetical protein	YELPGDPILGEGKPENQNNALQFTR	0.9993	31	1030.16	3
5	SPRG_15364T0	1	hypothetical protein	YLITIHPEEWENFLER	0.9993	31	745.025	3
5	SPRG_15364T0	1	hypothetical protein	GLVNLFHSDTAMGAATR	0.9993	31	635.642	3
5	SPRG_15364T0	1	hypothetical protein	ILHWLEIGSSAHR	0.9993	31	554.961	3
5	SPRG_15364T0	1	hypothetical protein	YSEGVIYSLDELNNPLENHPIFNK	0.9993	31	1031.82	3
5	SPRG_15364T0	1	hypothetical protein	LSMMNVLPQQDQAEFQDER	0.9993	31	808.388	3
5	SPRG_15364T0	1	hypothetical protein	AGTGTADTQYHVQLLHTK	0.9993	31	743.715	3
5	SPRG_15364T0	1	hypothetical protein	CFLEVGHGWNLLVDR	0.9992	31	649.96	3
5	SPRG_15364T0	1	hypothetical protein	EWCGFVGVKPVAYAER	0.9993	31	715.685	3
5	SPRG_15364T0	1	hypothetical protein	KPVSIIGMR	0.9972	31	435.587	3
5	SPRG_15364T0	1	hypothetical protein	EGDLVDDKEAAILQYDIQNTGEVFEPVFLSAGK	0.9993	31	1011.25	4
6	SPRG_00066T0	1	hypothetical protein	EAFIGVLVNNLR	0.9993	30	744.904	2
6	SPRG_00066T0	1	hypothetical protein	VHVLEQPSELVESIQDFAR	0.9993	30	1170.59	2
6	SPRG_00066T0	1	hypothetical protein	SIIPGNQVMPVLR	0.9993	30	784.424	2
6	SPRG_00066T0	1	hypothetical protein	ILPVSLIAQLVR	0.9993	30	733.422	2
6	SPRG_00066T0	1	hypothetical protein	ELQAVVMDPTFR	0.9993	30	775.417	2
6	SPRG_00066T0	1	hypothetical protein	WLVVPAAPALLK	0.9993	30	783.448	2
6	SPRG_00066T0	1	hypothetical protein	LMAEISALDINR	0.9931	30	753.383	2
6	SPRG_00066T0	1	hypothetical protein	NIPVGGLTPTK	0.9993	30	692.87	2
6	SPRG_00066T0	1	hypothetical protein	WNSACLTELQER	0.9993	30	820.367	2
6	SPRG_00066T0	1	hypothetical protein	NVVLYPDFFDK	0.9993	30	822.91	2
6	SPRG_00066T0	1	hypothetical protein	ARPEILDAVLNDR	0.9993	30	813.447	2
6	SPRG_00066T0	1	hypothetical protein	GSSANPVDIPVLLEVR	0.9993	30	905.466	2
6	SPRG_00066T0	1	hypothetical protein	ATPDVVFSNLLR	0.9993	30	738.382	2
6	SPRG_00066T0	1	hypothetical protein	FPNWPINDVPAFLR	0.9993	30	915.469	2
6	SPRG_00066T0	1	hypothetical protein	YIALPGAVSVR	0.9993	30	645.362	2
6	SPRG_00066T0	1	hypothetical protein	MLPVVTAVR	0.9992	30	565.322	2
6	SPRG_00066T0	1	hypothetical protein	MSFDEFGR	0.9991	30	566.747	2
6	SPRG_00066T0	1	hypothetical protein	NVELVLSLLK	0.9993	30	708.409	2
6	SPRG_00066T0	1	hypothetical protein	SLLNYDEK	0.9993	30	635.342	2
6	SPRG_00066T0	1	hypothetical protein	VPMYVK	0.998	30	512.796	2
6	SPRG_00066T0	1	hypothetical protein	GNSMGPMVTALLNLLAAPDAIAGSTK	0.9993	30	934.472	3
6	SPRG_00066T0	1	hypothetical protein	FASVFFGTSNDPETMWNDAMR	0.9839	30	856.46	3
6	SPRG_00066T0	1	hypothetical protein	ATHDTQQWFDELFR	0.9993	30	646.636	3
6	SPRG_00066T0	1	hypothetical protein	ISSQLLALLTHENPR	0.9993	30	612.672	3
6	SPRG_00066T0	1	hypothetical protein	HLPSAVSASSSSAVPLSSVPDLAAR	0.9993	30	850.762	3
6	SPRG_00066T0	1	hypothetical protein	VMANLLSALSHDIAGVR	0.9993	30	637.675	3
6	SPRG_00066T0	1	hypothetical protein	ASMSDSSSDIKK	0.9981	30	568.621	3
6	SPRG_00066T0	1	hypothetical protein	VGLWSQGDVASEWEDHLLK	0.9993	30	819.741	3
6	SPRG_00066T0	1	hypothetical protein	SAHIGLGLEK	0.9992	30	438.255	3
6	SPRG_00066T0	1	hypothetical protein	REPSLLSAQFPSMFSQLDSTTPLPEAQDEAADEK	0.9993	30	1006.47	4
7	SPRG_12251T0	1	V-type proton ATPase catalytic subunit A	LAGNVALQTGQR	0.9993	29	686.381	2
7	SPRG_12251T0	1	V-type proton ATPase catalytic subunit A	TTLVANTSNMPVAAR	0.9993	29	853.439	2
7	SPRG_12251T0	1	V-type proton ATPase catalytic subunit A	IIDALFPSVLGGTCAVPGAFGCGK	0.9993	29	1337.14	2
7	SPRG_12251T0	1	V-type proton ATPase catalytic subunit A	IMCPPNVFGTVVK	0.9993	29	869.941	2
7	SPRG_12251T0	1	V-type proton ATPase catalytic subunit A	HSNSDMIVYVGCGER	0.9988	29	936.903	2
7	SPRG_12251T0	1	V-type proton ATPase catalytic subunit A	LGEMPADSGYPAYLGAR	0.9993	29	956.455	2
7	SPRG_12251T0	1	V-type proton ATPase catalytic subunit A	NLDDEIEAAFQSLSD	0.9993	29	905.937	2
7	SPRG_12251T0	1	V-type proton ATPase catalytic subunit A	THELGLSHFWPVR	0.9993	29	861.932	2
7	SPRG_12251T0	1	V-type proton ATPase catalytic subunit A	SFTLQDTVLEVR	0.9993	29	776.383	2
7	SPRG_12251T0	1	V-type proton ATPase catalytic subunit A	GVDVPSLNATK	0.9993	29	694.889	2
7	SPRG_12251T0	1	V-type proton ATPase catalytic subunit A	EDNLQEIVQLVGK	0.9993	29	886.938	2
7	SPRG_12251T0	1	V-type proton ATPase catalytic subunit A	NAFSDYDFTCPLVK	0.9993	29	977.436	2
7	SPRG_12251T0	1	V-type proton ATPase catalytic subunit A	SIILLHNLSQK	0.9993	29	777.461	2
7	SPRG_12251T0	1	V-type proton ATPase catalytic subunit A	CQEILQK	0.9993	29	598.299	2
7	SPRG_12251T0	1	V-type proton ATPase catalytic subunit A	ESDYGYVYK	0.9993	29	706.328	2
7	SPRG_12251T0	1	V-type proton ATPase catalytic subunit A	FTPLNFR	0.9965	29	519.783	2
7	SPRG_12251T0	1	V-type proton ATPase catalytic subunit A	LDPDYSNLR	0.9993	29	618.811	2
7	SPRG_12251T0	1	V-type proton ATPase catalytic subunit A	LSQDVYVPR	0.9993	29	610.829	2
7	SPRG_12251T0	1	V-type proton ATPase catalytic subunit A	SDYGYVYK	0.9812	29	641.829	2
7	SPRG_12251T0	1	V-type proton ATPase catalytic subunit A	TVISQALSK	0.9993	29	617.868	2
7	SPRG_12251T0	1	V-type proton ATPase catalytic subunit A	VIADSPPDAR	0.9993	29	592.724	2
7	SPRG_12251T0	1	V-type proton ATPase catalytic subunit A	VLEPFFNK	0.9993	29	641.322	2
7	SPRG_12251T0	1	V-type proton ATPase catalytic subunit A	VSCLGSPK	0.9992	29	562.797	2
7	SPRG_12251T0	1	V-type proton ATPase catalytic subunit A	VSLNPVIQK	0.9993	29	643.368	2
7	SPRG_12251T0	1	V-type proton ATPase catalytic subunit A	VTWAQIK	0.9993	29	567.338	2
7	SPRG_12251T0	1	V-type proton ATPase catalytic subunit A	VVMEVAK	0.9971	29	532.287	2
7	SPRG_12251T0	1	V-type proton ATPase catalytic subunit A	SVELGPGIVDNIFDGIQRPLESIAK	0.9993	29	985.846	3
7	SPRG_12251T0	1	V-type proton ATPase catalytic subunit A	GNEMAEVLCDFPELTMTVNNQEVPIMK	0.9993	29	1129.56	3
7	SPRG_12251T0	1	V-type proton ATPase catalytic subunit A	GDPISGGDIFGHVHENDILHSHK	0.9892	29	693.324	4
8	SPRG_19636T0	1	hypothetical protein	DAQYQWVLDALK	0.9993	27	869.457	2
8	SPRG_19636T0	1	hypothetical protein	NQDVATNMDLFEK	0.9993	27	906.917	2
8	SPRG_19636T0	1	hypothetical protein	TTGNCPPLEGAIVGQVVTR	0.9993	27	1051.53	2
8	SPRG_19636T0	1	hypothetical protein	AEMHALGDHGLR	0.9993	27	733.848	2
8	SPRG_19636T0	1	hypothetical protein	MLLGDAAADGYCLR	0.9993	27	829.882	2
8	SPRG_19636T0	1	hypothetical protein	NLQYGDVIQLER	0.9993	27	796.412	2
8	SPRG_19636T0	1	hypothetical protein	VYPDTGLYGVAK	0.9993	27	785.933	2
8	SPRG_19636T0	1	hypothetical protein	ACLLNDYYAR	0.9993	27	696.336	2
8	SPRG_19636T0	1	hypothetical protein	ATLSAIKPAR	0.9993	27	658.388	2
8	SPRG_19636T0	1	hypothetical protein	ESLPESQK	0.9993	27	603.308	2
8	SPRG_19636T0	1	hypothetical protein	FDDTNPSK	0.9991	27	606.294	2
8	SPRG_19636T0	1	hypothetical protein	FFAIDANR	0.9993	27	549.277	2
8	SPRG_19636T0	1	hypothetical protein	FPTVQGVLR	0.9991	27	580.811	2
8	SPRG_19636T0	1	hypothetical protein	IADQGALVR	0.9982	27	543.807	2
8	SPRG_19636T0	1	hypothetical protein	IVDMEWDK	0.9993	27	670.336	2
8	SPRG_19636T0	1	hypothetical protein	LSSSLLIER	0.9993	27	581.336	2
8	SPRG_19636T0	1	hypothetical protein	NPELGHTVK	0.9993	27	641.856	2
8	SPRG_19636T0	1	hypothetical protein	VDAPYVSK	0.9993	27	583.823	2
8	SPRG_19636T0	1	hypothetical protein	SATVHTTAAFLDAVLAER	0.9993	27	673.016	3
8	SPRG_19636T0	1	hypothetical protein	EPVLLSEIDAWVDYALGHIR	0.9993	27	814.094	3
8	SPRG_19636T0	1	hypothetical protein	LNIKPDMVTYTSDSFPQITELAR	0.9993	27	976.502	3
8	SPRG_19636T0	1	hypothetical protein	AYPTYDFACPIVDSNEGVTHALR	0.9993	27	910.412	3
8	SPRG_19636T0	1	hypothetical protein	EKDEFEQAILQDLAR	0.9993	27	698.359	3
8	SPRG_19636T0	1	hypothetical protein	LEENDNFVDHLTPVTR	0.9993	27	681.661	3
8	SPRG_19636T0	1	hypothetical protein	TLRDPVFFR	0.9992	27	432.236	3
8	SPRG_19636T0	1	hypothetical protein	TLVEFDHLISKPK	0.9993	27	490.419	4
8	SPRG_19636T0	1	hypothetical protein	LNVHGLPFSGVQGLPTPLHPK	0.9992	27	624.843	4
9	SPRG_07100T0	1	heat shock protein	VFIMDNCEDLMPEYLSFVK	0.9993	26	1314.09	2
9	SPRG_07100T0	1	heat shock protein	SGEDLTSLDDYISR	0.9993	26	857.879	2
9	SPRG_07100T0	1	heat shock protein	ADLVNNLGTIAK	0.9993	26	758.913	2
9	SPRG_07100T0	1	heat shock protein	GVVDSEDLPLNISR	0.9993	26	829.375	2
9	SPRG_07100T0	1	heat shock protein	HFSVEGQLEFK	0.9993	26	804.924	2
9	SPRG_07100T0	1	heat shock protein	IEEVTDDDDKK	0.9993	26	869.942	2
9	SPRG_07100T0	1	heat shock protein	LKEDMLEYLEER	0.9993	26	936.477	2
9	SPRG_07100T0	1	heat shock protein	ELISNASDALDK	0.9993	26	782.412	2
9	SPRG_07100T0	1	heat shock protein	TMEINPMHPIIK	0.9993	26	872.451	2
9	SPRG_07100T0	1	heat shock protein	CLDMFNELAEDAEK	0.9993	26	981.418	2
9	SPRG_07100T0	1	heat shock protein	MPENQPGIYYVTGESK	0.9993	26	1051.03	2
9	SPRG_07100T0	1	heat shock protein	VLFMVDPIDEYAVQQLK	0.9993	26	1148.58	2
9	SPRG_07100T0	1	heat shock protein	AATEGLCK	0.9993	26	563.757	2
9	SPRG_07100T0	1	heat shock protein	ACLFTPK	0.9992	26	557.298	2
9	SPRG_07100T0	1	heat shock protein	FYEAFSK	0.9992	26	590.301	2
9	SPRG_07100T0	1	heat shock protein	HSEFIGFPIR	0.9993	26	673.859	2
9	SPRG_07100T0	1	heat shock protein	LGIHEDSTNR	0.9993	26	643.308	2
9	SPRG_07100T0	1	heat shock protein	SVENSPFIEK	0.9993	26	719.384	2
9	SPRG_07100T0	1	heat shock protein	RAPFDMFEGGAK	0.9993	26	543.939	3
9	SPRG_07100T0	1	heat shock protein	KHSEFIGFPIR	0.9993	26	540.298	3
9	SPRG_07100T0	1	heat shock protein	KSVENSPFIEK	0.9993	26	570.649	3
9	SPRG_07100T0	1	heat shock protein	HNDDEQHVWESAAGGSFTVTR	0.9993	26	829.7	3
9	SPRG_07100T0	1	heat shock protein	SLTNDWEEHASVK	0.9993	26	601.96	3
9	SPRG_07100T0	1	heat shock protein	YQSLTDAAVLDSDKDLEIK	0.9993	26	852.775	3
9	SPRG_07100T0	1	heat shock protein	KPEDVTHEEYAAFYK	0.9993	26	753.705	3
9	SPRG_07100T0	1	heat shock protein	EVSHEWDHLNAQKPIWMR	0.9611	26	645.806	4
10	SPRG_00467T0	1	acetate-CoA ligase	AAAPAPPAQTK	0.9993	25	655.85	2
10	SPRG_00467T0	1	acetate-CoA ligase	TVDEAIHGVHVVK	0.9993	25	846.456	2
10	SPRG_00467T0	1	acetate-CoA ligase	ATPDIIVFVPGLPK	0.9993	25	877.983	2
10	SPRG_00467T0	1	acetate-CoA ligase	SIENPEAFWGEK	0.9993	25	847.897	2
10	SPRG_00467T0	1	acetate-CoA ligase	AAAPAPAMYDVIPR	0.9993	25	801.91	2
10	SPRG_00467T0	1	acetate-CoA ligase	TAAPSPAISTK	0.9993	25	666.35	2
10	SPRG_00467T0	1	acetate-CoA ligase	VAAPAPATSTK	0.9993	25	651.361	2
10	SPRG_00467T0	1	acetate-CoA ligase	VLGTVGEPINPEAWK	0.9993	25	949.494	2
10	SPRG_00467T0	1	acetate-CoA ligase	DSWPGLAR	0.9977	25	523.271	2
10	SPRG_00467T0	1	acetate-CoA ligase	FAILDDAGK	0.9977	25	619.33	2
10	SPRG_00467T0	1	acetate-CoA ligase	FYTAPTAIR	0.9992	25	592.326	2
10	SPRG_00467T0	1	acetate-CoA ligase	GDVAWFLNGK	0.9993	25	697.861	2
10	SPRG_00467T0	1	acetate-CoA ligase	IDVDMTK	0.9993	25	563.298	2
10	SPRG_00467T0	1	acetate-CoA ligase	NVFVFK	0.9989	25	521.31	2
10	SPRG_00467T0	1	acetate-CoA ligase	VPFHPK	0.989	25	506.796	2
10	SPRG_00467T0	1	acetate-CoA ligase	WYFEVVGDK	0.9993	25	715.856	2
10	SPRG_00467T0	1	acetate-CoA ligase	YWDLVER	0.9993	25	562.791	2
10	SPRG_00467T0	1	acetate-CoA ligase	ALMAHGTEFVK	0.9993	25	503.25	3
10	SPRG_00467T0	1	acetate-CoA ligase	RDADGYYWITGR	0.9993	25	539.594	3
10	SPRG_00467T0	1	acetate-CoA ligase	KIAHGEEDSIGDVSTLAEPEVVPAIIDNFK	0.9993	25	1209.3	3
10	SPRG_00467T0	1	acetate-CoA ligase	ELLAETCQIANAMLAHGVR	0.9993	25	744.019	3
10	SPRG_00467T0	1	acetate-CoA ligase	EALTWFHDFDMAK	0.9993	25	638.97	3
10	SPRG_00467T0	1	acetate-CoA ligase	TAILWESDEPGVHR	0.9993	25	585.299	3
10	SPRG_00467T0	1	acetate-CoA ligase	WVFTADEGKR	0.9993	25	499.579	3
10	SPRG_00467T0	1	acetate-CoA ligase	SALVAHNVVTEAAVVGFPHR	0.9968	25	555.29	4
11	SPRG_20212T0	1	hypothetical protein	ADGDDIVEVYR	0.9992	26	698.342	2
11	SPRG_20212T0	1	hypothetical protein	EEALVSSPTQVR	0.999	26	730.383	2
11	SPRG_20212T0	1	hypothetical protein	LQGAPTLFDQK	0.9993	26	753.391	2
11	SPRG_20212T0	1	hypothetical protein	NVTNYDDVNEFFWTPECLK	0.9993	26	1334.59	2
11	SPRG_20212T0	1	hypothetical protein	SANLTHVPQLR	0.9989	26	690.385	2
11	SPRG_20212T0	1	hypothetical protein	AADIDLLMR	0.9986	26	581.315	2
11	SPRG_20212T0	1	hypothetical protein	ACDILGGIK	0.9993	26	612.31	2
11	SPRG_20212T0	1	hypothetical protein	AHFFDVAIQR	0.9993	26	674.352	2
11	SPRG_20212T0	1	hypothetical protein	EDISILK	0.9845	26	553.285	2
11	SPRG_20212T0	1	hypothetical protein	EHVAVLLTNK	0.9993	26	706.39	2
11	SPRG_20212T0	1	hypothetical protein	ETFVNFFK	0.9993	26	660.338	2
11	SPRG_20212T0	1	hypothetical protein	FDETNVAR	0.9991	26	548.255	2
11	SPRG_20212T0	1	hypothetical protein	FIGDEGFK	0.9986	26	600.82	2
11	SPRG_20212T0	1	hypothetical protein	LLGFQFASMR	0.9993	26	657.333	2
11	SPRG_20212T0	1	hypothetical protein	WASEAAK	0.9728	26	525.768	2
11	SPRG_20212T0	1	hypothetical protein	VVVNPLFR	0.9988	26	544.307	2
11	SPRG_20212T0	1	hypothetical protein	ENAVDLLACLLDMPDAEDELPTNAR	0.9993	26	973.435	3
11	SPRG_20212T0	1	hypothetical protein	LLGPEDAAIIDGLQHAIANADETLR	0.9993	26	920.797	3
11	SPRG_20212T0	1	hypothetical protein	YLITLHPEEWGNFLER	0.9993	26	721	3
11	SPRG_20212T0	1	hypothetical protein	MDVLNWFDWLGTTSAADDSK	0.9993	26	854.047	3
11	SPRG_20212T0	1	hypothetical protein	QKHDILDELQAINDAMYPK	0.9993	26	897.448	3
11	SPRG_20212T0	1	hypothetical protein	MHYGHPDVFDK	0.9993	26	550.591	3
11	SPRG_20212T0	1	hypothetical protein	GEYIQTIDMNQEHYFEEALK	0.9993	26	916.091	3
11	SPRG_20212T0	1	hypothetical protein	VTHVEFMQCGK	0.9993	26	543.593	3
11	SPRG_20212T0	1	hypothetical protein	YELPGHPIVGEGKPENQNIALPFTR	0.9993	26	766.891	4
11	SPRG_20212T0	1	hypothetical protein	DAYHAFESPAATSVKPR	0.993	26	534.516	4
12	SPRG_12471T0	1	hypothetical protein	LNLPGAEELYFTEFNR	0.9993	26	1028.99	2
12	SPRG_12471T0	1	hypothetical protein	LDPALAFLAYQR	0.9993	26	761.396	2
12	SPRG_12471T0	1	hypothetical protein	FNGEAIGVLLDYIR	0.9993	26	862.441	2
12	SPRG_12471T0	1	hypothetical protein	GNWADLIDYLR	0.9993	26	740.377	2
12	SPRG_12471T0	1	hypothetical protein	LAAVSPQGVLR	0.9993	26	627.858	2
12	SPRG_12471T0	1	hypothetical protein	LDNFDGPEIAR	0.9992	26	695.852	2
12	SPRG_12471T0	1	hypothetical protein	AFMNAELPNELIELLER	0.9993	26	1073.52	2
12	SPRG_12471T0	1	hypothetical protein	NLQNLLILTAIK	0.9986	26	821.498	2
12	SPRG_12471T0	1	hypothetical protein	ANPQGALDFAQK	0.9993	26	774.388	2
12	SPRG_12471T0	1	hypothetical protein	ALIDQVVQTALPEAR	0.9993	26	884.458	2
12	SPRG_12471T0	1	hypothetical protein	LVGMNDVQGAAR	0.9993	26	695.851	2
12	SPRG_12471T0	1	hypothetical protein	IVLQGTDFSTNK	0.9993	26	805.943	2
12	SPRG_12471T0	1	hypothetical protein	LLQPWLEAR	0.9979	26	635.337	2
12	SPRG_12471T0	1	hypothetical protein	NPDEVSTTVR	0.9934	26	631.31	2
12	SPRG_12471T0	1	hypothetical protein	QIIEMFEK	0.9993	26	663.333	2
12	SPRG_12471T0	1	hypothetical protein	VINCFVQR	0.9691	26	584.783	2
12	SPRG_12471T0	1	hypothetical protein	VMDYVNR	0.9812	26	520.749	2
12	SPRG_12471T0	1	hypothetical protein	RPIAAEAAIMNPLTK	0.9993	26	634.017	3
12	SPRG_12471T0	1	hypothetical protein	SHQMTDPIVFWR	0.9532	26	559.607	3
12	SPRG_12471T0	1	hypothetical protein	SQLDNNNLHDALASFIK	0.9993	26	730.045	3
12	SPRG_12471T0	1	hypothetical protein	VTQGNTEPATHNAMGK	0.9993	26	653.988	3
12	SPRG_12471T0	1	hypothetical protein	YDFVEELTQYLYSNNLLK	0.9993	26	847.416	3
12	SPRG_12471T0	1	hypothetical protein	TLLSQIPQTPVDQLVEEVEKR	0.9993	26	904.144	3
12	SPRG_12471T0	1	hypothetical protein	VAQDTVFVTALHTASK	0.9993	26	659.349	3
12	SPRG_12471T0	1	hypothetical protein	GDAPLQLFIMEVGTNAAGQTFR	0.9993	26	827.407	3
12	SPRG_12471T0	1	hypothetical protein	LLEINLLGGSPQVADAILSNNMFSHYDRPR	0.9992	26	875.938	4
13	SPRG_10266T0	1	hypothetical protein	EVPSFDEITDMNDLFVR	0.9993	25	1086.04	2
13	SPRG_10266T0	1	hypothetical protein	WLNLYGAPLEGAK	0.9993	25	860.44	2
13	SPRG_10266T0	1	hypothetical protein	LPWGDNYVAPQR	0.9993	25	780.376	2
13	SPRG_10266T0	1	hypothetical protein	DIPSTVNPVWNETLLVGR	0.9852	25	1077.58	2
13	SPRG_10266T0	1	hypothetical protein	SSFLSSLNPLK	0.9993	25	740.872	2
13	SPRG_10266T0	1	hypothetical protein	TLTPVWNESFR	0.9985	25	747.369	2
13	SPRG_10266T0	1	hypothetical protein	ALEDINIK	0.9993	25	602.34	2
13	SPRG_10266T0	1	hypothetical protein	FPDTASFYR	0.9989	25	624.299	2
13	SPRG_10266T0	1	hypothetical protein	LLNPLPYQVR	0.9992	25	678.885	2
13	SPRG_10266T0	1	hypothetical protein	LWVDILTPR	0.9993	25	628.85	2
13	SPRG_10266T0	1	hypothetical protein	NWQALGK	0.9779	25	552.798	2
13	SPRG_10266T0	1	hypothetical protein	SDPYLVLR	0.9923	25	553.805	2
13	SPRG_10266T0	1	hypothetical protein	VLLPMDVVR	0.9993	25	601.334	2
13	SPRG_10266T0	1	hypothetical protein	HLLNPAFNDELWMVLR	0.9529	25	710.026	3
13	SPRG_10266T0	1	hypothetical protein	EAANYPPVDIAMPPAQHYELR	0.9993	25	842.729	3
13	SPRG_10266T0	1	hypothetical protein	ELDKEIVEMGAIK	0.9962	25	636.35	3
13	SPRG_10266T0	1	hypothetical protein	ATRPAWDSTFDQGLLEK	0.9993	25	741.71	3
13	SPRG_10266T0	1	hypothetical protein	DIFSSNDCIAEGILDLSPHFK	0.9993	25	885.73	3
13	SPRG_10266T0	1	hypothetical protein	IGKDEVVAHAYQSLR	0.9993	25	658.69	3
13	SPRG_10266T0	1	hypothetical protein	KNFIDDVVDPDFYK	0.9993	25	716.373	3
13	SPRG_10266T0	1	hypothetical protein	MEKPPAWVTLK	0.9993	25	583.321	3
13	SPRG_10266T0	1	hypothetical protein	NREDLTDGLESK	0.9993	25	555.61	3
13	SPRG_10266T0	1	hypothetical protein	DATGTSDPVVFVDVLDQTQHTATK	0.9993	25	945.123	3
13	SPRG_10266T0	1	hypothetical protein	TLDLDLCDKK	0.9993	25	547.953	3
13	SPRG_10266T0	1	hypothetical protein	WGPKPLEQR	0.9991	25	466.924	3
14	SPRG_06776T0	1	hypothetical protein	GAMINLPADQLVPGDVIR	0.9993	23	1020.01	2
14	SPRG_06776T0	1	hypothetical protein	AAEQIAGVESQGR	0.9993	23	730.363	2
14	SPRG_06776T0	1	hypothetical protein	NYVNEAGQIEWGAIPLNAALDK	0.9993	23	1337.67	2
14	SPRG_06776T0	1	hypothetical protein	GLGVSYSEGDVPMEEASWK	0.9993	23	1173.04	2
14	SPRG_06776T0	1	hypothetical protein	GAPQICLDMDDNAESLR	0.9993	23	1027.44	2
14	SPRG_06776T0	1	hypothetical protein	LTSIEEMASMEVLCSDK	0.9993	23	1110.52	2
14	SPRG_06776T0	1	hypothetical protein	QGEIEAVVTSTGIHTFLGR	0.9993	23	1080.04	2
14	SPRG_06776T0	1	hypothetical protein	AFIDGYK	0.9993	23	551.298	2
14	SPRG_06776T0	1	hypothetical protein	AIEMGVAVK	0.9993	23	611.348	2
14	SPRG_06776T0	1	hypothetical protein	DSCNAYFTEK	0.9993	23	756.327	2
14	SPRG_06776T0	1	hypothetical protein	EGLSSAEAEK	0.9993	23	654.837	2
14	SPRG_06776T0	1	hypothetical protein	GLSSAEAEK	0.9993	23	590.289	2
14	SPRG_06776T0	1	hypothetical protein	HDTADTVK	0.9802	23	587.813	2
14	SPRG_06776T0	1	hypothetical protein	SCNAYFTEK	0.9992	23	698.825	2
14	SPRG_06776T0	1	hypothetical protein	STGIHTFLGR	0.9875	23	616.826	2
14	SPRG_06776T0	1	hypothetical protein	VIAIETCR	0.9993	23	547.774	2
14	SPRG_06776T0	1	hypothetical protein	LSVDLDNLIPYNGYSTDDILLYGALSAR	0.9993	23	1072.53	3
14	SPRG_06776T0	1	hypothetical protein	HIHDLDEEPSALQVYDQFVK	0.9993	23	891.097	3
14	SPRG_06776T0	1	hypothetical protein	NNDPAACGELDGSVYKPSLNEANLGLLR	0.9993	23	1088.84	3
14	SPRG_06776T0	1	hypothetical protein	IENNEAIDVVCHNTYPGNDTMWQK	0.9993	23	1095.83	3
14	SPRG_06776T0	1	hypothetical protein	KAFIDGYK	0.9993	23	458.598	3
14	SPRG_06776T0	1	hypothetical protein	QLGMPTNILDTSFFNQAPPPGVNLAQMVYETDGFAQVFPEHK	0.9993	23	1234.83	4
14	SPRG_06776T0	1	hypothetical protein	QYTAHPDAVKDAEDGVGVAFIGR	0.9993	23	676.797	4
15	SPRG_07890T0	1	V-type proton ATPase subunit B	IFESLDLAWSLFR	0.9993	24	870.94	2
15	SPRG_07890T0	1	V-type proton ATPase subunit B	EGLGHEEMNAQE	0.9993	24	744.284	2
15	SPRG_07890T0	1	V-type proton ATPase subunit B	AIDGAPPVVAEDYLDIEGQPINPSCR	0.9993	24	1465.18	2
15	SPRG_07890T0	1	V-type proton ATPase subunit B	LALTTAEYLAYER	0.9993	24	829.431	2
15	SPRG_07890T0	1	V-type proton ATPase subunit B	TALFMNLANDPTIER	0.9501	24	925.486	2
15	SPRG_07890T0	1	V-type proton ATPase subunit B	GYPGYMYTDLSTIYER	0.9993	24	1036.96	2
15	SPRG_07890T0	1	V-type proton ATPase subunit B	TISGVNGPLVILENVK	0.9993	24	971.024	2
15	SPRG_07890T0	1	V-type proton ATPase subunit B	IPLFSAAGLPHNEIAAQICR	0.9993	24	1156.08	2
15	SPRG_07890T0	1	V-type proton ATPase subunit B	QIFPPINVLPSLSR	0.9993	24	862.969	2
15	SPRG_07890T0	1	V-type proton ATPase subunit B	MIQTGISAIDVMNSIAR	0.9993	24	982.489	2
15	SPRG_07890T0	1	V-type proton ATPase subunit B	VILTDMSSYADALR	0.9993	24	849.907	2
15	SPRG_07890T0	1	V-type proton ATPase subunit B	HTHCEFTGDVLK	0.9993	24	860.905	2
15	SPRG_07890T0	1	V-type proton ATPase subunit B	AVVQVFEGTDGIDNR	0.9993	24	882.434	2
15	SPRG_07890T0	1	V-type proton ATPase subunit B	FAEIVNLTLSTGEVR	0.9993	24	896.984	2
15	SPRG_07890T0	1	V-type proton ATPase subunit B	FIAQGPYQSR	0.9993	24	655.837	2
15	SPRG_07890T0	1	V-type proton ATPase subunit B	FTDKFEGK	0.9993	24	702.373	2
15	SPRG_07890T0	1	V-type proton ATPase subunit B	KQLDLYYAR	0.9993	24	729.399	2
15	SPRG_07890T0	1	V-type proton ATPase subunit B	MAISEEMLGR	0.9993	24	640.805	2
15	SPRG_07890T0	1	V-type proton ATPase subunit B	QLDLYYAR	0.9993	24	593.308	2
15	SPRG_07890T0	1	V-type proton ATPase subunit B	SLDLAWSLFR	0.9993	24	676.34	2
15	SPRG_07890T0	1	V-type proton ATPase subunit B	VLEVQGSK	0.9989	24	574.273	2
15	SPRG_07890T0	1	V-type proton ATPase subunit B	AVVGEEALSMEDHLYLK	0.9993	24	736.711	3
15	SPRG_07890T0	1	V-type proton ATPase subunit B	SVDLQMFETHAK	0.9993	24	570.607	3
15	SPRG_07890T0	1	V-type proton ATPase subunit B	QLPILTMPNDDITHPIPDLTGYITEGQIYVDR	0.9993	24	946.468	4
16	SPRG_10352T0	1	actin	AVFPSIVGRPK	0.9993	22	729.937	2
16	SPRG_10352T0	1	actin	DAYVGDEAQSK	0.9993	22	735.845	2
16	SPRG_10352T0	1	actin	SYELPDGNVIVIGNER	0.9993	22	959.94	2
16	SPRG_10352T0	1	actin	ELTALAPSTMK	0.9993	22	733.398	2
16	SPRG_10352T0	1	actin	TPEVLFQPALIGK	0.9993	22	850.965	2
16	SPRG_10352T0	1	actin	GIVTNWDDMEK	0.9993	22	798.376	2
16	SPRG_10352T0	1	actin	SGGTTMYPGISER	0.9993	22	750.358	2
16	SPRG_10352T0	1	actin	HPGIMVGMDQK	0.9993	22	766.879	2
16	SPRG_10352T0	1	actin	EASGIHDCTFQTIMK	0.9993	22	1015.96	2
16	SPRG_10352T0	1	actin	IWHHTFYNELR	0.9993	22	830.421	2
16	SPRG_10352T0	1	actin	VAPEEHPVLLTEAPLNPK	0.9993	22	1121.61	2
16	SPRG_10352T0	1	actin	AEYDESGPSIVHR	0.9993	22	874.419	2
16	SPRG_10352T0	1	actin	LTYIALDFDQEMK	0.9993	22	937.938	2
16	SPRG_10352T0	1	actin	AGFAGDDAPR	0.9993	22	560.758	2
16	SPRG_10352T0	1	actin	AYVGDEAQSK	0.9993	22	678.254	2
16	SPRG_10352T0	1	actin	CDVDIR	0.9989	22	455.709	2
16	SPRG_10352T0	1	actin	DLTDYMMK	0.9993	22	652.809	2
16	SPRG_10352T0	1	actin	GIMVGMDQK	0.9903	22	633.796	2
16	SPRG_10352T0	1	actin	GYSFTTTAER	0.9993	22	638.799	2
16	SPRG_10352T0	1	actin	RGVLTLK	0.9952	22	537.844	2
16	SPRG_10352T0	1	actin	VLFQPALIGK	0.9988	22	687.417	2
16	SPRG_10352T0	1	actin	TTGCVLDSGDGVSHTVPIYEGYALPHAIVR	0.9993	22	830.22	4
17	SPRG_02804T0	1	elongation factor 2	AFVQFIMEPICK	0.9993	23	880.422	2
17	SPRG_02804T0	1	elongation factor 2	VDTLYDGPLDDECANGIR	0.9993	23	1078.5	2
17	SPRG_02804T0	1	elongation factor 2	SVLGGFQWATK	0.9993	23	741.402	2
17	SPRG_02804T0	1	elongation factor 2	IWGYGPDGTGPNIFVDATK	0.9993	23	1148.56	2
17	SPRG_02804T0	1	elongation factor 2	LWGDWFFDADAK	0.9993	23	879.924	2
17	SPRG_02804T0	1	elongation factor 2	FGIEESK	0.9709	23	549.305	2
17	SPRG_02804T0	1	elongation factor 2	FSVSPVVR	0.9992	23	517.799	2
17	SPRG_02804T0	1	elongation factor 2	FYAFGR	0.9736	23	452.726	2
17	SPRG_02804T0	1	elongation factor 2	GMGQIMPTAR	0.9993	23	603.312	2
17	SPRG_02804T0	1	elongation factor 2	GVSYLQEIR	0.9993	23	604.831	2
17	SPRG_02804T0	1	elongation factor 2	ISEPVVSYR	0.9992	23	597.318	2
17	SPRG_02804T0	1	elongation factor 2	LGDVQVYPEK	0.9993	23	718.386	2
17	SPRG_02804T0	1	elongation factor 2	MFDAIMNDR	0.9993	23	628.768	2
17	SPRG_02804T0	1	elongation factor 2	STLTDSLVSK	0.9993	23	669.866	2
17	SPRG_02804T0	1	elongation factor 2	TGVLCDEVVR	0.9993	23	640.8	2
17	SPRG_02804T0	1	elongation factor 2	VKPVLMVNK	0.9993	23	738.461	2
17	SPRG_02804T0	1	elongation factor 2	AFPQCSFDHYSIVTGDALVPTSMAGK	0.9993	23	1026.15	3
17	SPRG_02804T0	1	elongation factor 2	YLADNHGWDVTDAR	0.9993	23	592.934	3
17	SPRG_02804T0	1	elongation factor 2	KGLAPEVPPFDR	0.9992	23	538.629	3
17	SPRG_02804T0	1	elongation factor 2	YVEQVPDIPAGNTCGLVGVDQYLLK	0.9993	23	1009.49	3
17	SPRG_02804T0	1	elongation factor 2	VTDGALVVVDSIDGVCVQTETVLR	0.9993	23	893.445	3
17	SPRG_02804T0	1	elongation factor 2	LFCSATNLSDELVEEIDSGKEEVGPR	0.9993	23	1057.81	3
17	SPRG_02804T0	1	elongation factor 2	STGISMFFEYNMSAGEALAANK	0.9964	23	876.433	3
18	SPRG_05568T0	1	V-type H	AADVGADLAGK	0.9993	22	638.34	2
18	SPRG_05568T0	1	V-type H	DKTDALDAAGNTTAAIGK	0.9993	22	1083.08	2
18	SPRG_05568T0	1	V-type H	LFEIYTAIQQGAK	0.9993	22	885.457	2
18	SPRG_05568T0	1	V-type H	RGETYELLSQESR	0.9993	22	856.426	2
18	SPRG_05568T0	1	V-type H	GCVSIEDKDGK	0.9993	22	814.912	2
18	SPRG_05568T0	1	V-type H	VAGYGLGGSSIALFGR	0.9993	22	834.94	2
18	SPRG_05568T0	1	V-type H	HQFATIPGLLEGLPGHGPPDHAR	0.9993	22	1281.15	2
18	SPRG_05568T0	1	V-type H	EVAQSCETGAATNIIYGLALGYK	0.9993	22	1353.66	2
18	SPRG_05568T0	1	V-type H	SPIIAGTFFGTR	0.9988	22	705.837	2
18	SPRG_05568T0	1	V-type H	SVGVAAMEMVK	0.9993	22	705.368	2
18	SPRG_05568T0	1	V-type H	DTSGPALNILMK	0.9993	22	774.409	2
18	SPRG_05568T0	1	V-type H	VVENIPEDDPR	0.9993	22	713.845	2
18	SPRG_05568T0	1	V-type H	ESFNTAFR	0.9993	22	558.266	2
18	SPRG_05568T0	1	V-type H	GGSSIALFGR	0.9947	22	554.804	2
18	SPRG_05568T0	1	V-type H	GLLNISDN	0.9992	22	495.263	2
18	SPRG_05568T0	1	V-type H	ISTDASLR	0.9993	22	503.763	2
18	SPRG_05568T0	1	V-type H	IYTAIQQGAK	0.9993	22	690.885	2
18	SPRG_05568T0	1	V-type H	NTGGAWDNAK	0.9993	22	661.261	2
18	SPRG_05568T0	1	V-type H	TTVSAMK	0.9973	22	513.288	2
18	SPRG_05568T0	1	V-type H	TYELLSQESR	0.9993	22	685.345	2
18	SPRG_05568T0	1	V-type H	VGGGIYTK	0.9993	22	541.774	2
18	SPRG_05568T0	1	V-type H	AVSGLLVGALTSGVQLAISQSNTGGAWDNAK	0.9993	22	1091.9	3
19	SPRG_07349T0	1	hypothetical protein	TIAVDIDAGTLGFPR	0.9987	22	845.455	2
19	SPRG_07349T0	1	hypothetical protein	YDETTTLATILPK	0.9993	22	877.446	2
19	SPRG_07349T0	1	hypothetical protein	SCPILPTTTIGSFPQTAQIR	0.9993	22	1161.08	2
19	SPRG_07349T0	1	hypothetical protein	TITPILTSIVEVVSR	0.9993	22	886.49	2
19	SPRG_07349T0	1	hypothetical protein	GLDGIPALDMTK	0.9993	22	759.908	2
19	SPRG_07349T0	1	hypothetical protein	QLVVNPDCGLK	0.9993	22	760.396	2
19	SPRG_07349T0	1	hypothetical protein	AGCSIIQVDEPALR	0.9993	22	831.392	2
19	SPRG_07349T0	1	hypothetical protein	DEVAALEK	0.9881	22	581.819	2
19	SPRG_07349T0	1	hypothetical protein	GDNLSILQK	0.9993	22	638.366	2
19	SPRG_07349T0	1	hypothetical protein	LGAGIVDGR	0.9992	22	501.289	2
19	SPRG_07349T0	1	hypothetical protein	LIANVVK	0.9987	22	522.818	2
19	SPRG_07349T0	1	hypothetical protein	TDMVEFFAEK	0.9993	22	752.842	2
19	SPRG_07349T0	1	hypothetical protein	WAVDAFR	0.9977	22	504.764	2
19	SPRG_07349T0	1	hypothetical protein	WPETIAALK	0.999	22	658.86	2
19	SPRG_07349T0	1	hypothetical protein	DTAVPVILGPLTYLALAK	0.9981	22	715.087	3
19	SPRG_07349T0	1	hypothetical protein	DLGPGVYDIHSPVVPPK	0.9993	22	693.318	3
19	SPRG_07349T0	1	hypothetical protein	IHLATYFEAIDEDVYK	0.9993	22	739.041	3
19	SPRG_07349T0	1	hypothetical protein	RWPETIAALK	0.9993	22	491.616	3
19	SPRG_07349T0	1	hypothetical protein	CVRPPVIYADLERPYDMTVR	0.9993	22	650.56	4
19	SPRG_07349T0	1	hypothetical protein	ITQTAYEAEIDAQIAYNIGVQDALGLDILVHGEPER	0.9993	22	1018.12	4
19	SPRG_07349T0	1	hypothetical protein	SPNAAITIQPSSSLQHVPYTTK	0.9993	22	693.802	4
19	SPRG_07349T0	1	hypothetical protein	WFDSNYHYEVPELNVHTTPK	0.9993	22	691.828	4
20	SPRG_03946T0	1	pyruvate kinase	LTAMIDAGMNVAR	0.9993	21	753.884	2
20	SPRG_03946T0	1	pyruvate kinase	GDLGMEIAPEK	0.9993	21	724.374	2
20	SPRG_03946T0	1	pyruvate kinase	IENQEGLQNFDEILEK	0.9993	21	1104.03	2
20	SPRG_03946T0	1	pyruvate kinase	VMGSMIGTDSILYR	0.9992	21	843.928	2
20	SPRG_03946T0	1	pyruvate kinase	MSTQEAIASSAVK	0.9993	21	805.916	2
20	SPRG_03946T0	1	pyruvate kinase	MIVVLTETGTTAR	0.9993	21	768.39	2
20	SPRG_03946T0	1	pyruvate kinase	ALNSAVLGER	0.9993	21	587.327	2
20	SPRG_03946T0	1	pyruvate kinase	HVAIMLDTK	0.9993	21	666.344	2
20	SPRG_03946T0	1	pyruvate kinase	NMNLPGAK	0.9973	21	566.791	2
20	SPRG_03946T0	1	pyruvate kinase	QCEGFLK	0.9993	21	579.8	2
20	SPRG_03946T0	1	pyruvate kinase	QFGWIQK	0.9992	21	597.83	2
20	SPRG_03946T0	1	pyruvate kinase	TAIDMGAK	0.9986	21	547.747	2
20	SPRG_03946T0	1	pyruvate kinase	TAQDIDNIR	0.9993	21	595.243	2
20	SPRG_03946T0	1	pyruvate kinase	TGFLATEDKK	0.9993	21	771.439	2
20	SPRG_03946T0	1	pyruvate kinase	VFLAQK	0.9986	21	497.288	2
20	SPRG_03946T0	1	pyruvate kinase	VTLPTMTERDEDDIVNWGLVQGVDYIAASFVR	0.9993	21	1251.92	3
20	SPRG_03946T0	1	pyruvate kinase	TCLQAEGAIHYDELYQALR	0.9993	21	795.375	3
20	SPRG_03946T0	1	pyruvate kinase	YRPACPILVLTALGETAR	0.9993	21	712.024	3
20	SPRG_03946T0	1	pyruvate kinase	GSIVEWTTDYEFLGDETK	0.9991	21	793.382	3
20	SPRG_03946T0	1	pyruvate kinase	AECTDVANAVLDGSDAVMLSGETANGDYPIQAVEMMHK	0.9993	21	1429.62	3
20	SPRG_03946T0	1	pyruvate kinase	FNFSHGDHK	0.9993	21	459.544	3
21	SPRG_05013T0	1	aspartyl-tRNA synthetase	MNSLGVPEADLQTYVDAFK	0.9993	20	1193.57	2
21	SPRG_05013T0	1	aspartyl-tRNA synthetase	ALTSLPMQIEDASR	0.9993	20	838.41	2
21	SPRG_05013T0	1	aspartyl-tRNA synthetase	AGESFWVR	0.9992	20	548.275	2
21	SPRG_05013T0	1	aspartyl-tRNA synthetase	ALGDLVK	0.9944	20	502.298	2
21	SPRG_05013T0	1	aspartyl-tRNA synthetase	EHVAALLNLK	0.9993	20	698.407	2
21	SPRG_05013T0	1	aspartyl-tRNA synthetase	FGDAPLIQSR	0.9992	20	624.326	2
21	SPRG_05013T0	1	aspartyl-tRNA synthetase	FVDVGDIDK	0.9993	20	648.345	2
21	SPRG_05013T0	1	aspartyl-tRNA synthetase	GFVEIHTPK	0.9993	20	658.373	2
21	SPRG_05013T0	1	aspartyl-tRNA synthetase	IAFLVLR	0.9981	20	488.308	2
21	SPRG_05013T0	1	aspartyl-tRNA synthetase	IQSGVGQLFR	0.9993	20	624.837	2
21	SPRG_05013T0	1	aspartyl-tRNA synthetase	VFEIGPVFR	0.9993	20	604.319	2
21	SPRG_05013T0	1	aspartyl-tRNA synthetase	WSNSYDFMIR	0.9993	20	731.828	2
21	SPRG_05013T0	1	aspartyl-tRNA synthetase	YDTDFYFLDK	0.9993	20	807.869	2
21	SPRG_05013T0	1	aspartyl-tRNA synthetase	YSNPTLILK	0.9993	20	668.881	2
21	SPRG_05013T0	1	aspartyl-tRNA synthetase	VAAVEIHSTTQK	0.9986	20	524.622	3
21	SPRG_05013T0	1	aspartyl-tRNA synthetase	ELDIINEQHPFEPLK	0.9993	20	704.013	3
21	SPRG_05013T0	1	aspartyl-tRNA synthetase	AKYDTDFYFLDK	0.9991	20	653.333	3
21	SPRG_05013T0	1	aspartyl-tRNA synthetase	YGALPHAGGGVGLER	0.9993	20	533.277	3
21	SPRG_05013T0	1	aspartyl-tRNA synthetase	FDEAVAMLNAAGIDQDPLEDLSTPNEK	0.9993	20	1064.5	3
21	SPRG_05013T0	1	aspartyl-tRNA synthetase	YFDQHAVLAQSPQLHK	0.9993	20	543.285	4
22	SPRG_04533T0	1	hsp70-like protein	DAGAIAGLNVLR	0.9993	20	657.358	2
22	SPRG_04533T0	1	hsp70-like protein	VTPGAGDKPQITVEFK	0.9993	20	1060.09	2
22	SPRG_04533T0	1	hsp70-like protein	SQTFSTYADNQPGVLIQVFEGER	0.9993	20	1365.64	2
22	SPRG_04533T0	1	hsp70-like protein	NQVAMNPTNTVFDAK	0.9993	20	969.491	2
22	SPRG_04533T0	1	hsp70-like protein	NGLENYAYNLR	0.9993	20	735.837	2
22	SPRG_04533T0	1	hsp70-like protein	TFQPEEISSMVLIK	0.9993	20	955.484	2
22	SPRG_04533T0	1	hsp70-like protein	TTPSYVAFTDSER	0.9993	20	809.384	2
22	SPRG_04533T0	1	hsp70-like protein	EVSEAFIGSPVNNAVITVPAYFNDSQR	0.9993	20	1534.74	2
22	SPRG_04533T0	1	hsp70-like protein	FEDMCGDYFR	0.9993	20	736.77	2
22	SPRG_04533T0	1	hsp70-like protein	IDEADKK	0.9993	20	625.858	2
22	SPRG_04533T0	1	hsp70-like protein	ITITNDK	0.9992	20	546.79	2
22	SPRG_04533T0	1	hsp70-like protein	SCVGVWQNDR	0.9993	20	677.302	2
22	SPRG_04533T0	1	hsp70-like protein	TIEEGIFEVK	0.9993	20	726.888	2
22	SPRG_04533T0	1	hsp70-like protein	TLSSSAQAYIEIDSLFDGIDFNSTITR	0.9992	20	1036.75	3
22	SPRG_04533T0	1	hsp70-like protein	KFNDPATQADIK	0.9993	20	593.976	3
22	SPRG_04533T0	1	hsp70-like protein	QKELEGIANPIMQK	0.9988	20	683.026	3
22	SPRG_04533T0	1	hsp70-like protein	VTDVINWLDANQSAEKEEFEAK	0.9993	20	990.161	3
22	SPRG_04533T0	1	hsp70-like protein	VQQLLSDFFNGKEPCK	0.9993	20	777.726	3
22	SPRG_04533T0	1	hsp70-like protein	ATAGDTHLGGEDFDNR	0.9993	20	607.266	3
22	SPRG_04533T0	1	hsp70-like protein	YKSEDEANK	0.9992	20	505.926	3
23	SPRG_03360T0	1	hypothetical protein	STPAPVSMQEILEK	0.9993	19	917.473	2
23	SPRG_03360T0	1	hypothetical protein	VAAPWTQPIEEIR	0.9993	19	827.39	2
23	SPRG_03360T0	1	hypothetical protein	LISDVPPSVVAQIK	0.9993	19	877.475	2
23	SPRG_03360T0	1	hypothetical protein	NLDGSVFAPVER	0.9993	19	724.373	2
23	SPRG_03360T0	1	hypothetical protein	ADFMGLK	0.9992	19	535.282	2
23	SPRG_03360T0	1	hypothetical protein	IDMPVLLDAK	0.9993	19	701.861	2
23	SPRG_03360T0	1	hypothetical protein	LLFENR	0.9834	19	468.273	2
23	SPRG_03360T0	1	hypothetical protein	LPDDIVSK	0.9993	19	587.85	2
23	SPRG_03360T0	1	hypothetical protein	LVEGQNAWK	0.9993	19	666.87	2
23	SPRG_03360T0	1	hypothetical protein	NIFEEPSNSR	0.9992	19	668.83	2
23	SPRG_03360T0	1	hypothetical protein	QLFFNNK	0.9991	19	599.829	2
23	SPRG_03360T0	1	hypothetical protein	VWVWLSK	0.9983	19	603.352	2
23	SPRG_03360T0	1	hypothetical protein	YFPSTK	0.9922	19	515.769	2
23	SPRG_03360T0	1	hypothetical protein	WGMTEIEGEESTRPQFTGEPVLSAITGAK	0.9993	19	1137.21	3
23	SPRG_03360T0	1	hypothetical protein	QEVVAEHQSEAEK	0.9993	19	591.298	3
23	SPRG_03360T0	1	hypothetical protein	LHEHGLQFK	0.9993	19	466.233	3
23	SPRG_03360T0	1	hypothetical protein	LNEYENHETDAQYENSLVLK	0.9992	19	711.348	4
23	SPRG_03360T0	1	hypothetical protein	LYDFHPYEHIHAAYEDDDEQQNLFAK	0.9993	19	874.89	4
23	SPRG_03360T0	1	hypothetical protein	ACYPLHNEDEIAHLAK	0.9993	19	540.257	4
24	SPRG_02328T0	1	enolase 2	IDQYMVEVLDGTQNEWGWCK	0.9993	20	1374.6	2
24	SPRG_02328T0	1	enolase 2	EAIANAGYTDK	0.9993	20	720.848	2
24	SPRG_02328T0	1	enolase 2	DSSPIVSIEDPFDQDDWASWIK	0.9993	20	1419.65	2
24	SPRG_02328T0	1	enolase 2	FTEAVGDHVQIVGDDLTVTNPTR	0.9993	20	1314.64	2
24	SPRG_02328T0	1	enolase 2	ISADALIEVYK	0.9993	20	755.372	2
24	SPRG_02328T0	1	enolase 2	NVNEIIAPSLIGK	0.9993	20	828.47	2
24	SPRG_02328T0	1	enolase 2	AAVPSGASTGEFEALELR	0.9993	20	974.965	2
24	SPRG_02328T0	1	enolase 2	VNQIGSIWESIEAVTMSK	0.9993	20	1140.57	2
24	SPRG_02328T0	1	enolase 2	MILPVGATSFTESMK	0.9993	20	950.464	2
24	SPRG_02328T0	1	enolase 2	ACNALLLK	0.9992	20	590.325	2
24	SPRG_02328T0	1	enolase 2	AIANAGYTDK	0.9805	20	656.332	2
24	SPRG_02328T0	1	enolase 2	GVLTAVK	0.9991	20	488.281	2
24	SPRG_02328T0	1	enolase 2	IGSEVYHHLK	0.9993	20	735.887	2
24	SPRG_02328T0	1	enolase 2	NVDALGK	0.9993	20	502.783	2
24	SPRG_02328T0	1	enolase 2	PIQSIK	0.9771	20	487.305	2
24	SPRG_02328T0	1	enolase 2	SFIDQCK	0.9993	20	587.79	2
24	SPRG_02328T0	1	enolase 2	YNLDFK	0.9987	20	544.292	2
24	SPRG_02328T0	1	enolase 2	YNQLLR	0.9953	20	475.755	2
24	SPRG_02328T0	1	enolase 2	SGETEDSFIADLAVGLSAGQIK	0.9993	20	832.727	3
24	SPRG_02328T0	1	enolase 2	YGLDATAVGDEGGFAPNILENGEAINLIK	0.9993	20	1083.85	3
25	SPRG_00315T0	1	hypothetical protein	SEQDEYGIGSFVYR	0.9993	19	897.432	2
25	SPRG_00315T0	1	hypothetical protein	LDNTAPWTTVVR	0.9993	19	758.878	2
25	SPRG_00315T0	1	hypothetical protein	SLSDPLPAWPER	0.9993	19	756.408	2
25	SPRG_00315T0	1	hypothetical protein	ANQPAPFVVGAGAR	0.9993	19	749.906	2
25	SPRG_00315T0	1	hypothetical protein	AAPWQLPTSPSPILR	0.9993	19	889.498	2
25	SPRG_00315T0	1	hypothetical protein	TSTPPLPVTLLSGFLGAGK	0.9993	19	1072.62	2
25	SPRG_00315T0	1	hypothetical protein	ESVGWMESLR	0.9993	19	669.322	2
25	SPRG_00315T0	1	hypothetical protein	FNLDEAK	0.9985	19	562.799	2
25	SPRG_00315T0	1	hypothetical protein	GDVVFPGDR	0.9993	19	553.286	2
25	SPRG_00315T0	1	hypothetical protein	GFAWIAGR	0.9993	19	511.261	2
25	SPRG_00315T0	1	hypothetical protein	ILESPEHK	0.9993	19	620.838	2
25	SPRG_00315T0	1	hypothetical protein	MDLVTDK	0.9992	19	555.295	2
25	SPRG_00315T0	1	hypothetical protein	SVGWMESLR	0.993	19	604.793	2
25	SPRG_00315T0	1	hypothetical protein	TSVVALLR	0.9984	19	501.812	2
25	SPRG_00315T0	1	hypothetical protein	KQEIVFIGADMNK	0.9992	19	647.676	3
25	SPRG_00315T0	1	hypothetical protein	QFHEVFPVEDDGGSEGTK	0.9993	19	756.017	3
25	SPRG_00315T0	1	hypothetical protein	HVSQLLIEQVEFANVIVLNK	0.9967	19	861.155	3
25	SPRG_00315T0	1	hypothetical protein	LLSLSPLQPWWCVQPEADWNVPAADAALIHSDYVAPFGDR	0.9993	19	1160.29	4
25	SPRG_00315T0	1	hypothetical protein	TLNPHAAIVCAEYSNVPMETILHTK	0.9993	19	776.382	4
26	SPRG_13426T0	1	hypothetical protein	VAFAGEKPVETR	0.9993	18	796.446	2
26	SPRG_13426T0	1	hypothetical protein	SDAPLFDLEALLNPQPYVVR	0.9993	18	1201.11	2
26	SPRG_13426T0	1	hypothetical protein	FIGTASSDPYVR	0.9981	18	728.87	2
26	SPRG_13426T0	1	hypothetical protein	LWMDILTPAQATLSR	0.9993	18	930.469	2
26	SPRG_13426T0	1	hypothetical protein	FDIALPIDPTNELEK	0.9993	18	1002.02	2
26	SPRG_13426T0	1	hypothetical protein	IVIPISVPEDAR	0.9993	18	726.924	2
26	SPRG_13426T0	1	hypothetical protein	IAISVWDWDR	0.9992	18	702.846	2
26	SPRG_13426T0	1	hypothetical protein	LGLAETTSK	0.9639	18	604.277	2
26	SPRG_13426T0	1	hypothetical protein	LVLPLEK	0.992	18	550.326	2
26	SPRG_13426T0	1	hypothetical protein	NTLDVPHTR	0.9992	18	598.821	2
26	SPRG_13426T0	1	hypothetical protein	WQTLGNTAEGTFKPIETR	0.9993	18	779.739	3
26	SPRG_13426T0	1	hypothetical protein	DVLYDDCLSDTIVNLSEHLK	0.9993	18	876.077	3
26	SPRG_13426T0	1	hypothetical protein	VADELVAHASPFNFNQIK	0.9993	18	763.397	3
26	SPRG_13426T0	1	hypothetical protein	THHHNGTLEPK	0.9957	18	520.263	3
26	SPRG_13426T0	1	hypothetical protein	DHPTLFQNLWTNLYGTPEDSTFLK	0.9993	18	1042.49	3
26	SPRG_13426T0	1	hypothetical protein	FHSVYEFK	0.9985	18	448.9	3
26	SPRG_13426T0	1	hypothetical protein	IGATKPFK	0.9993	18	431.928	3
26	SPRG_13426T0	1	hypothetical protein	LPPIEHFEVR	0.9993	18	460.901	3
27	SPRG_08077T0	1	hypothetical protein	VALEALQNLLGK	0.9993	18	778.913	2
27	SPRG_08077T0	1	hypothetical protein	IEYFVPEGTTVDAAPFLR	0.9993	18	1085.03	2
27	SPRG_08077T0	1	hypothetical protein	LLIELLESEDPK	0.9993	18	843.944	2
27	SPRG_08077T0	1	hypothetical protein	NAAAHEEQADAVIDTFLR	0.9993	18	1058	2
27	SPRG_08077T0	1	hypothetical protein	TVAVALYDIGDFVR	0.9993	18	841.953	2
27	SPRG_08077T0	1	hypothetical protein	HALQCISK	0.9992	18	617.33	2
27	SPRG_08077T0	1	hypothetical protein	IDELLPDGGR	0.999	18	614.83	2
27	SPRG_08077T0	1	hypothetical protein	LYDIGDFVR	0.9991	18	621.329	2
27	SPRG_08077T0	1	hypothetical protein	MNALDVALAR	0.9993	18	617.324	2
27	SPRG_08077T0	1	hypothetical protein	NVTEPSVLR	0.9991	18	579.819	2
27	SPRG_08077T0	1	hypothetical protein	SVAEVMK	0.9711	18	526.253	2
27	SPRG_08077T0	1	hypothetical protein	FGSSGAVHALIQQVIAAPR	0.9993	18	689.356	3
27	SPRG_08077T0	1	hypothetical protein	TGALNWGLLHTDK	0.9993	18	571.965	3
27	SPRG_08077T0	1	hypothetical protein	SETGYTQYAAGHILAQFLTVR	0.9993	18	824.082	3
27	SPRG_08077T0	1	hypothetical protein	LMTHENAEVQK	0.9991	18	535.272	3
27	SPRG_08077T0	1	hypothetical protein	ESGEFLGHGLLK	0.9993	18	525.613	3
27	SPRG_08077T0	1	hypothetical protein	KWTDEDITK	0.9993	18	523.278	3
27	SPRG_08077T0	1	hypothetical protein	PGGFSLDKHEISAIK	0.9993	18	508.407	4
28	SPRG_00665T0	1	hypothetical protein	ASITFLDDEPK	0.9993	18	762.394	2
28	SPRG_00665T0	1	hypothetical protein	LDDEMGGSPVQVR	0.9987	18	781.871	2
28	SPRG_00665T0	1	hypothetical protein	GNDTPIITVASGK	0.9993	18	780.899	2
28	SPRG_00665T0	1	hypothetical protein	TTDVTPVDGILTK	0.9993	18	824.439	2
28	SPRG_00665T0	1	hypothetical protein	TVELDEALGGGPIQYR	0.9993	18	931.451	2
28	SPRG_00665T0	1	hypothetical protein	LIQLSDASSDLK	0.9993	18	789.445	2
28	SPRG_00665T0	1	hypothetical protein	GSNAEEQSVASSIASILR	0.9993	18	982.02	2
28	SPRG_00665T0	1	hypothetical protein	VADGAEGAAFK	0.9938	18	662.34	2
28	SPRG_00665T0	1	hypothetical protein	ATGIEYLAGGVESGFK	0.9993	18	943.969	2
28	SPRG_00665T0	1	hypothetical protein	LIVHAGGK	0.9992	18	541.837	2
28	SPRG_00665T0	1	hypothetical protein	MVPVPVK	0.9857	18	529.303	2
28	SPRG_00665T0	1	hypothetical protein	NATFWK	0.9987	18	527.791	2
28	SPRG_00665T0	1	hypothetical protein	TLGGYLNVTK	0.9993	18	677.377	2
28	SPRG_00665T0	1	hypothetical protein	VVFEWQGR	0.9993	18	582.804	2
28	SPRG_00665T0	1	hypothetical protein	LHSGDSYIFLQTVQK	0.9993	18	723.39	3
28	SPRG_00665T0	1	hypothetical protein	AKVEVEVPVVAK	0.9991	18	567.342	3
28	SPRG_00665T0	1	hypothetical protein	FAGWDASFFEQPAFVDPYEAK	0.9619	18	904.08	3
28	SPRG_00665T0	1	hypothetical protein	NRDDEDSYDTDGVSLYHVK	0.9993	18	629.772	4
29	SPRG_01434T0	1	hypothetical protein	GGEALTVDGVPVER	0.9993	17	771.899	2
29	SPRG_01434T0	1	hypothetical protein	EYETIGNDIAEYGPK	0.9992	17	993.966	2
29	SPRG_01434T0	1	hypothetical protein	YGLPVNFTAILYR	0.9993	17	835.961	2
29	SPRG_01434T0	1	hypothetical protein	SGNLLVANLTDVLTPDVVK	0.9993	17	1128.61	2
29	SPRG_01434T0	1	hypothetical protein	AGTLLDYVDK	0.9976	17	691.868	2
29	SPRG_01434T0	1	hypothetical protein	IDMSVEAAVR	0.9942	17	617.812	2
29	SPRG_01434T0	1	hypothetical protein	IEDELK	0.9735	17	517.783	2
29	SPRG_01434T0	1	hypothetical protein	LYTGLLR	0.9981	17	490.28	2
29	SPRG_01434T0	1	hypothetical protein	QFHELNK	0.9993	17	602.325	2
29	SPRG_01434T0	1	hypothetical protein	QQLALHQK	0.9993	17	627.366	2
29	SPRG_01434T0	1	hypothetical protein	SQEEVWLR	0.9968	17	595.826	2
29	SPRG_01434T0	1	hypothetical protein	STDTTFNELK	0.9993	17	722.359	2
29	SPRG_01434T0	1	hypothetical protein	TFVEAVLR	0.9992	17	539.804	2
29	SPRG_01434T0	1	hypothetical protein	RPLSEIVSIIQSSIAK	0.9993	17	677.047	3
29	SPRG_01434T0	1	hypothetical protein	FDLPSDLLVGTLDSLMTLGEDMHR	0.9993	17	940.448	3
29	SPRG_01434T0	1	hypothetical protein	ATDFVNTEYLQTLVVVVPK	0.9987	17	808.775	3
29	SPRG_01434T0	1	hypothetical protein	YLSHFSWDEAK	0.9993	17	557.591	3
30	SPRG_12198T0	1	hypothetical protein	SAGSVDSFLAGSADVR	0.9993	17	841.929	2
30	SPRG_12198T0	1	hypothetical protein	TSENELLFFNSFK	0.9993	17	932.454	2
30	SPRG_12198T0	1	hypothetical protein	VGEFFEIELPDATR	0.9993	17	883.895	2
30	SPRG_12198T0	1	hypothetical protein	TGSSMNFGVGSPMDASESDLAIR	0.9992	17	1237.06	2
30	SPRG_12198T0	1	hypothetical protein	FSAIDELLVDPGTGVAVEK	0.9993	17	1124.54	2
30	SPRG_12198T0	1	hypothetical protein	ALDTLER	0.9991	17	481.263	2
30	SPRG_12198T0	1	hypothetical protein	ELQEIISR	0.9986	17	566.312	2
30	SPRG_12198T0	1	hypothetical protein	ESCVLLCR	0.9993	17	579.747	2
30	SPRG_12198T0	1	hypothetical protein	FFAGEMAK	0.9993	17	602.81	2
30	SPRG_12198T0	1	hypothetical protein	FHPFNFK	0.9993	17	612.827	2
30	SPRG_12198T0	1	hypothetical protein	GFGLDPIWK	0.9993	17	660.849	2
30	SPRG_12198T0	1	hypothetical protein	GWNALYFK	0.999	17	643.831	2
30	SPRG_12198T0	1	hypothetical protein	KELQEIISR	0.9993	17	702.376	2
30	SPRG_12198T0	1	hypothetical protein	LHWVEFQNK	0.9993	17	744.897	2
30	SPRG_12198T0	1	hypothetical protein	YVSYVK	0.9993	17	523.802	2
30	SPRG_12198T0	1	hypothetical protein	YISLIVNEDAAHDCVQK	0.9978	17	751.363	3
30	SPRG_12198T0	1	hypothetical protein	NFEGPATGCRPPALINTLINIALQPGAVADPMYEGQK	0.9993	17	1051.01	4
31	SPRG_02861T0	1	ATP synthase subunit	GYADLYECVLIDTPIGK	0.9993	17	1102.55	2
31	SPRG_02861T0	1	ATP synthase subunit	DVNELIGQLHPLGK	0.9993	17	910.966	2
31	SPRG_02861T0	1	ATP synthase subunit	SFGTPLNEPSLR	0.9993	17	731.384	2
31	SPRG_02861T0	1	ATP synthase subunit	NILEEVQMEIIK	0.9993	17	873.96	2
31	SPRG_02861T0	1	ATP synthase subunit	DAIHNFIPIFSENAPWR	0.9993	17	1086.03	2
31	SPRG_02861T0	1	ATP synthase subunit	VQSTGDITTFNIQHGFVEGLIR	0.9993	17	1288.64	2
31	SPRG_02861T0	1	ATP synthase subunit	SGFLDDVDYHHLTQCETLEDIK	0.9993	17	1456.69	2
31	SPRG_02861T0	1	ATP synthase subunit	YFQQFLQENAEDR	0.9993	17	916.414	2
31	SPRG_02861T0	1	ATP synthase subunit	CVLIDTPIGK	0.9993	17	696.865	2
31	SPRG_02861T0	1	ATP synthase subunit	FDDSIMR	0.9991	17	522.243	2
31	SPRG_02861T0	1	ATP synthase subunit	FVDEFVFLR	0.9993	17	658.267	2
31	SPRG_02861T0	1	ATP synthase subunit	SICTFEANSK	0.9993	17	717.327	2
31	SPRG_02861T0	1	ATP synthase subunit	SIDDAFYER	0.9993	17	630.284	2
31	SPRG_02861T0	1	ATP synthase subunit	KIWEIHQSEGVDNK	0.9993	17	705.708	3
31	SPRG_02861T0	1	ATP synthase subunit	KPLYPSIGELYPAGTEALSEVSDEGSLGIVLDPFPVYR	0.9993	17	1456.41	3
31	SPRG_02861T0	1	ATP synthase subunit	LNLQETDYDQFLQDNSGTVTPSIIQTATTK	0.9993	17	1210.62	3
31	SPRG_02861T0	1	ATP synthase subunit	KFVDEFVFLR	0.9993	17	529.96	3
32	SPRG_19127T0	1	CAMK protein kinase	HLHLVTELCTGGELFDR	0.9993	17	1065.53	2
32	SPRG_19127T0	1	CAMK protein kinase	DLIDHLLLLNASK	0.9993	17	876.976	2
32	SPRG_19127T0	1	CAMK protein kinase	SLNTNIMTSLK	0.9993	17	755.384	2
32	SPRG_19127T0	1	CAMK protein kinase	AFNYFDTK	0.98	17	647.333	2
32	SPRG_19127T0	1	CAMK protein kinase	EIEILR	0.9784	17	458.773	2
32	SPRG_19127T0	1	CAMK protein kinase	GHYTEADAAK	0.9993	17	675.842	2
32	SPRG_19127T0	1	CAMK protein kinase	ILDAVK	0.9952	17	473.794	2
32	SPRG_19127T0	1	CAMK protein kinase	LFDVFEDAR	0.9993	17	628.293	2
32	SPRG_19127T0	1	CAMK protein kinase	VIDFGLSR	0.9992	17	525.789	2
32	SPRG_19127T0	1	CAMK protein kinase	VSRPETLK	0.9993	17	609.365	2
32	SPRG_19127T0	1	CAMK protein kinase	ELGHGHYGTVR	0.9993	17	457.222	3
32	SPRG_19127T0	1	CAMK protein kinase	DLKPENFLFETK	0.9993	17	638.342	3
32	SPRG_19127T0	1	CAMK protein kinase	VALAVIADQMTGAEINELKK	0.9993	17	849.47	3
32	SPRG_19127T0	1	CAMK protein kinase	LTAEQALQHPWLMGAAPAVER	0.9993	17	811.747	3
32	SPRG_19127T0	1	CAMK protein kinase	KILDAVK	0.9993	17	406.925	3
32	SPRG_19127T0	1	CAMK protein kinase	SVSHPNIIK	0.9992	17	428.247	3
32	SPRG_19127T0	1	CAMK protein kinase	NDFNKEEYLVNAFNYFDTK	0.9815	17	701.333	4
33	SPRG_00260T0	1	hypothetical protein	GGDAPAPVAAPVK	0.9993	16	719.34	2
33	SPRG_00260T0	1	hypothetical protein	DVFTLSDVNLK	0.9993	16	769.893	2
33	SPRG_00260T0	1	hypothetical protein	PAAPAAGGMNSIFAGIK	0.9993	16	930.995	2
33	SPRG_00260T0	1	hypothetical protein	TSNPDQIEFVASFK	0.9993	16	935.979	2
33	SPRG_00260T0	1	hypothetical protein	ITANDTVSSDVSDLYAH	0.9993	16	976.456	2
33	SPRG_00260T0	1	hypothetical protein	SYIGGGDFWGNK	0.9993	16	794.88	2
33	SPRG_00260T0	1	hypothetical protein	IEAYDEYTAAYLAPFLAACTK	0.9993	16	1329.62	2
33	SPRG_00260T0	1	hypothetical protein	DVQLVTSK	0.9985	16	589.333	2
33	SPRG_00260T0	1	hypothetical protein	GWLCVEPAPK	0.9984	16	717.333	2
33	SPRG_00260T0	1	hypothetical protein	VPSVAIDK	0.9953	16	558.799	2
33	SPRG_00260T0	1	hypothetical protein	AAAAAPAKPAAVAVAPR	0.9993	16	597.669	3
33	SPRG_00260T0	1	hypothetical protein	AAPAPVVEKDPICEIR	0.9993	16	681.35	3
33	SPRG_00260T0	1	hypothetical protein	GKVPSVAIDK	0.9993	16	482.626	3
33	SPRG_00260T0	1	hypothetical protein	NGNWFVAHQK	0.9993	16	496.922	3
33	SPRG_00260T0	1	hypothetical protein	SSEMNVAFPVAEGAEEYIERPIPEQFVHR	0.9993	16	873.663	4
33	SPRG_00260T0	1	hypothetical protein	SEFANHQNMLNEGIQSLGWLCVEPAPK	0.9993	16	837.403	4
34	SPRG_00218T0	1	ATP synthase subunit beta	TIAMEGTDGLVR	0.9993	16	703.851	2
34	SPRG_00218T0	1	ATP synthase subunit beta	QISELGIYPAVDPLDSK	0.9993	16	1067.09	2
34	SPRG_00218T0	1	ATP synthase subunit beta	IPSAVGYQPTLATDLGALQER	0.9993	16	1172.59	2
34	SPRG_00218T0	1	ATP synthase subunit beta	LNADGTTTGSK	0.9993	16	676.819	2
34	SPRG_00218T0	1	ATP synthase subunit beta	VGLTGLTVAEYFR	0.9993	16	785.408	2
34	SPRG_00218T0	1	ATP synthase subunit beta	IMNVIGEPVDER	0.9993	16	766.384	2
34	SPRG_00218T0	1	ATP synthase subunit beta	GQECVDTGNPIMVPVGPETLGR	0.9993	16	1230.1	2
34	SPRG_00218T0	1	ATP synthase subunit beta	FVALAETVSSFK	0.9993	16	793.913	2
34	SPRG_00218T0	1	ATP synthase subunit beta	IVLEVAQHLGENTVR	0.9993	16	911.509	2
34	SPRG_00218T0	1	ATP synthase subunit beta	VIGDEHYEVAR	0.9993	16	716.365	2
34	SPRG_00218T0	1	ATP synthase subunit beta	VVDLLAPYAK	0.9993	16	688.898	2
34	SPRG_00218T0	1	ATP synthase subunit beta	AILAGEYDDLPEAAFYMVGGIEEVK	0.9992	16	996.825	3
34	SPRG_00218T0	1	ATP synthase subunit beta	GLQDIIAILGMDELSEDDKLTVAR	0.9993	16	968.487	3
34	SPRG_00218T0	1	ATP synthase subunit beta	APIHCAAPLYTEQGSGAEVLVTGLK	0.9993	16	953.823	3
34	SPRG_00218T0	1	ATP synthase subunit beta	AIYVPADDLTDPAPATTFSHLDATTVLSR	0.9993	16	1068.52	3
34	SPRG_00218T0	1	ATP synthase subunit beta	EGNDLYHEMIESGVIK	0.9993	16	713.351	3
35	SPRG_20866T0	1	hypothetical protein	GILALLDAEAR	0.9797	14	643.353	2
35	SPRG_20866T0	1	hypothetical protein	LWDTNPILEAFGNAK	0.9993	14	988.994	2
35	SPRG_20866T0	1	hypothetical protein	AFLWLLEQTR	0.9993	14	710.898	2
35	SPRG_20866T0	1	hypothetical protein	FVFLIK	0.9948	14	527.831	2
35	SPRG_20866T0	1	hypothetical protein	IAIAHVR	0.9659	14	462.285	2
35	SPRG_20866T0	1	hypothetical protein	IALLDALLK	0.9993	14	629.378	2
35	SPRG_20866T0	1	hypothetical protein	VSYDEICR	0.9986	14	587.762	2
35	SPRG_20866T0	1	hypothetical protein	VVDDMTSLYYIHEAGILENLNVR	0.9993	14	936.79	3
35	SPRG_20866T0	1	hypothetical protein	AAEIASEAHQAEAAALR	0.9993	14	618.312	3
35	SPRG_20866T0	1	hypothetical protein	FCDQMHALVDTLNATR	0.9993	14	675.636	3
35	SPRG_20866T0	1	hypothetical protein	YNDFNSLHQELK	0.9993	14	599.303	3
35	SPRG_20866T0	1	hypothetical protein	YMTQVLTQMPDALLNVHMDR	0.9993	14	840.739	3
35	SPRG_20866T0	1	hypothetical protein	DLEDLVLSSTSALMAQIYK	0.9993	14	795.747	3
35	SPRG_20866T0	1	hypothetical protein	QAIANAADAEPLNDAELHEVEQLVHELLEK	0.9993	14	900.197	4
36	SPRG_09840T0	1	phosphoglycerate kinase 1	VDFNVPFANGEISNTQR	0.9993	15	1026.52	2
36	SPRG_09840T0	1	phosphoglycerate kinase 1	ILPGVNALTDAR	0.9993	15	692.396	2
36	SPRG_09840T0	1	phosphoglycerate kinase 1	VDAALPTIQYALDQGAK	0.9993	15	1031.53	2
36	SPRG_09840T0	1	phosphoglycerate kinase 1	GVMDAVVEATQK	0.9993	15	768.402	2
36	SPRG_09840T0	1	phosphoglycerate kinase 1	AAGFLLDK	0.9993	15	561.827	2
36	SPRG_09840T0	1	phosphoglycerate kinase 1	ELVYFAK	0.9989	15	579.322	2
36	SPRG_09840T0	1	phosphoglycerate kinase 1	FHVEEEGK	0.9993	15	631.827	2
36	SPRG_09840T0	1	phosphoglycerate kinase 1	IQLIMNMLDK	0.9993	15	753.896	2
36	SPRG_09840T0	1	phosphoglycerate kinase 1	IVLDIVEK	0.9992	15	608.881	2
36	SPRG_09840T0	1	phosphoglycerate kinase 1	DVQFLDNCVGPDVEAACADPVHGSVILLENLR	0.9993	15	1215.55	3
36	SPRG_09840T0	1	phosphoglycerate kinase 1	LHLPVDFIIADK	0.9993	15	556.985	3
36	SPRG_09840T0	1	phosphoglycerate kinase 1	SHLGRPDGNVVAK	0.9934	15	546.636	3
36	SPRG_09840T0	1	phosphoglycerate kinase 1	YSLKPVATCLSAK	0.9993	15	620.348	3
36	SPRG_09840T0	1	phosphoglycerate kinase 1	ALDAPERPFLSILGGAK	0.9993	15	681.716	3
36	SPRG_09840T0	1	phosphoglycerate kinase 1	ASLSTLGDVYVNDAFGTAHR	0.9993	15	746.7	3
37	SPRG_09415T0	1	tubulin beta chain	AGPYGQLFRPD	0.9927	14	682.848	2
37	SPRG_09415T0	1	tubulin beta chain	AILMDLEPGTMDSVR	0.9992	14	896.408	2
37	SPRG_09415T0	1	tubulin beta chain	GHYTEGAELIDSVLDVVR	0.9992	14	1131.09	2
37	SPRG_09415T0	1	tubulin beta chain	MSTTFIGNSTAIQEMFK	0.9992	14	1097.52	2
37	SPRG_09415T0	1	tubulin beta chain	INVYYNEATGGR	0.9992	14	750.872	2
37	SPRG_09415T0	1	tubulin beta chain	ALTVPELTQQQFDAK	0.9992	14	988.995	2
37	SPRG_09415T0	1	tubulin beta chain	EVDEQMLNVQNK	0.9992	14	867.919	2
37	SPRG_09415T0	1	tubulin beta chain	NSSYFVEWIPNNIK	0.9992	14	999.988	2
37	SPRG_09415T0	1	tubulin beta chain	FPGQLNSDLR	0.9934	14	645.837	2
37	SPRG_09415T0	1	tubulin beta chain	LAVNLIPFPR	0.9992	14	642.345	2
37	SPRG_09415T0	1	tubulin beta chain	VSEQFTAMFR	0.9992	14	680.328	2
37	SPRG_09415T0	1	tubulin beta chain	ELVHIQGGQCGNQIGAK	0.9992	14	696.016	3
37	SPRG_09415T0	1	tubulin beta chain	IREEYPDR	0.9986	14	407.849	3
37	SPRG_09415T0	1	tubulin beta chain	FWEVISDEHGVDPTGSYHGDSDLQLER	0.9992	14	809.098	4
38	SPRG_00922T0	1	ATP-dependent RNA helicase eIF4A	DIEQFYNTQIDEMPMDVADLI	0.9992	14	1322.64	2
38	SPRG_00922T0	1	ATP-dependent RNA helicase eIF4A	ETQALILAPTR	0.9992	14	678.88	2
38	SPRG_00922T0	1	ATP-dependent RNA helicase eIF4A	SATMPLDVLEVTQR	0.9992	14	852.426	2
38	SPRG_00922T0	1	ATP-dependent RNA helicase eIF4A	TATFAISILQQIDSALR	0.9923	14	996.556	2
38	SPRG_00922T0	1	ATP-dependent RNA helicase eIF4A	LFVLDEADEMLSR	0.9992	14	841.371	2
38	SPRG_00922T0	1	ATP-dependent RNA helicase eIF4A	DELTLEGIK	0.9992	14	653.359	2
38	SPRG_00922T0	1	ATP-dependent RNA helicase eIF4A	DQIYDVFR	0.9992	14	600.306	2
38	SPRG_00922T0	1	ATP-dependent RNA helicase eIF4A	VLITTDLLAR	0.9992	14	629.87	2
38	SPRG_00922T0	1	ATP-dependent RNA helicase eIF4A	AVKPILLGHDCIAQAQSGTGK	0.9992	14	862.462	3
38	SPRG_00922T0	1	ATP-dependent RNA helicase eIF4A	QFYIAIDREEWK	0.9969	14	629.323	3
38	SPRG_00922T0	1	ATP-dependent RNA helicase eIF4A	GFKDQIYDVFR	0.9992	14	559.289	3
38	SPRG_00922T0	1	ATP-dependent RNA helicase eIF4A	GEDSHAPAPIVDGDIDTNWEEVIESFDGMELR	0.9992	14	1229.87	3
38	SPRG_00922T0	1	ATP-dependent RNA helicase eIF4A	KVDWLTEK	0.9992	14	484.264	3
38	SPRG_00922T0	1	ATP-dependent RNA helicase eIF4A	RDELTLEGIK	0.9992	14	487.949	3
39	SPRG_08827T0	1	hypothetical protein	QQELIATLPQVFR	0.9992	13	843.936	2
39	SPRG_08827T0	1	hypothetical protein	MIQDVEELMSR	0.9992	13	755.843	2
39	SPRG_08827T0	1	hypothetical protein	TSFIEYLLGQK	0.9992	13	793.923	2
39	SPRG_08827T0	1	hypothetical protein	FEASQVPCK	0.9991	13	671.843	2
39	SPRG_08827T0	1	hypothetical protein	GYDFVQVAK	0.9992	13	657.842	2
39	SPRG_08827T0	1	hypothetical protein	LDISDEFQR	0.9992	13	633.784	2
39	SPRG_08827T0	1	hypothetical protein	SDLMSELR	0.999	13	547.748	2
39	SPRG_08827T0	1	hypothetical protein	ADMILLLFDAHK	0.9992	13	558.974	3
39	SPRG_08827T0	1	hypothetical protein	YLFDEFHSPLLSEADFDAKPTVL	0.9992	13	981.468	3
39	SPRG_08827T0	1	hypothetical protein	QLEHMTVIDTPGILSGEK	0.9992	13	752.728	3
39	SPRG_08827T0	1	hypothetical protein	VFIGSFWDQPLLFNDNAALFEK	0.9992	13	953.81	3
39	SPRG_08827T0	1	hypothetical protein	TLDWVVTPFKEEYDAIFR	0.9992	13	839.765	3
39	SPRG_08827T0	1	hypothetical protein	KFDSFSK	0.9908	13	430.907	3
40	SPRG_07912T0	1	hypothetical protein	DALDSSEGSLPNFR	0.9993	14	826.411	2
40	SPRG_07912T0	1	hypothetical protein	VDVLGGLVQDIECR	0.9993	14	853.412	2
40	SPRG_07912T0	1	hypothetical protein	SPAISFSGPGLVFSR	0.9993	14	833.409	2
40	SPRG_07912T0	1	hypothetical protein	FTPEPVYMPVLR	0.9993	14	796.912	2
40	SPRG_07912T0	1	hypothetical protein	LLTTEQDAWAWYR	0.9993	14	898.937	2
40	SPRG_07912T0	1	hypothetical protein	FHINEEDVR	0.9993	14	651.789	2
40	SPRG_07912T0	1	hypothetical protein	FVLSFR	0.9535	14	456.745	2
40	SPRG_07912T0	1	hypothetical protein	HWGDIPR	0.992	14	512.768	2
40	SPRG_07912T0	1	hypothetical protein	SFWLLDLGFR	0.999	14	699.369	2
40	SPRG_07912T0	1	hypothetical protein	WQLAIR	0.9963	14	465.767	2
40	SPRG_07912T0	1	hypothetical protein	YPICDLQK	0.999	14	657.331	2
40	SPRG_07912T0	1	hypothetical protein	HITYDPYSEDKPLVDDTIK	0.9993	14	894.456	3
40	SPRG_07912T0	1	hypothetical protein	KIQAIVHEETFK	0.9993	14	625.696	3
40	SPRG_07912T0	1	hypothetical protein	DYVVTIKPQNDIVPR	0.9993	14	682.376	3
41	SPRG_03652T0	1	hypothetical protein	ITDGALVAAATLADR	0.9992	13	801.414	2
41	SPRG_03652T0	1	hypothetical protein	LDDVIVFEPLGK	0.9992	13	816.929	2
41	SPRG_03652T0	1	hypothetical protein	VLNVLLQLLDDGR	0.9992	13	806.446	2
41	SPRG_03652T0	1	hypothetical protein	VQLDSQPEVIDALER	0.9992	13	928.471	2
41	SPRG_03652T0	1	hypothetical protein	NPYNVVLLDEIEK	0.9992	13	917.472	2
41	SPRG_03652T0	1	hypothetical protein	LAQLELK	0.9774	13	551.839	2
41	SPRG_03652T0	1	hypothetical protein	LVEEVVR	0.9724	13	494.272	2
41	SPRG_03652T0	1	hypothetical protein	TAIVEGLAHR	0.996	13	605.844	2
41	SPRG_03652T0	1	hypothetical protein	YLRPELLNR	0.9992	13	659.367	2
41	SPRG_03652T0	1	hypothetical protein	QELAAVHDELHPLK	0.9992	13	630.002	3
41	SPRG_03652T0	1	hypothetical protein	AQADATAILNDITAHLR	0.9992	13	646.661	3
41	SPRG_03652T0	1	hypothetical protein	LLGAPPGYVGYDDQGGQLTEPVR	0.9992	13	849.443	3
41	SPRG_03652T0	1	hypothetical protein	RQDLAQVADLK	0.9992	13	515.623	3
42	SPRG_02413T0	1	CAMK/CAMK1 protein kinase	DLVLILLNAIK	0.9993	13	756.966	2
42	SPRG_02413T0	1	CAMK/CAMK1 protein kinase	STPIPNAPADAAAK	0.9993	13	806.436	2
42	SPRG_02413T0	1	CAMK/CAMK1 protein kinase	FESPYWDAVSAEAK	0.9993	13	944.45	2
42	SPRG_02413T0	1	CAMK/CAMK1 protein kinase	HFDEVYTLGK	0.9993	13	748.875	2
42	SPRG_02413T0	1	CAMK/CAMK1 protein kinase	LGEGTFSVVK	0.9993	13	662.872	2
42	SPRG_02413T0	1	CAMK/CAMK1 protein kinase	SDDAFIK	0.9987	13	542.255	2
42	SPRG_02413T0	1	CAMK/CAMK1 protein kinase	EVFSEPAYYYLVTEIMEGGELFDR	0.9993	13	1001.12	3
42	SPRG_02413T0	1	CAMK/CAMK1 protein kinase	KLGEGTFSVVK	0.9993	13	532.977	3
42	SPRG_02413T0	1	CAMK/CAMK1 protein kinase	APEASPAHAGEGETK	0.9993	13	580.604	3
42	SPRG_02413T0	1	CAMK/CAMK1 protein kinase	DFISTMLVVDPTKR	0.9993	13	637.342	3
42	SPRG_02413T0	1	CAMK/CAMK1 protein kinase	SDADQLLQHAWVTGTEVSTVPLTQAMEQLK	0.9993	13	1195.58	3
42	SPRG_02413T0	1	CAMK/CAMK1 protein kinase	QGLTQEDLDALHEEISILKK	0.9863	13	678.847	4
42	SPRG_02413T0	1	CAMK/CAMK1 protein kinase	KQGLTQEDLDALHEEISILK	0.9993	13	678.807	4
43	SPRG_18776T0	1	hypothetical protein	ASPVLEAFGNAQTIR	0.9992	13	859.45	2
43	SPRG_18776T0	1	hypothetical protein	GQVATLLAELQR	0.9992	13	721.888	2
43	SPRG_18776T0	1	hypothetical protein	CLGLIENIR	0.9989	13	610.792	2
43	SPRG_18776T0	1	hypothetical protein	TEIVQLLR	0.9973	13	558.32	2
43	SPRG_18776T0	1	hypothetical protein	YQIVYDDLMR	0.9992	13	738.359	2
43	SPRG_18776T0	1	hypothetical protein	FHAQLEAAELHNK	0.9992	13	599.314	3
43	SPRG_18776T0	1	hypothetical protein	LLLIGETYIHNVK	0.9992	13	601.013	3
43	SPRG_18776T0	1	hypothetical protein	QATLELLTAPDMGVLPSLQPQSVLK	0.9992	13	979.864	3
43	SPRG_18776T0	1	hypothetical protein	MPGIMPLLDEQCAISQTSVDVLMHR	0.9992	13	992.112	3
43	SPRG_18776T0	1	hypothetical protein	KQEIDDVVNK	0.9992	13	540.63	3
43	SPRG_18776T0	1	hypothetical protein	RPPSTSFQFR	0.9886	13	456.241	3
43	SPRG_18776T0	1	hypothetical protein	KDGLSLYDEHWIDEFSGR	0.9992	13	614.539	4
43	SPRG_18776T0	1	hypothetical protein	DAAMPVHADGKPLTPLEVYR	0.9992	13	621.817	4
44	SPRG_16379T0	1	AGC/PKG protein kinase	SAFEAAVGNLEALVATYQTR	0.9993	13	1128.06	2
44	SPRG_16379T0	1	AGC/PKG protein kinase	DLLASAPASK	0.9965	13	630.873	2
44	SPRG_16379T0	1	AGC/PKG protein kinase	LYKDPLEASR	0.9992	13	740.402	2
44	SPRG_16379T0	1	AGC/PKG protein kinase	SIIEALLR	0.9993	13	529.813	2
44	SPRG_16379T0	1	AGC/PKG protein kinase	WLQFEVR	0.9982	13	561.296	2
44	SPRG_16379T0	1	AGC/PKG protein kinase	QGDDGDKFYLAEAGK	0.9697	13	682.69	3
44	SPRG_16379T0	1	AGC/PKG protein kinase	IWHPHGDYPGTAFTR	0.9993	13	633.64	3
44	SPRG_16379T0	1	AGC/PKG protein kinase	DKVPELLAQNLK	0.996	13	600.688	3
44	SPRG_16379T0	1	AGC/PKG protein kinase	EVLLAMEDSLRPVR	0.9993	13	591.319	3
44	SPRG_16379T0	1	AGC/PKG protein kinase	TLLPLGAPIEGISTLDDLIVGPTVFHDASCAFR	0.9993	13	1210.26	3
44	SPRG_16379T0	1	AGC/PKG protein kinase	SIASFSPDTLVFPEHVSTGLR	0.9993	13	802.062	3
44	SPRG_16379T0	1	AGC/PKG protein kinase	AVSLLKPLTSAQLHLLAEAMK	0.9993	13	671.384	4
44	SPRG_16379T0	1	AGC/PKG protein kinase	SEEDKDALWNMVQHNFLFSHLTDDK	0.9993	13	867.658	4
45	SPRG_07331T0	1	hypothetical protein	IASDFPNVDVSR	0.9992	13	732.368	2
45	SPRG_07331T0	1	hypothetical protein	GSDNFLDMTAK	0.9992	13	743.873	2
45	SPRG_07331T0	1	hypothetical protein	CDDLLLLR	0.9991	13	575.797	2
45	SPRG_07331T0	1	hypothetical protein	LVQQLEASLR	0.9992	13	650.843	2
45	SPRG_07331T0	1	hypothetical protein	MAVASGVDR	0.9822	13	525.274	2
45	SPRG_07331T0	1	hypothetical protein	SILNIK	0.9981	13	488.308	2
45	SPRG_07331T0	1	hypothetical protein	TIFDFK	0.976	13	529.797	2
45	SPRG_07331T0	1	hypothetical protein	TVVVEVFDAAEDHVDLLK	0.9992	13	763.04	3
45	SPRG_07331T0	1	hypothetical protein	ASVVSTAPIEGQKPGTSGLR	0.9992	13	748.408	3
45	SPRG_07331T0	1	hypothetical protein	VFVDELGAPESSLLNAVSK	0.9992	13	755.081	3
45	SPRG_07331T0	1	hypothetical protein	YPEIVSDIDLELLQNK	0.9991	13	726.392	3
45	SPRG_07331T0	1	hypothetical protein	AFMAEHYLNNFVQSTFDALPSK	0.9989	13	940.121	3
45	SPRG_07331T0	1	hypothetical protein	EDFGGHHADPNLTYAHELTHIMGVDAK	0.9992	13	820.63	4
46	SPRG_10041T0	1	hypothetical protein	ALFTGVQSGLMER	0.9992	13	776.902	2
46	SPRG_10041T0	1	hypothetical protein	ADFEANIFPR	0.9992	13	662.337	2
46	SPRG_10041T0	1	hypothetical protein	FFEDVEIPR	0.9992	13	648.311	2
46	SPRG_10041T0	1	hypothetical protein	LETWLDK	0.9974	13	596.814	2
46	SPRG_10041T0	1	hypothetical protein	LIALLQIVSR	0.9991	13	635.408	2
46	SPRG_10041T0	1	hypothetical protein	WIAACK	0.9966	13	513.27	2
46	SPRG_10041T0	1	hypothetical protein	FGIPQLLNVADVAGNPKPDDK	0.9992	13	880.811	3
46	SPRG_10041T0	1	hypothetical protein	AGGNHNEGWVDVQK	0.9992	13	600.294	3
46	SPRG_10041T0	1	hypothetical protein	MSAWTAPEASAPLATVQQALTQFNEYK	0.9992	13	1081.19	3
46	SPRG_10041T0	1	hypothetical protein	AAHTTSQINATEGSLADQLANLQR	0.9992	13	885.437	3
46	SPRG_10041T0	1	hypothetical protein	NNHRPEPTMSPSFDDIAALR	0.9992	13	810.049	3
46	SPRG_10041T0	1	hypothetical protein	LGHITPAQLQEVEEVFNHFDVDKDGQLAR	0.9992	13	899.455	4
46	SPRG_10041T0	1	hypothetical protein	LTTHFEPAIAEYLIEHMPHLFEK	0.9928	13	768.383	4
47	SPRG_08738T0	1	hypothetical protein	VLGWEETSEAGVFNR	0.9993	13	919.436	2
47	SPRG_08738T0	1	hypothetical protein	TVLGWTGVSASSIK	0.9993	13	847.459	2
47	SPRG_08738T0	1	hypothetical protein	LSYYGINQGLR	0.9993	13	714.367	2
47	SPRG_08738T0	1	hypothetical protein	YLSPLLGAYLADER	0.9993	13	862.934	2
47	SPRG_08738T0	1	hypothetical protein	ASAANGGPVDATSIDEIK	0.9993	13	1002.51	2
47	SPRG_08738T0	1	hypothetical protein	GEVTTPTTGAYASVWDSR	0.9993	13	1021.46	2
47	SPRG_08738T0	1	hypothetical protein	AASPFGK	0.9988	13	483.247	2
47	SPRG_08738T0	1	hypothetical protein	FPPNSDAMSK	0.9993	13	691.314	2
47	SPRG_08738T0	1	hypothetical protein	GSSAISK	0.9991	13	469.27	2
47	SPRG_08738T0	1	hypothetical protein	NIPDNLNEGK	0.9993	13	701.35	2
47	SPRG_08738T0	1	hypothetical protein	MQFGMHSIEDSPHAAGELGTDK	0.9993	13	893.4	3
47	SPRG_08738T0	1	hypothetical protein	SIEDSPHAAGELGTDKEALIDR	0.9993	13	653.82	4
47	SPRG_08738T0	1	hypothetical protein	SNVITLGADQFNPHDPKEEAQK	0.9993	13	718.262	4
48	SPRG_08638T0	1	hypothetical protein	AAFFGGYDTFR	0.9992	12	698.335	2
48	SPRG_08638T0	1	hypothetical protein	ESGVVSFLTDLAAGGVAGGISK	0.9992	12	1162.1	2
48	SPRG_08638T0	1	hypothetical protein	YFPTQALNFAFK	0.9992	12	867.927	2
48	SPRG_08638T0	1	hypothetical protein	DPYTGIINCFTR	0.9992	12	795.374	2
48	SPRG_08638T0	1	hypothetical protein	QYNGLVDCITK	0.9992	12	794.378	2
48	SPRG_08638T0	1	hypothetical protein	DEGAGAFFK	0.9978	12	615.32	2
48	SPRG_08638T0	1	hypothetical protein	DILIADPK	0.9991	12	586.846	2
48	SPRG_08638T0	1	hypothetical protein	EQGVSSFWR	0.9992	12	620.299	2
48	SPRG_08638T0	1	hypothetical protein	LFLDGVK	0.9983	12	540.319	2
48	SPRG_08638T0	1	hypothetical protein	LGADVGVGK	0.9979	12	552.31	2
48	SPRG_08638T0	1	hypothetical protein	NAPIWQK	0.9989	12	572.821	2
48	SPRG_08638T0	1	hypothetical protein	KLFLDGVK	0.9992	12	451.278	3
49	SPRG_16392T0	1	hypothetical protein	AHYADSNIPLVYFR	0.9992	12	905.459	2
49	SPRG_16392T0	1	hypothetical protein	GSPISEQVDIR	0.9992	12	672.863	2
49	SPRG_16392T0	1	hypothetical protein	LIGQVTATLYDLLNGSVR	0.9992	12	1039.03	2
49	SPRG_16392T0	1	hypothetical protein	IVSDGSYVAVFR	0.9992	12	728.876	2
49	SPRG_16392T0	1	hypothetical protein	LVFVNNTPR	0.9989	12	602.329	2
49	SPRG_16392T0	1	hypothetical protein	NTPAPGFVK	0.9992	12	609.836	2
49	SPRG_16392T0	1	hypothetical protein	QTSNPLWEK	0.9992	12	695.862	2
49	SPRG_16392T0	1	hypothetical protein	LDVAQHGNEGYVVK	0.9992	12	606.308	3
49	SPRG_16392T0	1	hypothetical protein	IELYHESDEDHPELQR	0.9992	12	718.67	3
49	SPRG_16392T0	1	hypothetical protein	IIGIAWVDEAGQEIEYAQVHPR	0.9992	12	880.115	3
49	SPRG_16392T0	1	hypothetical protein	QSYVQDTYANHVWK	0.9992	12	676.328	3
49	SPRG_16392T0	1	hypothetical protein	LQPDVVPTATAYPVAAPGGQYPEASLVATPVDWMQK	0.9992	12	1014.84	4
50	SPRG_09171T0	1	hypothetical protein	SADVQAPFDPYR	0.9992	12	755.366	2
50	SPRG_09171T0	1	hypothetical protein	AATWFDLWNGLR	0.9992	12	797.4	2
50	SPRG_09171T0	1	hypothetical protein	VGSDNVYGVHPF	0.9743	12	717.837	2
50	SPRG_09171T0	1	hypothetical protein	GGSIVTLQEPSTTTAASR	0.9992	12	960.497	2
50	SPRG_09171T0	1	hypothetical protein	TLALNVNTEHK	0.9992	12	764.43	2
50	SPRG_09171T0	1	hypothetical protein	TYDVSVTNAPFGIAVTR	0.9992	12	978.024	2
50	SPRG_09171T0	1	hypothetical protein	GFTATLVLPK	0.9509	12	667.83	2
50	SPRG_09171T0	1	hypothetical protein	ITDPNFAR	0.9988	12	539.285	2
50	SPRG_09171T0	1	hypothetical protein	YEVPIK	0.9864	12	518.776	2
50	SPRG_09171T0	1	hypothetical protein	NHNEATIDQAPVDFDDEALHIIR	0.9992	12	926.441	3
50	SPRG_09171T0	1	hypothetical protein	WHNHEMSDVTSVVAR	0.9992	12	643.299	3
50	SPRG_09171T0	1	hypothetical protein	ANFFGMGEHVGSLLAPTDGDHYTIFAR	0.9992	12	771.61	4
51	SPRG_00668T0	1	hypothetical protein	NELIVLEGILPWLR	0.9992	12	905.033	2
51	SPRG_00668T0	1	hypothetical protein	FSLPLLLR	0.9992	12	551.818	2
51	SPRG_00668T0	1	hypothetical protein	GWYALLETR	0.9986	12	626.831	2
51	SPRG_00668T0	1	hypothetical protein	ALIADTLNRPK	0.9992	12	500.626	3
51	SPRG_00668T0	1	hypothetical protein	EFDEPVATSTPISLVSACLGDLVPSSQR	0.9992	12	1036.82	3
51	SPRG_00668T0	1	hypothetical protein	KQDALLDAIAQCK	0.9992	12	632.328	3
51	SPRG_00668T0	1	hypothetical protein	LLSPDDVAAVLSHNR	0.9801	12	584.311	3
51	SPRG_00668T0	1	hypothetical protein	LLDAMEMGTENALSVFTSK	0.9992	12	782.377	3
51	SPRG_00668T0	1	hypothetical protein	AVAPTTHDLLAIVLSK	0.9979	12	646.372	3
51	SPRG_00668T0	1	hypothetical protein	DASLVDLLLLAHVPK	0.9992	12	631.368	3
51	SPRG_00668T0	1	hypothetical protein	ENALHLAAEEGHADVVAELLTTK	0.9992	12	680.35	4
51	SPRG_00668T0	1	hypothetical protein	IAHFVSNEDEVAHVVHVAEFLLR	0.9992	12	694.604	4
52	SPRG_06544T0	1	hypothetical protein	ALLLAILEHSN	0.9993	12	669.362	2
52	SPRG_06544T0	1	hypothetical protein	GLGTDEYALACAIVR	0.9993	12	871.435	2
52	SPRG_06544T0	1	hypothetical protein	LIQLLAQPIEEAEAQIVR	0.9993	12	1089.58	2
52	SPRG_06544T0	1	hypothetical protein	AVEVAEIIYK	0.9993	12	711.906	2
52	SPRG_06544T0	1	hypothetical protein	IYGETSGDFR	0.9991	12	644.81	2
52	SPRG_06544T0	1	hypothetical protein	LTQVIGSK	0.9992	12	567.322	2
52	SPRG_06544T0	1	hypothetical protein	SNEELNILK	0.9993	12	674.377	2
52	SPRG_06544T0	1	hypothetical protein	STLLAELK	0.9993	12	581.835	2
52	SPRG_06544T0	1	hypothetical protein	YPELHK	0.9987	12	537.791	2
52	SPRG_06544T0	1	hypothetical protein	NYQNDMVVVLADDLGGDLKK	0.9993	12	880.455	3
52	SPRG_06544T0	1	hypothetical protein	ALNHADLQIDNWCHEIK	0.9993	12	785.38	3
52	SPRG_06544T0	1	hypothetical protein	FYLSVVNQMQQPFNPEIHTQAK	0.9993	12	727.858	4
53	SPRG_02805T0	1	phosphoenolpyruvate carboxykinase	TINLSAANEPEIYAAIR	0.9992	12	995.486	2
53	SPRG_02805T0	1	phosphoenolpyruvate carboxykinase	VNQPTTAAVFDTLYAK	0.9992	12	1014.03	2
53	SPRG_02805T0	1	phosphoenolpyruvate carboxykinase	HNMTYDQIAEHEER	0.9992	12	966.92	2
53	SPRG_02805T0	1	phosphoenolpyruvate carboxykinase	ACNIVDEDWK	0.9992	12	763.841	2
53	SPRG_02805T0	1	phosphoenolpyruvate carboxykinase	ATAHFSK	0.9992	12	525.297	2
53	SPRG_02805T0	1	phosphoenolpyruvate carboxykinase	NIVDEDWK	0.99	12	653.835	2
53	SPRG_02805T0	1	phosphoenolpyruvate carboxykinase	VPDYYNIEK	0.9992	12	714.858	2
53	SPRG_02805T0	1	phosphoenolpyruvate carboxykinase	QEPSAQHVDWGK	0.9992	12	557.269	3
53	SPRG_02805T0	1	phosphoenolpyruvate carboxykinase	ATHQTTTSALGLNELGIDAK	0.9992	12	791.076	3
53	SPRG_02805T0	1	phosphoenolpyruvate carboxykinase	RDAMLENVWLDGQK	0.9991	12	660.333	3
53	SPRG_02805T0	1	phosphoenolpyruvate carboxykinase	FEVDPIFAVAVPTSVEGVPAEMLNPALAWADK	0.9992	12	1224.6	3
53	SPRG_02805T0	1	phosphoenolpyruvate carboxykinase	ANFTQYVLPNHTDYSSFGPNQA	0.9991	12	872.417	3
54	SPRG_11196T0	1	hypothetical protein	TPAVAEEPVVEAK	0.9993	12	814.457	2
54	SPRG_11196T0	1	hypothetical protein	EVVAPAEAPIDVTAEPAVEEK	0.9993	12	1226.63	2
54	SPRG_11196T0	1	hypothetical protein	FEDILNVAAAK	0.9993	12	739.902	2
54	SPRG_11196T0	1	hypothetical protein	VVVYHISGEGLSITK	0.9993	12	945.534	2
54	SPRG_11196T0	1	hypothetical protein	VFHATLSDVSGLPALPVAGFSTVFK	0.9993	12	1424.75	2
54	SPRG_11196T0	1	hypothetical protein	VAPVPEVVPEVAATK	0.9993	12	897.511	2
54	SPRG_11196T0	1	hypothetical protein	KPVVVAVADEEKK	0.9993	12	994.601	2
54	SPRG_11196T0	1	hypothetical protein	KVVVEK	0.9984	12	567.369	2
54	SPRG_11196T0	1	hypothetical protein	RFNDFK	0.9966	12	557.788	2
54	SPRG_11196T0	1	hypothetical protein	KFTIASTSVEAK	0.9993	12	571.996	3
54	SPRG_11196T0	1	hypothetical protein	VEEEIIEKK	0.9992	12	516.95	3
54	SPRG_11196T0	1	hypothetical protein	VVVFLTPAPEPVVEAAPATEEAPVAATEAVAATEVVTATEVVAEEAPK	0.988	12	1265.41	4
55	SPRG_05259T0	1	hypothetical protein	LEAPGLQCVDLVFDELQR	0.9992	12	1118.03	2
55	SPRG_05259T0	1	hypothetical protein	VPVGDQPANIEEQIR	0.9975	12	904.988	2
55	SPRG_05259T0	1	hypothetical protein	VLNLTLVDLPGITK	0.9992	12	892.495	2
55	SPRG_05259T0	1	hypothetical protein	SLQAVDPFDQLSDADIR	0.9992	12	1017.52	2
55	SPRG_05259T0	1	hypothetical protein	SLLASYFDIVR	0.9992	12	714.366	2
55	SPRG_05259T0	1	hypothetical protein	ALEIVNEVR	0.9992	12	593.83	2
55	SPRG_05259T0	1	hypothetical protein	VVEVVNGLLR	0.9992	12	621.346	2
55	SPRG_05259T0	1	hypothetical protein	ISAMLSELDLEMDGMGNPTESMSK	0.9992	12	958.766	3
55	SPRG_05259T0	1	hypothetical protein	LQDVFSAIGQSPINLPQIVVVGSQSSGK	0.9992	12	1052.9	3
55	SPRG_05259T0	1	hypothetical protein	TELSYINTNHPDFIGGSR	0.9992	12	722.349	3
55	SPRG_05259T0	1	hypothetical protein	GISNKPITLK	0.9992	12	501.651	3
55	SPRG_05259T0	1	hypothetical protein	KNFLDLVPK	0.9992	12	502.636	3
56	SPRG_06591T0	1	hypothetical protein	LLIQGMLSALSNR	0.9992	12	788.413	2
56	SPRG_06591T0	1	hypothetical protein	LAEGLIPDNVASSLAQR	0.9992	12	949.481	2
56	SPRG_06591T0	1	hypothetical protein	FILATLPFFFDSEDR	0.9992	12	981.464	2
56	SPRG_06591T0	1	hypothetical protein	VWVLCPESDEEYR	0.9992	12	907.88	2
56	SPRG_06591T0	1	hypothetical protein	AIVSNGAGNVIER	0.9987	12	722.396	2
56	SPRG_06591T0	1	hypothetical protein	ADCAVGSFR	0.9992	12	558.233	2
56	SPRG_06591T0	1	hypothetical protein	GFEVHTK	0.9991	12	553.307	2
56	SPRG_06591T0	1	hypothetical protein	GVLESAGDLR	0.9992	12	580.806	2
56	SPRG_06591T0	1	hypothetical protein	LPDEQWPK	0.9977	12	650.817	2
56	SPRG_06591T0	1	hypothetical protein	MWFQGVEK	0.9991	12	656.835	2
56	SPRG_06591T0	1	hypothetical protein	YSGLPHVTFIGR	0.999	12	497.598	3
56	SPRG_06591T0	1	hypothetical protein	RPDCAVPK	0.9801	12	407.203	3
57	SPRG_00644T0	1	fructose-bisphosphate aldolase	MNIDTDTQWAYWNGLR	0.9992	11	1064.47	2
57	SPRG_00644T0	1	fructose-bisphosphate aldolase	MLDLSEEPLEENVQISK	0.9992	11	1131.55	2
57	SPRG_00644T0	1	fructose-bisphosphate aldolase	LLPWFDGMLAADEEYFAIH	0.9992	11	1191.55	2
57	SPRG_00644T0	1	fructose-bisphosphate aldolase	LHPELLQGFQEHVAAK	0.9992	11	1053.08	2
57	SPRG_00644T0	1	fructose-bisphosphate aldolase	KAEEEMIVR	0.9992	11	704.852	2
57	SPRG_00644T0	1	fructose-bisphosphate aldolase	QFYLSK	0.9964	11	537.29	2
57	SPRG_00644T0	1	fructose-bisphosphate aldolase	GEAASIAGAVAGAHHVR	0.9992	11	573.297	3
57	SPRG_00644T0	1	fructose-bisphosphate aldolase	GLLDIVKPGVLTGDDVMAVYTYAK	0.9992	11	747.328	4
57	SPRG_00644T0	1	fructose-bisphosphate aldolase	LNNGTDKPVYFVFHGGSGSTEEEITTAVGAGVVK	0.9992	11	978.891	4
57	SPRG_00644T0	1	fructose-bisphosphate aldolase	HYGVPVILHSDHCAK	0.9992	11	503.252	4
57	SPRG_00644T0	1	fructose-bisphosphate aldolase	AAFGNVHGVYKPGNVK	0.9992	11	523.274	4
58	SPRG_01813T0	1	hypothetical protein	FPEEAFIAELDGK	0.986	11	877.437	2
58	SPRG_01813T0	1	hypothetical protein	WGEIEFPAPFGR	0.9992	11	775.381	2
58	SPRG_01813T0	1	hypothetical protein	DLISSLVSGLMTVGPR	0.9992	11	894.971	2
58	SPRG_01813T0	1	hypothetical protein	LQIPLEVTPTVDEIATQLLFNVVPAR	0.9992	11	1510.83	2
58	SPRG_01813T0	1	hypothetical protein	FVQITPIIFDAK	0.9992	11	840.445	2
58	SPRG_01813T0	1	hypothetical protein	LIPVFQDIK	0.9992	11	680.878	2
58	SPRG_01813T0	1	hypothetical protein	NFDQFGTAIR	0.999	11	656.825	2
58	SPRG_01813T0	1	hypothetical protein	TILDLMTR	0.9991	11	561.803	2
58	SPRG_01813T0	1	hypothetical protein	TTSESSAHATASEDGAPAR	0.9992	11	663.96	3
58	SPRG_01813T0	1	hypothetical protein	SIGFIGHYLDQK	0.9992	11	555.961	3
58	SPRG_01813T0	1	hypothetical protein	LVVKPDQLIK	0.9991	11	529.002	3
59	SPRG_06533T0	1	TKL protein kinase	LSPECPPCIVR	0.9991	11	725.353	2
59	SPRG_06533T0	1	TKL protein kinase	MLISEVTSMTR	0.9992	11	714.375	2
59	SPRG_06533T0	1	TKL protein kinase	NTYWINADDVTR	0.9992	11	806.37	2
59	SPRG_06533T0	1	TKL protein kinase	HLLDNPR	0.999	11	504.778	2
59	SPRG_06533T0	1	TKL protein kinase	ISHPNIVK	0.9991	11	598.354	2
59	SPRG_06533T0	1	TKL protein kinase	LSWANEK	0.9991	11	568.312	2
59	SPRG_06533T0	1	TKL protein kinase	LVTGALRPK	0.9992	11	621.895	2
59	SPRG_06533T0	1	TKL protein kinase	SFDLTK	0.998	11	499.783	2
59	SPRG_06533T0	1	TKL protein kinase	QCLQQDPLLRPR	0.9992	11	552.951	3
59	SPRG_06533T0	1	TKL protein kinase	TEMGNLNGHPVLIK	0.9992	11	609.647	3
59	SPRG_06533T0	1	TKL protein kinase	EIPVGGGTPPLDVNWHNYDELVPLK	0.9992	11	1016.53	3
60	SPRG_06052T0	1	hypothetical protein	AAEPVETPNIR	0.9991	10	670.813	2
60	SPRG_06052T0	1	hypothetical protein	LCEGAIPETVATSLGQR	0.9992	10	967.997	2
60	SPRG_06052T0	1	hypothetical protein	NTIFFDAVQCGR	0.9992	10	780.86	2
60	SPRG_06052T0	1	hypothetical protein	VVGPVQDDASLK	0.9992	10	758.416	2
60	SPRG_06052T0	1	hypothetical protein	NIEQCGDIR	0.9991	10	619.292	2
60	SPRG_06052T0	1	hypothetical protein	SVWDANNHFK	0.9992	10	753.367	2
60	SPRG_06052T0	1	hypothetical protein	TVDSNDVWR	0.9869	10	618.31	2
60	SPRG_06052T0	1	hypothetical protein	VPAPDPKPSLVFPR	0.999	10	603.344	3
60	SPRG_06052T0	1	hypothetical protein	YLNDFKPALPK	0.9992	10	580.009	3
60	SPRG_06052T0	1	hypothetical protein	YILILDNDMKPHPK	0.9992	10	537.026	4
61	SPRG_07363T0	1	hypothetical protein	IDAVDAAAVR	0.9992	10	572.806	2
61	SPRG_07363T0	1	hypothetical protein	LTPAEIFAR	0.9991	10	581.322	2
61	SPRG_07363T0	1	hypothetical protein	QQEEVIFDR	0.9957	10	654.336	2
61	SPRG_07363T0	1	hypothetical protein	DVPQALDILSDILQNSK	0.9992	10	719.718	3
61	SPRG_07363T0	1	hypothetical protein	GDLQDYIATHYTAPR	0.9992	10	622.3	3
61	SPRG_07363T0	1	hypothetical protein	EHALAAVGPIHELPDYNFIR	0.9992	10	802.74	3
61	SPRG_07363T0	1	hypothetical protein	TQQQLEMEIENMGGHLNAYTSR	0.9992	10	898.744	3
61	SPRG_07363T0	1	hypothetical protein	MVVAGAGAVDHSQLVDLAQNCFGNLPTEPR	0.9992	10	1100.51	3
61	SPRG_07363T0	1	hypothetical protein	SFPAYVLNAPATEVTTLANGLR	0.9992	10	817.127	3
61	SPRG_07363T0	1	hypothetical protein	YETEANNGAAHFLEHMAFK	0.9992	10	621.798	4
62	SPRG_19984T0	1	hypothetical protein	VGQPAETMLPLQLIR	0.9992	10	905.476	2
62	SPRG_19984T0	1	hypothetical protein	GLLASELLPIAEK	0.9992	10	821.441	2
62	SPRG_19984T0	1	hypothetical protein	LGNLIAAELAK	0.9992	10	700.901	2
62	SPRG_19984T0	1	hypothetical protein	ASLATFLSK	0.9991	10	613.346	2
62	SPRG_19984T0	1	hypothetical protein	LGDEIGTHTVYFAGPGER	0.9992	10	688.332	3
62	SPRG_19984T0	1	hypothetical protein	SNFSIGVPLVADLAASAAHALPK	0.9992	10	846.445	3
62	SPRG_19984T0	1	hypothetical protein	FTESDPMFLQYGHIQGYPK	0.9992	10	849.41	3
62	SPRG_19984T0	1	hypothetical protein	DGSWNTQVLEVHHTK	0.9992	10	680.346	3
62	SPRG_19984T0	1	hypothetical protein	LPAGTTFERPDGGYFILVK	0.9992	10	790.422	3
62	SPRG_19984T0	1	hypothetical protein	LLAGTSSPALVIGTTGSLPMDLLR	0.9991	10	843.123	3
63	SPRG_03506T0	1	TKL protein kinase	INIAIDTAEALAYLHSLTPK	0.9992	10	1221.66	2
63	SPRG_03506T0	1	TKL protein kinase	GGQAPVADPTDNLFPELQQYR	0.9992	10	1230.58	2
63	SPRG_03506T0	1	TKL protein kinase	SFGVVLSELDTR	0.9992	10	733.866	2
63	SPRG_03506T0	1	TKL protein kinase	AGGAPDMSIVVK	0.9992	10	716.853	2
63	SPRG_03506T0	1	TKL protein kinase	IDHNEVLLTR	0.9992	10	677.36	2
63	SPRG_03506T0	1	TKL protein kinase	INLTWK	0.9962	10	531.808	2
63	SPRG_03506T0	1	TKL protein kinase	LVEMLHQAK	0.9992	10	678.868	2
63	SPRG_03506T0	1	TKL protein kinase	ACLQFDPALRPSSAR	0.9988	10	607.961	3
63	SPRG_03506T0	1	TKL protein kinase	GELRPTFSPTCPPCILQVSK	0.9992	10	851.753	3
63	SPRG_03506T0	1	TKL protein kinase	LPDHYVNPTSLNSNGR	0.9992	10	643.318	3
64	SPRG_07286T0	1	hypothetical protein	AGALLSEAINSIR	0.9992	10	729.908	2
64	SPRG_07286T0	1	hypothetical protein	DPAVLLLDEATSALDTESER	0.9992	10	1145.05	2
64	SPRG_07286T0	1	hypothetical protein	STAIGLIER	0.9902	10	552.301	2
64	SPRG_07286T0	1	hypothetical protein	STIVSLLER	0.9992	10	581.337	2
64	SPRG_07286T0	1	hypothetical protein	IAVLEAGNVVEEGTHDALLQLPHGLYK	0.9992	10	1058.9	3
64	SPRG_07286T0	1	hypothetical protein	HGKPGATLEEVFAAAK	0.9992	10	686.716	3
64	SPRG_07286T0	1	hypothetical protein	FYDPASGAVFLDGHDLR	0.9992	10	675.325	3
64	SPRG_07286T0	1	hypothetical protein	FYDPLSGTVTLDGHNIK	0.9992	10	722.361	3
64	SPRG_07286T0	1	hypothetical protein	SQIGLVGQEPCLFQDSIANNIR	0.9992	10	864.772	3
64	SPRG_07286T0	1	hypothetical protein	NPSILILDEATSALDTESEHIVQASLDHLVASGNR	0.9992	10	965.726	4
65	SPRG_18016T0	1	hypothetical protein	ENCFQGLESFLLR	0.9992	10	873.424	2
65	SPRG_18016T0	1	hypothetical protein	IDVFSVFSDLLR	0.9992	10	777.904	2
65	SPRG_18016T0	1	hypothetical protein	SETLDILTELLK	0.9992	10	831.954	2
65	SPRG_18016T0	1	hypothetical protein	QTALDTLIALVQSK	0.9992	10	894.979	2
65	SPRG_18016T0	1	hypothetical protein	LDALIFLR	0.9989	10	552.812	2
65	SPRG_18016T0	1	hypothetical protein	LCDLIFTGKPELR	0.9991	10	613.657	3
65	SPRG_18016T0	1	hypothetical protein	LLNGISHYADQAIK	0.999	10	611	3
65	SPRG_18016T0	1	hypothetical protein	VTSCLGALGVVAADALLHR	0.9992	10	685.999	3
65	SPRG_18016T0	1	hypothetical protein	VTLVHLAPVSSGNPEAGGHPALVR	0.9991	10	631.332	4
65	SPRG_18016T0	1	hypothetical protein	LVEHLLQSVENNHEADKR	0.9992	10	605.486	4
66	SPRG_01592T0	1	GTP-binding nuclear protein Ran	VCENIPIVLCGNK	0.9992	10	891.43	2
66	SPRG_01592T0	1	GTP-binding nuclear protein Ran	FNCWDTAGQEK	0.9992	10	816.849	2
66	SPRG_01592T0	1	GTP-binding nuclear protein Ran	LILVGDGGVGK	0.9992	10	658.362	2
66	SPRG_01592T0	1	GTP-binding nuclear protein Ran	FETNFGPIK	0.9992	10	670.845	2
66	SPRG_01592T0	1	GTP-binding nuclear protein Ran	HLTGEFEK	0.9992	10	624.816	2
66	SPRG_01592T0	1	GTP-binding nuclear protein Ran	NLQYFDISAK	0.9992	10	743.881	2
66	SPRG_01592T0	1	GTP-binding nuclear protein Ran	NVPNWHR	0.9992	10	533.753	2
66	SPRG_01592T0	1	GTP-binding nuclear protein Ran	KNLQYFDISAK	0.9992	10	586.995	3
66	SPRG_01592T0	1	GTP-binding nuclear protein Ran	SNYQFEKPFLWLAR	0.9992	10	696.366	3
66	SPRG_01592T0	1	GTP-binding nuclear protein Ran	LVGDNNLTFVEAAALAPPEVVMEQSHIASLEADR	0.9992	10	1250.94	3
67	SPRG_08293T0	1	hypothetical protein	CGSAAEAVENLNLR	0.9992	9	818.883	2
67	SPRG_08293T0	1	hypothetical protein	ACIDEINGWGK	0.9992	9	770.352	2
67	SPRG_08293T0	1	hypothetical protein	AVGDWGSTPYK	0.9992	9	734.868	2
67	SPRG_08293T0	1	hypothetical protein	FATTFEDMYSDPALK	0.9992	9	1012.46	2
67	SPRG_08293T0	1	hypothetical protein	TWSFAGNNLEGTK	0.9992	9	856.925	2
67	SPRG_08293T0	1	hypothetical protein	AQWVTFDK	0.9992	9	641.845	2
67	SPRG_08293T0	1	hypothetical protein	GAPGIECK	0.9992	9	554.785	2
67	SPRG_08293T0	1	hypothetical protein	IIGHGDNFYWNGLGGSNDDKFR	0.9992	9	924.082	3
67	SPRG_08293T0	1	hypothetical protein	KDDASTSSDKPNGNATPSPAK	0.9989	9	888.785	3
68	SPRG_02110T0	1	50S ribosomal protein L13	ALSAATASVAAAHK	0.9992	9	778.943	2
68	SPRG_02110T0	1	50S ribosomal protein L13	VFDGMPSPYDK	0.9992	9	772.354	2
68	SPRG_02110T0	1	50S ribosomal protein L13	ELKPTLEK	0.9992	9	695.425	2
68	SPRG_02110T0	1	50S ribosomal protein L13	FLQFLNK	0.9989	9	599.339	2
68	SPRG_02110T0	1	50S ribosomal protein L13	IASLVAK	0.9952	9	495.314	2
68	SPRG_02110T0	1	50S ribosomal protein L13	LSSEVGWR	0.9984	9	539.28	2
68	SPRG_02110T0	1	50S ribosomal protein L13	MVVPDALR	0.9992	9	522.793	2
68	SPRG_02110T0	1	50S ribosomal protein L13	ELLLGQHVVAVR	0.9992	9	493.287	3
68	SPRG_02110T0	1	50S ribosomal protein L13	PFEKPVIIDCR	0.9992	9	550.955	3
69	SPRG_20488T0	1	hypothetical protein	TTDAIHTASEHAHELQVQLSAK	0.9992	9	1338.2	2
69	SPRG_20488T0	1	hypothetical protein	TGVENLTLATR	0.9992	9	659.862	2
69	SPRG_20488T0	1	hypothetical protein	AFDVDAK	0.999	9	527.271	2
69	SPRG_20488T0	1	hypothetical protein	DQAAVYDAK	0.9948	9	634.777	2
69	SPRG_20488T0	1	hypothetical protein	VSETATGYLQTAIESANHAVDELKK	0.9992	9	1036.54	3
69	SPRG_20488T0	1	hypothetical protein	STTLSAAQKPVSLVQTALVQVTDSLATIK	0.9992	9	1134.97	3
69	SPRG_20488T0	1	hypothetical protein	KVSETATGYLQTAIESANHAVDELK	0.9992	9	777.627	4
69	SPRG_20488T0	1	hypothetical protein	TVEQPEAQQHLASLQTSVEGGIQETQTYLENLK	0.9992	9	989.977	4
69	SPRG_20488T0	1	hypothetical protein	AAGVSQSAIAYAGGVVQTVEAYDQYYNLSATLHEK	0.9992	9	991.481	4
70	SPRG_19514T0	1	hypothetical protein	DAVSGLVAAAGPSAR	0.9992	9	743.389	2
70	SPRG_19514T0	1	hypothetical protein	GDWASEAGYYNMLVDAFK	0.9992	9	1163.03	2
70	SPRG_19514T0	1	hypothetical protein	VSSEHLSELAR	0.9992	9	686.356	2
70	SPRG_19514T0	1	hypothetical protein	LMDELPK	0.9653	9	567.301	2
70	SPRG_19514T0	1	hypothetical protein	VLGYGTAGFR	0.9991	9	592.818	2
70	SPRG_19514T0	1	hypothetical protein	VVEVLDSIVR	0.9992	9	636.829	2
70	SPRG_19514T0	1	hypothetical protein	TPLYVDCAHGVGALQLTK	0.9992	9	740.715	3
70	SPRG_19514T0	1	hypothetical protein	VAQAVHEHAGGVGDMPSAFVA	0.9992	9	737.353	3
70	SPRG_19514T0	1	hypothetical protein	EGALLLGGNVLDFGLQTTPQLHHYIR	0.9992	9	1002.87	3
71	SPRG_01404T0	1	hypothetical protein	NPGHPLEQLIPLLR	0.9992	9	870.98	2
71	SPRG_01404T0	1	hypothetical protein	VLDDNKVPAPAR	0.9992	9	791.933	2
71	SPRG_01404T0	1	hypothetical protein	IFLVTVDNVGSNQIQQIR	0.9991	9	1094.6	2
71	SPRG_01404T0	1	hypothetical protein	VGNSEAALLQK	0.9992	9	709.389	2
71	SPRG_01404T0	1	hypothetical protein	GTGEVLMGK	0.9992	9	590.324	2
71	SPRG_01404T0	1	hypothetical protein	KGEYFIK	0.999	9	658.887	2
71	SPRG_01404T0	1	hypothetical protein	LEGLLDEYTK	0.9992	9	734.906	2
71	SPRG_01404T0	1	hypothetical protein	VFANYLK	0.9992	9	571.829	2
71	SPRG_01404T0	1	hypothetical protein	AFLADPSAFAAAAPAAGGAAPAAAAAVEDK	0.9992	9	977.446	3
72	SPRG_15850T0	1	hypothetical protein	EYAPASFDVIYSR	0.9951	9	831.404	2
72	SPRG_15850T0	1	hypothetical protein	DTILHIADK	0.9992	9	657.372	2
72	SPRG_15850T0	1	hypothetical protein	DKDVLEMAAGIGR	0.9992	9	560.289	3
72	SPRG_15850T0	1	hypothetical protein	TEHFVQVLQTELAR	0.9992	9	605.651	3
72	SPRG_15850T0	1	hypothetical protein	VLHELEIPEILAK	0.9992	9	598.007	3
72	SPRG_15850T0	1	hypothetical protein	IADAAASVTAVEFIEDFHK	0.9992	9	774.74	3
72	SPRG_15850T0	1	hypothetical protein	WLRPGGEVFFR	0.9992	9	503.253	3
72	SPRG_15850T0	1	hypothetical protein	FYTWLKPGGR	0.9992	9	504.943	3
72	SPRG_15850T0	1	hypothetical protein	DAFIAETSAHDYEDIVDGWEAK	0.9992	9	729.345	4
73	SPRG_02947T0	1	hypothetical protein	ASWLGYYDCVK	0.9991	9	819.895	2
73	SPRG_02947T0	1	hypothetical protein	FFDGVTGDEFR	0.9992	9	717.316	2
73	SPRG_02947T0	1	hypothetical protein	SVDWFTDEMESIWR	0.9992	9	972.925	2
73	SPRG_02947T0	1	hypothetical protein	GISFYPR	0.9987	9	492.265	2
73	SPRG_02947T0	1	hypothetical protein	TATPPYAK	0.9709	9	568.821	2
73	SPRG_02947T0	1	hypothetical protein	AYTGTKPSTLK	0.9838	9	533.644	3
73	SPRG_02947T0	1	hypothetical protein	QVPIGLDNADIDTPSHPR	0.9992	9	697.011	3
73	SPRG_02947T0	1	hypothetical protein	AEWIGFNPYVECDPTTHLTYADSK	0.9992	9	809.625	4
73	SPRG_02947T0	1	hypothetical protein	NFDANSVDWFTDEMESIWRPQLAQLK	0.9992	9	861.837	4
74	SPRG_02215T0	1	hypothetical protein	TVADTIAMFDELVR	0.9992	9	862.929	2
74	SPRG_02215T0	1	hypothetical protein	NELSGALTGLTR	0.9992	9	688.386	2
74	SPRG_02215T0	1	hypothetical protein	EDQITTEVLSYLNFMK	0.9992	9	1110.03	2
74	SPRG_02215T0	1	hypothetical protein	IGGAFTLEPNPAFIQR	0.9992	9	937.972	2
74	SPRG_02215T0	1	hypothetical protein	CGPLIDLCR	0.9992	9	613.282	2
74	SPRG_02215T0	1	hypothetical protein	LADCGVLHR	0.9972	9	587.303	2
74	SPRG_02215T0	1	hypothetical protein	FCAIITEHFAAK	0.9786	9	562.29	3
74	SPRG_02215T0	1	hypothetical protein	EELWDVFRPLIGDCK	0.998	9	718.689	3
74	SPRG_02215T0	1	hypothetical protein	FQQDDAHIFCR	0.9992	9	523.902	3
75	SPRG_08032T0	1	hypothetical protein	VQSDPATWDETNQK	0.9992	8	953.958	2
75	SPRG_08032T0	1	hypothetical protein	AAMDTVNTASPEGALMYVQTEGINK	0.9992	8	1450.23	2
75	SPRG_08032T0	1	hypothetical protein	CLNFGGLMNTANIGPYVGGETR	0.9992	8	1237.57	2
75	SPRG_08032T0	1	hypothetical protein	LNPPCYANSPICAK	0.9992	8	935.909	2
75	SPRG_08032T0	1	hypothetical protein	IEYDFNAK	0.9992	8	644.336	2
75	SPRG_08032T0	1	hypothetical protein	QFDVNCGR	0.9992	8	564.769	2
75	SPRG_08032T0	1	hypothetical protein	TITSIQAR	0.9763	8	517.215	2
75	SPRG_08032T0	1	hypothetical protein	KNTNTFAEK	0.9992	8	495.599	3
76	SPRG_13142T0	1	hypothetical protein	INSEGFVSIASINK	0.9992	9	883.981	2
76	SPRG_13142T0	1	hypothetical protein	LIGEAEIANALVDNLK	0.9992	9	986.021	2
76	SPRG_13142T0	1	hypothetical protein	SAISDYGGAIGYK	0.9992	9	795.408	2
76	SPRG_13142T0	1	hypothetical protein	NLTASFSHAVNK	0.9992	9	788.926	2
76	SPRG_13142T0	1	hypothetical protein	VADFEATLLAK	0.9992	9	733.39	2
76	SPRG_13142T0	1	hypothetical protein	ANAETTYLAK	0.9992	9	685.358	2
76	SPRG_13142T0	1	hypothetical protein	PALLFK	0.9983	9	488.813	2
76	SPRG_13142T0	1	hypothetical protein	DVIYSAVFDHDSK	0.9992	9	595.298	3
76	SPRG_13142T0	1	hypothetical protein	AADTLNDDYDFNRK	0.9992	9	649.311	3
77	SPRG_04572T0	1	phosphoglycerate mutase	TCWNTLEELDLMWIPVTR	0.9992	9	1205.54	2
77	SPRG_04572T0	1	phosphoglycerate mutase	HGESQWNVDNK	0.999	9	801.392	2
77	SPRG_04572T0	1	phosphoglycerate mutase	EELPFTESLATTK	0.9992	9	877.449	2
77	SPRG_04572T0	1	phosphoglycerate mutase	FTGWHDVPLSAK	0.9992	9	823.439	2
77	SPRG_04572T0	1	phosphoglycerate mutase	VVPYWNDVIVPSIK	0.9992	9	959.012	2
77	SPRG_04572T0	1	phosphoglycerate mutase	HYGALQGLNK	0.998	9	694.886	2
77	SPRG_04572T0	1	phosphoglycerate mutase	IAGVANQTK	0.9989	9	595.306	2
77	SPRG_04572T0	1	phosphoglycerate mutase	YGIDQVMVWR	0.9992	9	705.845	2
77	SPRG_04572T0	1	phosphoglycerate mutase	YQIVLIR	0.9988	9	524.819	2
78	SPRG_07657T0	1	hypothetical protein	SGNLSYDEFLVGLR	0.9992	9	857.426	2
78	SPRG_07657T0	1	hypothetical protein	ADDALVDEFVANFLK	0.9992	9	977.996	2
78	SPRG_07657T0	1	hypothetical protein	EITDLFEFFDDDK	0.9992	9	961.443	2
78	SPRG_07657T0	1	hypothetical protein	ALFIGEPR	0.9976	9	523.764	2
78	SPRG_07657T0	1	hypothetical protein	AVADTLAALR	0.9992	9	572.823	2
78	SPRG_07657T0	1	hypothetical protein	VTPDEFIR	0.9991	9	560.799	2
78	SPRG_07657T0	1	hypothetical protein	VLVTHPDGTQTVEEVK	0.9992	9	680.693	3
78	SPRG_07657T0	1	hypothetical protein	ELTPDVFHEVVAVPSLEDVPYAANK	0.9992	9	1009.84	3
78	SPRG_07657T0	1	hypothetical protein	TLDINEFKK	0.9992	9	513.954	3
79	SPRG_11908T0	1	hypothetical protein	STPLVVPDVLDMR	0.998	9	801.405	2
79	SPRG_11908T0	1	hypothetical protein	IVVDIPLMISDR	0.9992	9	757.893	2
79	SPRG_11908T0	1	hypothetical protein	APTDFGFDTK	0.9992	9	693.851	2
79	SPRG_11908T0	1	hypothetical protein	DLQELYK	0.9992	9	598.826	2
79	SPRG_11908T0	1	hypothetical protein	LFDPAGK	0.9985	9	518.295	2
79	SPRG_11908T0	1	hypothetical protein	LNFLAGDK	0.9945	9	583.319	2
79	SPRG_11908T0	1	hypothetical protein	VFDYHTK	0.9931	9	599.331	2
79	SPRG_11908T0	1	hypothetical protein	YKDLQELYK	0.9992	9	816.439	2
79	SPRG_11908T0	1	hypothetical protein	DAVAVPIPTHLNK	0.9992	9	554.982	3
80	SPRG_12911T0	1	GTP-binding protein YchF	IGIVGLPNVGK	0.9992	8	677.906	2
80	SPRG_12911T0	1	GTP-binding protein YchF	YLPLIAEFVASR	0.9992	8	761.9	2
80	SPRG_12911T0	1	GTP-binding protein YchF	ALEWLQDGK	0.9992	8	674.355	2
80	SPRG_12911T0	1	GTP-binding protein YchF	DIQIIQQELR	0.9992	8	700.375	2
80	SPRG_12911T0	1	GTP-binding protein YchF	LNIPAENFPFCTIEPNQAIIPVPDQR	0.9992	8	1042.87	3
80	SPRG_12911T0	1	GTP-binding protein YchF	KAPQAAGVIHTDFEK	0.9992	8	511.782	4
80	SPRG_12911T0	1	GTP-binding protein YchF	YKPASEVPPVIHVTDIAGLVK	0.9992	8	667.373	4
80	SPRG_12911T0	1	GTP-binding protein YchF	GAAEGAGLGNNFLSHIQAVDAIYHMVR	0.9992	8	743.612	4
81	SPRG_06404T0	1	asparagine synthase	SDCEVIIPLYK	0.9992	8	807.416	2
81	SPRG_06404T0	1	asparagine synthase	ATSAWGLEAR	0.9974	8	603.305	2
81	SPRG_06404T0	1	asparagine synthase	GIAIEHER	0.9991	8	534.791	2
81	SPRG_06404T0	1	asparagine synthase	TAFETAVHK	0.9992	8	646.356	2
81	SPRG_06404T0	1	asparagine synthase	AIAGVHVDAYK	0.9992	8	477.931	3
81	SPRG_06404T0	1	asparagine synthase	AFDTPDEPYLPAHILWR	0.9992	8	729.034	3
81	SPRG_06404T0	1	asparagine synthase	MVLSGEGADEVFGGYLYFHK	0.9992	8	841.743	3
81	SPRG_06404T0	1	asparagine synthase	LHSFTIGLENSPDLAAAK	0.9992	8	724.714	3
82	SPRG_07534T0	1	hypothetical protein	SFPFWEPANIDTAMINFK	0.9992	8	1208.58	2
82	SPRG_07534T0	1	hypothetical protein	DITPEQAISFVTTVK	0.9992	8	969.005	2
82	SPRG_07534T0	1	hypothetical protein	SQDQIETDLSK	0.999	8	776.41	2
82	SPRG_07534T0	1	hypothetical protein	AVLPNMK	0.9785	8	530.78	2
82	SPRG_07534T0	1	hypothetical protein	LYGLNYNSR	0.9964	8	622.311	2
82	SPRG_07534T0	1	hypothetical protein	TMVSSIDASVEGIHVGSENLYR	0.9992	8	836.741	3
82	SPRG_07534T0	1	hypothetical protein	NDVEAFFGLYDATGSLKPK	0.9992	8	835.415	3
82	SPRG_07534T0	1	hypothetical protein	TWLGMWVTNEATFETEMK	0.9979	8	821.352	3
83	SPRG_15102T0	1	hypothetical protein	YTATNITDEVDIR	0.9992	8	827.923	2
83	SPRG_15102T0	1	hypothetical protein	IDPTNSELLIR	0.9992	8	707.861	2
83	SPRG_15102T0	1	hypothetical protein	FMSIADQLPSLK	0.9992	8	827.429	2
83	SPRG_15102T0	1	hypothetical protein	ATSHAQNIQK	0.9978	8	693.387	2
83	SPRG_15102T0	1	hypothetical protein	FEPTTLCK	0.9991	8	636.814	2
83	SPRG_15102T0	1	hypothetical protein	VVVCDGVK	0.9992	8	576.807	2
83	SPRG_15102T0	1	hypothetical protein	YASQPALHYK	0.9992	8	489.253	3
83	SPRG_15102T0	1	hypothetical protein	VTVDEHGEPTDKLDAEAK	0.9992	8	597.301	4
84	SPRG_07703T0	1	hypothetical protein	GIDVTAVSTCFNAMK	0.9987	8	945.962	2
84	SPRG_07703T0	1	hypothetical protein	AAFDQLK	0.9972	8	540.803	2
84	SPRG_07703T0	1	hypothetical protein	FLVFDFDR	0.9991	8	601.787	2
84	SPRG_07703T0	1	hypothetical protein	GLVDVYLPR	0.9992	8	588.33	2
84	SPRG_07703T0	1	hypothetical protein	MHDIFDDETK	0.998	8	777.868	2
84	SPRG_07703T0	1	hypothetical protein	LDDEKLPILHDK	0.9992	8	623.347	3
84	SPRG_07703T0	1	hypothetical protein	HILLTPTELILHQSMR	0.9578	8	688.043	3
84	SPRG_07703T0	1	hypothetical protein	ALMTMEEMTDYLSEYTSDSPIPALR	0.9992	8	1003.45	3
85	SPRG_04481T0	1	tubulin alpha chain	AVFADLEPSVCDEVR	0.9992	8	920.398	2
85	SPRG_04481T0	1	tubulin alpha chain	NAVGGGTGSGLGSLLLER	0.9992	8	901.454	2
85	SPRG_04481T0	1	tubulin alpha chain	LIAQVISSLTTSLR	0.9992	8	823.463	2
85	SPRG_04481T0	1	tubulin alpha chain	QLSVAEITNSCFDPLSMMAK	0.9992	8	1260.09	2
85	SPRG_04481T0	1	tubulin alpha chain	EIVDAILDR	0.9992	8	594.282	2
85	SPRG_04481T0	1	tubulin alpha chain	FDGSLNVDITEFQTNLVPYPR	0.9992	8	857.102	3
85	SPRG_04481T0	1	tubulin alpha chain	SLDIERPSYTNLNR	0.9992	8	607.977	3
85	SPRG_04481T0	1	tubulin alpha chain	ATHSLLEHTDVSILLDNEAIYDICK	0.9992	8	787.634	4
86	SPRG_11574T0	1	peroxiredoxin	DYGVLIEDGEDEGVPFR	0.9992	8	1027.47	2
86	SPRG_11574T0	1	peroxiredoxin	QITINDLPVGR	0.9992	8	685.355	2
86	SPRG_11574T0	1	peroxiredoxin	GLFIIDDK	0.9992	8	604.845	2
86	SPRG_11574T0	1	peroxiredoxin	NVDEILR	0.9991	8	501.774	2
86	SPRG_11574T0	1	peroxiredoxin	FSHLAWINQPR	0.992	8	504.933	3
86	SPRG_11574T0	1	peroxiredoxin	NQGGLGHMAIPVISDVTK	0.9992	8	714.373	3
86	SPRG_11574T0	1	peroxiredoxin	AYFEEADKK	0.9992	8	511.599	3
86	SPRG_11574T0	1	peroxiredoxin	KPAPAFTAPAVVNGEFEDVSLSDFK	0.9992	8	767.89	4
87	SPRG_11634T0	1	hypothetical protein	LFDWIIQQVNK	0.9992	8	846.462	2
87	SPRG_11634T0	1	hypothetical protein	LPNTLAVPELDR	0.9709	8	741.417	2
87	SPRG_11634T0	1	hypothetical protein	QMQELVDTLDATR	0.9992	8	832.413	2
87	SPRG_11634T0	1	hypothetical protein	IAILDSILK	0.9991	8	637.374	2
87	SPRG_11634T0	1	hypothetical protein	LQFTSDGLFK	0.9932	8	722.362	2
87	SPRG_11634T0	1	hypothetical protein	LPTELPTPLDEEELMQTEQAVAVLLGAIR	0.9992	8	1107.55	3
87	SPRG_11634T0	1	hypothetical protein	INWAVDGPHIVGR	0.9992	8	526.611	3
87	SPRG_11634T0	1	hypothetical protein	VTDDMTALYYIHEPGVLHNLSER	0.9977	8	709.341	4
88	SPRG_10439T0	1	elongation factor 1-alpha 1	TVESFQEYPPLGR	0.9992	8	833.907	2
88	SPRG_10439T0	1	elongation factor 1-alpha 1	YFFTVIDAPGHR	0.9992	8	783.897	2
88	SPRG_10439T0	1	elongation factor 1-alpha 1	IGGIGTVPVGR	0.9992	8	585.336	2
88	SPRG_10439T0	1	elongation factor 1-alpha 1	QTVAVGVIHGVVK	0.9992	8	797.978	2
88	SPRG_10439T0	1	elongation factor 1-alpha 1	GYVASDSK	0.9925	8	557.796	2
88	SPRG_10439T0	1	elongation factor 1-alpha 1	LPLQDVYK	0.9992	8	632.363	2
88	SPRG_10439T0	1	elongation factor 1-alpha 1	QMIVAINK	0.9992	8	602.855	2
88	SPRG_10439T0	1	elongation factor 1-alpha 1	NHPGQIGNGYSPVLDCHTAHVACK	0.9992	8	725.328	4
89	SPRG_07880T0	1	hypothetical protein	NVADTGLETLYALLLNVR	0.9992	8	1060.06	2
89	SPRG_07880T0	1	hypothetical protein	YFGLQVLEDAIK	0.9992	8	842.432	2
89	SPRG_07880T0	1	hypothetical protein	LLSEEIFDFSK	0.9992	8	808.414	2
89	SPRG_07880T0	1	hypothetical protein	GLLAPILSR	0.9992	8	542.337	2
89	SPRG_07880T0	1	hypothetical protein	LCEFVLDK	0.9992	8	650.801	2
89	SPRG_07880T0	1	hypothetical protein	FVVLQPAEPYPFVEELLMDLPK	0.9992	8	954.826	3
89	SPRG_07880T0	1	hypothetical protein	LPNQAWTSIMQQAAQNVEILFDSTVVK	0.9992	8	1107.23	3
89	SPRG_07880T0	1	hypothetical protein	KDTLLAELMK	0.9992	8	537.3	3
90	SPRG_05233T0	1	ADP-ribosylation factor	CATTGDGLYEGLDWLSATLQK	0.9992	8	1288.6	2
90	SPRG_05233T0	1	ADP-ribosylation factor	LGEVVTTIPTIGFNVETVEYK	0.999	8	1299.22	2
90	SPRG_05233T0	1	ADP-ribosylation factor	ILMVGLDAAGK	0.9992	8	688.375	2
90	SPRG_05233T0	1	ADP-ribosylation factor	QDLPNAMSAAEMTDK	0.9992	8	955.466	2
90	SPRG_05233T0	1	ADP-ribosylation factor	DSILLVFANK	0.9992	8	704.39	2
90	SPRG_05233T0	1	ADP-ribosylation factor	MLNEDELR	0.9992	8	582.291	2
90	SPRG_05233T0	1	ADP-ribosylation factor	TTILYK	0.9744	8	513.804	2
90	SPRG_05233T0	1	ADP-ribosylation factor	HYYQNTQGLIFVVDSNDRDR	0.9992	8	862.078	3
91	SPRG_02287T0	1	hypothetical protein	LINSDEIQSVIR	0.9992	8	765.88	2
91	SPRG_02287T0	1	hypothetical protein	NIPGIELVPVER	0.9992	8	740.387	2
91	SPRG_02287T0	1	hypothetical protein	SAFEQLDSIYGTYTK	0.9992	8	1005.98	2
91	SPRG_02287T0	1	hypothetical protein	FIVWTK	0.9866	8	541.313	2
91	SPRG_02287T0	1	hypothetical protein	LNPYTLVAR	0.9989	8	595.832	2
91	SPRG_02287T0	1	hypothetical protein	LNLLSLAPGGHVGR	0.9992	8	516.631	3
91	SPRG_02287T0	1	hypothetical protein	IEQVSEIPLVLDDSVESTQK	0.9992	8	839.753	3
91	SPRG_02287T0	1	hypothetical protein	IGAHADVEK	0.9987	8	409.882	3
92	SPRG_16564T0	1	hypothetical protein	IGVTPSLNVLAGVGGFMLTK	0.9992	8	1131.65	2
92	SPRG_16564T0	1	hypothetical protein	LLFPSGTATAH	0.9992	8	629.837	2
92	SPRG_16564T0	1	hypothetical protein	QALEFAVITNGLEHPQITLK	0.9992	8	1255.67	2
92	SPRG_16564T0	1	hypothetical protein	SAQNSIISEYK	0.9992	8	764.392	2
92	SPRG_16564T0	1	hypothetical protein	GLEHPQITLK	0.9939	8	712.408	2
92	SPRG_16564T0	1	hypothetical protein	KFIIDMR	0.9991	8	613.826	2
92	SPRG_16564T0	1	hypothetical protein	LNDWFETK	0.9992	8	670.85	2
92	SPRG_16564T0	1	hypothetical protein	EVVEHQWNILLK	0.9992	8	599.33	3
93	SPRG_19091T0	1	hypothetical protein	NLLNTPASALGWR	0.9992	8	778.925	2
93	SPRG_19091T0	1	hypothetical protein	TNSEPSVILASAEENK	0.9992	8	989.024	2
93	SPRG_19091T0	1	hypothetical protein	AFVGTGVLFLPQGFK	0.9992	8	935.001	2
93	SPRG_19091T0	1	hypothetical protein	ETTLGQAFLALLK	0.9992	8	846.948	2
93	SPRG_19091T0	1	hypothetical protein	VIDISEPLAFR	0.9992	8	702.373	2
93	SPRG_19091T0	1	hypothetical protein	IIEDMLLLPR	0.9992	8	678.851	2
93	SPRG_19091T0	1	hypothetical protein	LFPDVSIFSK	0.9992	8	720.878	2
93	SPRG_19091T0	1	hypothetical protein	LSQHTHQVSPEVR	0.9992	8	554.619	3
94	SPRG_08065T0	1	hypothetical protein	LIYDLADQGGELLALR	0.9992	7	952.489	2
94	SPRG_08065T0	1	hypothetical protein	LLDAILSICGVPEDK	0.9992	7	960.484	2
94	SPRG_08065T0	1	hypothetical protein	YDLTVPFAR	0.9992	7	613.325	2
94	SPRG_08065T0	1	hypothetical protein	FMALHNPGNIK	0.9987	7	515.946	3
94	SPRG_08065T0	1	hypothetical protein	DGVGAFHPELLK	0.9992	7	524.252	3
94	SPRG_08065T0	1	hypothetical protein	TSLSMVQVALQSLAQGATDR	0.9992	7	740.704	3
94	SPRG_08065T0	1	hypothetical protein	TLLSTFEFLQSTVGVLEHELK	0.9987	7	893.817	3
95	SPRG_08563T0	1	6-phosphogluconate dehydrogenase	AAFDALEPILVK	0.9992	7	787.934	2
95	SPRG_08563T0	1	6-phosphogluconate dehydrogenase	ANLPANLTQAQR	0.9992	7	720.868	2
95	SPRG_08563T0	1	6-phosphogluconate dehydrogenase	QQLIDDVR	0.999	7	565.809	2
95	SPRG_08563T0	1	6-phosphogluconate dehydrogenase	WVVQEAAER	0.9987	7	616.325	2
95	SPRG_08563T0	1	6-phosphogluconate dehydrogenase	KGPSLMPGGPR	0.9928	7	467.581	3
95	SPRG_08563T0	1	6-phosphogluconate dehydrogenase	MVHNGIEYGDMQLIAEAYDVLK	0.9991	7	943.795	3
95	SPRG_08563T0	1	6-phosphogluconate dehydrogenase	AKDEGNLPLVGHK	0.999	7	453.254	4
96	SPRG_05146T0	1	hypothetical protein	ILQEVLMDVMR	0.9992	7	745.881	2
96	SPRG_05146T0	1	hypothetical protein	NFGELLIPDAPELIER	0.9992	7	985.545	2
96	SPRG_05146T0	1	hypothetical protein	LLISFPDIQSAK	0.9992	7	810.424	2
96	SPRG_05146T0	1	hypothetical protein	ILSDPAAFEALHGVLIR	0.9992	7	656.027	3
96	SPRG_05146T0	1	hypothetical protein	VDPVAATVKPTTK	0.9992	7	587.005	3
96	SPRG_05146T0	1	hypothetical protein	VAVNTDITNVFAFLQHITDK	0.9992	7	845.431	3
96	SPRG_05146T0	1	hypothetical protein	NIEEVIGHLK	0.9992	7	480.604	3
97	SPRG_04702T0	1	40S ribosomal protein S2	LLGMAGIEDCYTSAR	0.9992	7	895.393	2
97	SPRG_04702T0	1	40S ribosomal protein S2	AFVAVGDHAGHIGLGVK	0.9992	7	968.541	2
97	SPRG_04702T0	1	40S ribosomal protein S2	NTYSYLTPDLWAENK	0.9992	7	1052	2
97	SPRG_04702T0	1	40S ribosomal protein S2	ESEIVDYFLK	0.9992	7	765.884	2
97	SPRG_04702T0	1	40S ribosomal protein S2	MSLVPVR	0.9903	7	473.246	2
97	SPRG_04702T0	1	40S ribosomal protein S2	TLGNFVK	0.9987	7	533.805	2
97	SPRG_04702T0	1	40S ribosomal protein S2	TPYQEHADFLSK	0.9992	7	575.284	3
98	SPRG_04789T0	1	glucose-6-phosphate isomerase	NVVEDVHEVLGAIR	0.9992	7	847.434	2
98	SPRG_04789T0	1	glucose-6-phosphate isomerase	FLANVDPVDAAR	0.9992	7	716.372	2
98	SPRG_04789T0	1	glucose-6-phosphate isomerase	LSAIASGEHVNK	0.9991	7	757.419	2
98	SPRG_04789T0	1	glucose-6-phosphate isomerase	AQEFGILPENVFGFWDWVGGR	0.9992	7	1284.6	2
98	SPRG_04789T0	1	glucose-6-phosphate isomerase	LAAHADAIK	0.9991	7	599.352	2
98	SPRG_04789T0	1	glucose-6-phosphate isomerase	WLVDGLAAHGVSAADAIR	0.9992	7	656.007	3
98	SPRG_04789T0	1	glucose-6-phosphate isomerase	TVEELAAEGVPEALRPHK	0.9992	7	745.401	3
99	SPRG_10800T0	1	hypothetical protein	LAADQAAAAAAAAALLAAEEAAAR	0.9992	7	1148.61	2
99	SPRG_10800T0	1	hypothetical protein	AQDEADEMAAELAR	0.9992	7	832.407	2
99	SPRG_10800T0	1	hypothetical protein	LTPLDLETILSNK	0.9987	7	873.005	2
99	SPRG_10800T0	1	hypothetical protein	LNEFLDAAVR	0.9992	7	646.324	2
99	SPRG_10800T0	1	hypothetical protein	QSVLTDHEALHR	0.9992	7	517.273	3
99	SPRG_10800T0	1	hypothetical protein	TMQIVHENAVK	0.9957	7	525.283	3
99	SPRG_10800T0	1	hypothetical protein	AEHLQWGIK	0.9989	7	457.251	3
100	SPRG_05981T0	1	TKL protein kinase	LTSFPYAALSATGLTELK	0.9992	7	1086.07	2
100	SPRG_05981T0	1	TKL protein kinase	DTTSLGLLSDPELLAVR	0.9992	7	972.51	2
100	SPRG_05981T0	1	TKL protein kinase	TLLLAGNELTTLAEVPK	0.9991	7	1036.11	2
100	SPRG_05981T0	1	TKL protein kinase	NILIDAENGAK	0.9992	7	723.358	2
100	SPRG_05981T0	1	TKL protein kinase	NIQILDLSR	0.9992	7	608.328	2
100	SPRG_05981T0	1	TKL protein kinase	TITYPPGLFGTATHLTR	0.9992	7	664.018	3
100	SPRG_05981T0	1	TKL protein kinase	LQDHAIMAGVVQGTLKPSFTK	0.9992	7	897.157	3
101	SPRG_20105T0	1	hypothetical protein	EFDIEPAHK	0.9992	7	687.357	2
101	SPRG_20105T0	1	hypothetical protein	TFDEIQK	0.9991	7	584.812	2
101	SPRG_20105T0	1	hypothetical protein	TTMILVAAR	0.9991	7	568.313	2
101	SPRG_20105T0	1	hypothetical protein	VGNTIVNVVR	0.9992	7	607.85	2
101	SPRG_20105T0	1	hypothetical protein	SPVWLVTHGQNDLALK	0.9992	7	689.372	3
101	SPRG_20105T0	1	hypothetical protein	LYRPCNTEAILNAMIAAHEEEVK	0.9992	7	738.368	4
101	SPRG_20105T0	1	hypothetical protein	IAAHEEEVKETEGVNAWAALFSK	0.9992	7	741.382	4
102	SPRG_02477T0	1	3-isopropylmalate dehydrogenase	GIANPIAQILSGALLLR	0.9992	7	932.536	2
102	SPRG_02477T0	1	3-isopropylmalate dehydrogenase	MEAEAALIEAAVNAVLESGLR	0.9992	7	1151.07	2
102	SPRG_02477T0	1	3-isopropylmalate dehydrogenase	VPVTFAFETAR	0.9972	7	691.377	2
102	SPRG_02477T0	1	3-isopropylmalate dehydrogenase	ITALFQAPH	0.9989	7	571.316	2
102	SPRG_02477T0	1	3-isopropylmalate dehydrogenase	VLQTIGGLFK	0.9992	7	682.386	2
102	SPRG_02477T0	1	3-isopropylmalate dehydrogenase	IHLFEPIGGSAPDIAGK	0.9992	7	670.698	3
102	SPRG_02477T0	1	3-isopropylmalate dehydrogenase	EIATAYPDVAVDYMYIDNAVMQLIK	0.9992	7	1045.5	3
103	SPRG_16924T0	1	hypothetical protein	LSNGDFTLAGALPK	0.9992	7	846.436	2
103	SPRG_16924T0	1	hypothetical protein	QITDALTLTPISPLLR	0.9992	7	948.518	2
103	SPRG_16924T0	1	hypothetical protein	ISIVEYK	0.9991	7	570.334	2
103	SPRG_16924T0	1	hypothetical protein	VSSDAFK	0.9964	7	521.262	2
103	SPRG_16924T0	1	hypothetical protein	TSLVPGSIASGAVTYHDTK	0.9992	7	731.382	3
103	SPRG_16924T0	1	hypothetical protein	AHPSETPYVQPSSGIADGIAR	0.9992	7	814.402	3
103	SPRG_16924T0	1	hypothetical protein	GKPIGVGSGSDNLVMSGVVDVGSNYVAGK	0.9992	7	803.414	4
104	SPRG_20259T0	1	hypothetical protein	GVVIEDILR	0.9992	7	579.319	2
104	SPRG_20259T0	1	hypothetical protein	HSHFDDLFR	0.9989	7	659.32	2
104	SPRG_20259T0	1	hypothetical protein	DPGYFLDAVITPIYTLLK	0.9992	7	776.387	3
104	SPRG_20259T0	1	hypothetical protein	LLGDLEQVPLAAIEDIVK	0.9992	7	742.088	3
104	SPRG_20259T0	1	hypothetical protein	LVFSDEFNTDSRPFESGFDHK	0.9976	7	691.324	4
104	SPRG_20259T0	1	hypothetical protein	WTALEHIDTTNMGQHYFSPK	0.9989	7	670.81	4
104	SPRG_20259T0	1	hypothetical protein	KPPSEYAQFQHGAATK	0.9811	7	548.785	4
105	SPRG_19729T0	1	hypothetical protein	VLEVVTDAGELALPLVK	0.9992	7	1027.57	2
105	SPRG_19729T0	1	hypothetical protein	DIFVSTILPLFK	0.9992	7	840.97	2
105	SPRG_19729T0	1	hypothetical protein	ASLVPIMLQFLR	0.9991	7	766.422	2
105	SPRG_19729T0	1	hypothetical protein	HTDNPALTGQIK	0.9992	7	791.921	2
105	SPRG_19729T0	1	hypothetical protein	LTEGDWFTSR	0.999	7	678.329	2
105	SPRG_19729T0	1	hypothetical protein	LLTEDENTQHVLPVAR	0.9992	7	660.343	3
105	SPRG_19729T0	1	hypothetical protein	GASIAEGELLHHFVQLIQDAEAEVR	0.9992	7	719.861	4
106	SPRG_03249T0	1	S-adenosylmethionine synthase	TAAYGHFGR	0.9941	7	562.291	2
106	SPRG_03249T0	1	S-adenosylmethionine synthase	TVYHLNPSGR	0.9982	7	644.342	2
106	SPRG_03249T0	1	S-adenosylmethionine synthase	DHEDFTWETIK	0.9967	7	570.279	3
106	SPRG_03249T0	1	S-adenosylmethionine synthase	FVIGGPHGDAGLTGR	0.9992	7	533.283	3
106	SPRG_03249T0	1	S-adenosylmethionine synthase	NFDLRPGCIQR	0.9991	7	503.584	3
106	SPRG_03249T0	1	S-adenosylmethionine synthase	DEDIGAGDQGIMFGYATDETPELMPLTHVLATQLGAR	0.9992	7	1359.63	3
106	SPRG_03249T0	1	S-adenosylmethionine synthase	VHTVVISTQHSPEVSNEQIAADLMTHVITPVIPEQFLDDK	0.9941	7	1186.35	4
107	SPRG_02683T0	1	hypothetical protein	YIDALLDIMLPENDGIVR	0.9992	7	1102.55	2
107	SPRG_02683T0	1	hypothetical protein	AGVVLFK	0.9903	7	511.314	2
107	SPRG_02683T0	1	hypothetical protein	ISYDELLK	0.9992	7	634.842	2
107	SPRG_02683T0	1	hypothetical protein	QNTFTEAQILDHILASPALVK	0.9992	7	866.449	3
107	SPRG_02683T0	1	hypothetical protein	DILFLGPDEGTAHLMDWASSYAK	0.9992	7	942.452	3
107	SPRG_02683T0	1	hypothetical protein	LYFLQEPNFVVPNPVEGETDINK	0.9992	7	984.454	3
107	SPRG_02683T0	1	hypothetical protein	GVVLLNLAHQDK	0.9992	7	532.31	3
108	SPRG_00533T0	1	hypothetical protein	ILIDGVDIATIGLHDLR	0.9992	7	989.543	2
108	SPRG_00533T0	1	hypothetical protein	VLFQQLLTQVLR	0.9992	7	801.455	2
108	SPRG_00533T0	1	hypothetical protein	IAIIPQDPVLFSGSIR	0.9992	7	935.495	2
108	SPRG_00533T0	1	hypothetical protein	APTSFFDTTPLGR	0.9991	7	777.377	2
108	SPRG_00533T0	1	hypothetical protein	LTEFFLLDER	0.9992	7	713.857	2
108	SPRG_00533T0	1	hypothetical protein	RPLEFADLYQLNR	0.9992	7	593.645	3
108	SPRG_00533T0	1	hypothetical protein	AHLESAVTSLDDKVDER	0.9992	7	725.035	3
109	SPRG_06687T0	1	40S ribosomal protein S3a-2	KWQTLIEAFVDVK	0.9992	7	1005.08	2
109	SPRG_06687T0	1	40S ribosomal protein S3a-2	FIPEIIGK	0.999	7	602.848	2
109	SPRG_06687T0	1	40S ribosomal protein S3a-2	ICSLIK	0.9625	7	505.773	2
109	SPRG_06687T0	1	40S ribosomal protein S3a-2	VFEVCLADLNKDEDQSFR	0.9917	7	821.352	3
109	SPRG_06687T0	1	40S ribosomal protein S3a-2	VVRDEDLLVQSMAGTGGR	0.9991	7	683.014	3
109	SPRG_06687T0	1	40S ribosomal protein S3a-2	LMELHEEGAEEK	0.9989	7	573.613	3
109	SPRG_06687T0	1	40S ribosomal protein S3a-2	KDWYDIR	0.999	7	428.555	3
110	SPRG_03457T0	1	hypothetical protein	GVIDTGIGFTNFQR	0.9992	7	834.914	2
110	SPRG_03457T0	1	hypothetical protein	LELEELTGEPAGMLR	0.9992	7	909.441	2
110	SPRG_03457T0	1	hypothetical protein	ASVEPLTPGGVLGLVSQ	0.9992	7	884.492	2
110	SPRG_03457T0	1	hypothetical protein	FTDIVGK	0.9906	7	534.284	2
110	SPRG_03457T0	1	hypothetical protein	IMIDDLAK	0.9991	7	603.8	2
110	SPRG_03457T0	1	hypothetical protein	VGYIGHFGK	0.999	7	422.572	3
110	SPRG_03457T0	1	hypothetical protein	YLHVLENDVDQHTVYSNELVPAMGK	0.9992	7	794.637	4
111	SPRG_05370T0	1	AGC protein kinase	NHPFFAGMDWDQVYR	0.9992	7	1021.97	2
111	SPRG_05370T0	1	AGC protein kinase	FPSFMSAEAK	0.999	7	701.833	2
111	SPRG_05370T0	1	AGC protein kinase	NILQTIK	0.9991	7	559.341	2
111	SPRG_05370T0	1	AGC protein kinase	SLLTGLLQR	0.9992	7	572.829	2
111	SPRG_05370T0	1	AGC protein kinase	VTIEDFDLLK	0.9992	7	740.874	2
111	SPRG_05370T0	1	AGC protein kinase	LALEELHNHDIIYR	0.997	7	627.318	3
111	SPRG_05370T0	1	AGC protein kinase	ETTPEFKPPNR	0.9983	7	535.283	3
112	SPRG_07606T0	1	hypothetical protein	LLLNVNPEWEGQYLEYR	0.9992	7	1140.56	2
112	SPRG_07606T0	1	hypothetical protein	IAEFGEAETR	0.9992	7	633.805	2
112	SPRG_07606T0	1	hypothetical protein	VDANVSHLQQLYHDEGISAIIATIR	0.9992	7	969.838	3
112	SPRG_07606T0	1	hypothetical protein	IGEELVHLLHYVELNATGLR	0.9992	7	807.436	3
112	SPRG_07606T0	1	hypothetical protein	AQKPSEISR	0.9992	7	435.222	3
112	SPRG_07606T0	1	hypothetical protein	KELQQEFEK	0.9992	7	537.627	3
112	SPRG_07606T0	1	hypothetical protein	KLDAEIEK	0.9992	7	459.917	3
113	SPRG_04524T0	1	peptidyl-prolyl cis-trans isomerase	KPVVIADCGQL	0.9992	7	738.866	2
113	SPRG_04524T0	1	peptidyl-prolyl cis-trans isomerase	VIPNFMCQGGDFTR	0.9992	7	895.925	2
113	SPRG_04524T0	1	peptidyl-prolyl cis-trans isomerase	FEDENFLLK	0.9992	7	721.875	2
113	SPRG_04524T0	1	peptidyl-prolyl cis-trans isomerase	GMDIVK	0.9921	7	475.767	2
113	SPRG_04524T0	1	peptidyl-prolyl cis-trans isomerase	HVVFGK	0.9978	7	487.796	2
113	SPRG_04524T0	1	peptidyl-prolyl cis-trans isomerase	IEFELFADK	0.9992	7	700.356	2
113	SPRG_04524T0	1	peptidyl-prolyl cis-trans isomerase	KIEGVGSQSGQTK	0.9992	7	584.328	3
114	SPRG_06032T0	1	hypothetical protein	LFLGALQDAEIK	0.9989	7	803.459	2
114	SPRG_06032T0	1	hypothetical protein	LTQDVFLEFLEDPEK	0.9992	7	1056.03	2
114	SPRG_06032T0	1	hypothetical protein	QLAAILLR	0.998	7	521.301	2
114	SPRG_06032T0	1	hypothetical protein	LNETIGEHLLQHFSTLK	0.9992	7	756.741	3
114	SPRG_06032T0	1	hypothetical protein	LLEGLSLLVDYIHEDVR	0.9992	7	710.03	3
114	SPRG_06032T0	1	hypothetical protein	MIMTHPDSVPLDAVMPVFLK	0.9992	7	843.77	3
114	SPRG_06032T0	1	hypothetical protein	MSGASLAPQYLQVLQALHPLFASEEEGVVDNAASAVAK	0.9992	7	1050.77	4
115	SPRG_04464T0	1	hypothetical protein	GFPTIIFFPANDK	0.9992	7	877.959	2
115	SPRG_04464T0	1	hypothetical protein	AVFSGAFEK	0.9992	7	622.337	2
115	SPRG_04464T0	1	hypothetical protein	EVEGFTDFLK	0.9992	7	736.869	2
115	SPRG_04464T0	1	hypothetical protein	DYHETVLESVTEAAADTK	0.9992	7	804.399	3
115	SPRG_04464T0	1	hypothetical protein	ILHVVIPLSESR	0.9992	7	502.943	3
115	SPRG_04464T0	1	hypothetical protein	YLAGDLKPTLK	0.9992	7	550.996	3
115	SPRG_04464T0	1	hypothetical protein	KFPFPTK	0.992	7	432.923	3
116	SPRG_06983T0	1	DEAD-box ATP-dependent RNA helicase 15	TAVFYGGVPIVQNR	0.9992	7	832.945	2
116	SPRG_06983T0	1	DEAD-box ATP-dependent RNA helicase 15	HFVMDECDK	0.9991	7	737.304	2
116	SPRG_06983T0	1	DEAD-box ATP-dependent RNA helicase 15	ILVTTDLFGR	0.9987	7	639.866	2
116	SPRG_06983T0	1	DEAD-box ATP-dependent RNA helicase 15	VNIVINYDFPNDSDQYLHR	0.9992	7	822.726	3
116	SPRG_06983T0	1	DEAD-box ATP-dependent RNA helicase 15	ELAFQIAHEYER	0.9992	7	550.525	3
116	SPRG_06983T0	1	DEAD-box ATP-dependent RNA helicase 15	LTLHGLQQYFIK	0.9992	7	583.663	3
116	SPRG_06983T0	1	DEAD-box ATP-dependent RNA helicase 15	DFLLKPECLR	0.9992	7	523.277	3
117	SPRG_07449T0	1	hypothetical protein	VEIFDIVPPNDIK	0.999	7	893.942	2
117	SPRG_07449T0	1	hypothetical protein	AVDYLTAIQYLNILR	0.9992	7	955.506	2
117	SPRG_07449T0	1	hypothetical protein	EHVIEFAR	0.9991	7	572.807	2
117	SPRG_07449T0	1	hypothetical protein	GDAAGLVLR	0.9917	7	508.292	2
117	SPRG_07449T0	1	hypothetical protein	GINELVK	0.9937	7	530.814	2
117	SPRG_07449T0	1	hypothetical protein	LVLVPMDTVR	0.999	7	643.874	2
117	SPRG_07449T0	1	hypothetical protein	MTLLPGIHFIVPVIER	0.9992	7	660.368	3
118	SPRG_10297T0	1	serine hydroxymethyltransferase 2	FNMPGFDVASMR	0.9989	7	758.364	2
118	SPRG_10297T0	1	serine hydroxymethyltransferase 2	AGMIFFR	0.9983	7	493.26	2
118	SPRG_10297T0	1	serine hydroxymethyltransferase 2	ALESHAGVK	0.9992	7	600.346	2
118	SPRG_10297T0	1	serine hydroxymethyltransferase 2	IETLCQTR	0.9989	7	577.283	2
118	SPRG_10297T0	1	serine hydroxymethyltransferase 2	VHPETGLVDFEK	0.9981	7	553.624	3
118	SPRG_10297T0	1	serine hydroxymethyltransferase 2	INQAVFPALQGGPHEHQIAAIATQLK	0.9992	7	1014.22	3
118	SPRG_10297T0	1	serine hydroxymethyltransferase 2	YYGGNEVIDKIETLCQTR	0.9992	7	812.73	3
119	SPRG_07664T0	1	hypothetical protein	LDCLLAFSETK	0.9967	7	787.395	2
119	SPRG_07664T0	1	hypothetical protein	ALAPQPGLTQAVMER	0.9992	7	863.444	2
119	SPRG_07664T0	1	hypothetical protein	LLQTLFSELIQPR	0.9992	7	851.464	2
119	SPRG_07664T0	1	hypothetical protein	ETLGAIGGR	0.9974	7	509.253	2
119	SPRG_07664T0	1	hypothetical protein	IPITDLRPEFQEQLAK	0.9992	7	729.347	3
119	SPRG_07664T0	1	hypothetical protein	ADASGDDADAAGEEFSNFFPSFTWVVR	0.9975	7	1018.43	3
119	SPRG_07664T0	1	hypothetical protein	QQIEALQHETSEVMSER	0.9992	7	720.331	3
120	SPRG_08629T0	1	hypothetical protein	LPVFTDVETAR	0.9992	7	696.353	2
120	SPRG_08629T0	1	hypothetical protein	LASLQTSFVTLDEALK	0.9992	7	1012.53	2
120	SPRG_08629T0	1	hypothetical protein	VIESVTTAEFR	0.999	7	698.364	2
120	SPRG_08629T0	1	hypothetical protein	VNALDNVTLPR	0.9992	7	678.357	2
120	SPRG_08629T0	1	hypothetical protein	IDNVAGVK	0.9991	7	552.31	2
120	SPRG_08629T0	1	hypothetical protein	VIDYISR	0.9974	7	505.284	2
120	SPRG_08629T0	1	hypothetical protein	ELDELEREDFVR	0.9992	7	565.277	3
121	SPRG_02537T0	1	importin subunit alpha-1b	DLVLQSGALMPLIQQLTENAK	0.9992	7	1285.68	2
121	SPRG_02537T0	1	importin subunit alpha-1b	ILPLLNSAK	0.9991	7	628.883	2
121	SPRG_02537T0	1	importin subunit alpha-1b	IVIENGAVER	0.9989	7	622.344	2
121	SPRG_02537T0	1	importin subunit alpha-1b	LLMSPNDEVR	0.9991	7	659.335	2
121	SPRG_02537T0	1	importin subunit alpha-1b	LIELLLHPNTSVQTPALR	0.9992	7	720.401	3
121	SPRG_02537T0	1	importin subunit alpha-1b	IQNLQYHHENDIYEK	0.9992	7	744.702	3
121	SPRG_02537T0	1	importin subunit alpha-1b	EAAWAVSNATSGGTPDQLAYLVQQGCIPPLVALLDVTDSK	0.9992	7	1108.98	4
122	SPRG_13181T0	1	40S ribosomal protein S7	TLTSVQDAILDDLVYPTEIVGK	0.9992	6	1339.71	2
122	SPRG_13181T0	1	40S ribosomal protein S7	AIVIFVPFR	0.9992	6	603.334	2
122	SPRG_13181T0	1	40S ribosomal protein S7	HVVIIAQR	0.9933	6	540.33	2
122	SPRG_13181T0	1	40S ribosomal protein S7	LDTFATVYK	0.9991	6	673.372	2
122	SPRG_13181T0	1	40S ribosomal protein S7	QVAHELAALENSSADIK	0.9992	6	695.363	3
122	SPRG_13181T0	1	40S ribosomal protein S7	IVKPAGQVADDFEK	0.9992	6	650.357	3
123	SPRG_16131T0	1	TKL protein kinase	ADISNLIDEIK	0.9992	6	759.899	2
123	SPRG_16131T0	1	TKL protein kinase	VPSELQMVLEWMDR	0.9992	6	938.954	2
123	SPRG_16131T0	1	TKL protein kinase	GNALVDTAIMSR	0.9992	6	696.356	2
123	SPRG_16131T0	1	TKL protein kinase	VIQGTIQPTFTASIPSWVR	0.9976	6	1123.12	2
123	SPRG_16131T0	1	TKL protein kinase	IQSVAQGAYGEVYR	0.9992	6	842.907	2
123	SPRG_16131T0	1	TKL protein kinase	LDCPYVVK	0.9992	6	635.813	2
124	SPRG_03742T0	1	hypothetical protein	FAQWGLVVER	0.9992	6	674.865	2
124	SPRG_03742T0	1	hypothetical protein	GMSGLIGDLR	0.9984	6	581.802	2
124	SPRG_03742T0	1	hypothetical protein	MEVLDMLPK	0.9989	6	682.351	2
124	SPRG_03742T0	1	hypothetical protein	TLYFPYETK	0.9975	6	725.382	2
124	SPRG_03742T0	1	hypothetical protein	AVYEVDDLNTAIANVAQTQLK	0.9992	6	855.461	3
124	SPRG_03742T0	1	hypothetical protein	VQGVLDSGIHFVIPFIDSPR	0.9992	6	780.727	3
125	SPRG_20160T0	1	hypothetical protein	TVEAPALAIMEPLLVR	0.9992	6	934.011	2
125	SPRG_20160T0	1	hypothetical protein	IIEAVADPECR	0.9992	6	703.346	2
125	SPRG_20160T0	1	hypothetical protein	QTAVIIDNMCK	0.9992	6	785.379	2
125	SPRG_20160T0	1	hypothetical protein	DVSSLTALLNEGLTSTDANHR	0.9992	6	786.722	3
125	SPRG_20160T0	1	hypothetical protein	LEPYVTPVLGNVLDLYTDK	0.9992	6	813.1	3
125	SPRG_20160T0	1	hypothetical protein	AGALDLIHDLSELHPVQVSR	0.9992	6	772.076	3
126	SPRG_11816T0	1	hypothetical protein	GQIQAVVYALTGTGGLAAR	0.9992	6	995.502	2
126	SPRG_11816T0	1	hypothetical protein	WVDNLDMGWINITPR	0.9992	6	995.473	2
126	SPRG_11816T0	1	hypothetical protein	LLFVPMTGYVGR	0.9984	6	748.908	2
126	SPRG_11816T0	1	hypothetical protein	AGLQWNWR	0.9956	6	587.808	2
126	SPRG_11816T0	1	hypothetical protein	DLNVPIALK	0.9991	6	635.851	2
126	SPRG_11816T0	1	hypothetical protein	DYPTCWNPK	0.9991	6	729.314	2
127	SPRG_06858T0	1	hypothetical protein	LPGTGHNVGLR	0.9992	6	632.835	2
127	SPRG_06858T0	1	hypothetical protein	LLYGNGLPSEMR	0.9992	6	747.382	2
127	SPRG_06858T0	1	hypothetical protein	FAAPAPVAPASYVPIR	0.9992	6	885.973	2
127	SPRG_06858T0	1	hypothetical protein	TASDVFATFR	0.9992	6	629.828	2
127	SPRG_06858T0	1	hypothetical protein	AFLAATNDDAGVLQPASWTADGAHVK	0.9992	6	972.138	3
127	SPRG_06858T0	1	hypothetical protein	SLAHLTLEEAHTVLDPFASSYLR	0.9992	6	905.463	3
128	SPRG_11375T0	1	hypothetical protein	SASALQAELDAANAR	0.9992	6	816.428	2
128	SPRG_11375T0	1	hypothetical protein	LTTNAVEPLHVYVPR	0.9992	6	618.327	3
128	SPRG_11375T0	1	hypothetical protein	FDPDFPLIGGHR	0.9992	6	505.589	3
128	SPRG_11375T0	1	hypothetical protein	VWGIPEGGLTETMTEPLVDLTGHGR	0.9992	6	937.1	3
128	SPRG_11375T0	1	hypothetical protein	TFGEITSHGK	0.9981	6	455.569	3
128	SPRG_11375T0	1	hypothetical protein	GAIMDFDFNPFHEHLIASASDDTTLK	0.9992	6	799.874	4
129	SPRG_00897T0	1	hypothetical protein	IQNFGAGLMR	0.9986	6	625.829	2
129	SPRG_00897T0	1	hypothetical protein	ADVPTMAHIILADVDAVSEDDAASAAAVGVK	0.9992	6	1104.2	3
129	SPRG_00897T0	1	hypothetical protein	EALDADGWLHSGDVGVWLPDGR	0.9992	6	837.076	3
129	SPRG_00897T0	1	hypothetical protein	LLDDLAALRPTVFATVPR	0.9992	6	704.71	3
129	SPRG_00897T0	1	hypothetical protein	VGPFPEPAFPSLLEVLQHSVR	0.9992	6	821.76	3
129	SPRG_00897T0	1	hypothetical protein	SHPTKPFLGR	0.9989	6	476.607	3
130	SPRG_09100T0	1	hypothetical protein	LTDDGNGYALPTR	0.9984	6	768.878	2
130	SPRG_09100T0	1	hypothetical protein	YSQIPQLSAGR	0.9906	6	682.36	2
130	SPRG_09100T0	1	hypothetical protein	AGLDFLR	0.9966	6	468.264	2
130	SPRG_09100T0	1	hypothetical protein	GFMLSK	0.9951	6	485.77	2
130	SPRG_09100T0	1	hypothetical protein	YGNQLIDQHMGK	0.9992	6	569.943	3
130	SPRG_09100T0	1	hypothetical protein	DVENLSSFVHEK	0.9992	6	564.61	3
131	SPRG_04486T0	1	hypothetical protein	APVPTTTDDVGGIAAPWR	0.9992	6	984.484	2
131	SPRG_04486T0	1	hypothetical protein	QTFLAGLTASPYFGVR	0.9972	6	936.428	2
131	SPRG_04486T0	1	hypothetical protein	NCGATVTQALQTVGGVDR	0.9992	6	990.497	2
131	SPRG_04486T0	1	hypothetical protein	ALLETLENVGYDATLLHEPVR	0.9992	6	1249.13	2
131	SPRG_04486T0	1	hypothetical protein	IHIDIADK	0.9992	6	606.837	2
131	SPRG_04486T0	1	hypothetical protein	EGSSAFSHPALVGATLR	0.9992	6	615.323	3
132	SPRG_12796T0	1	calcium-translocating P-type ATPase	IDVGDILPADGIVFEASELK	0.9992	6	1195.11	2
132	SPRG_12796T0	1	calcium-translocating P-type ATPase	FSIDQFAVDGR	0.9992	6	699.83	2
132	SPRG_12796T0	1	calcium-translocating P-type ATPase	HDLLVGDVVR	0.9992	6	633.844	2
132	SPRG_12796T0	1	calcium-translocating P-type ATPase	LDALTILLGK	0.9992	6	672.893	2
132	SPRG_12796T0	1	calcium-translocating P-type ATPase	AAATDAMIELLVHSVAINSTAER	0.9992	6	848.418	3
132	SPRG_12796T0	1	calcium-translocating P-type ATPase	YTLVSGIMASTIHGPQVVAVTGDGTNDAPALK	0.9992	6	868.691	4
133	SPRG_18254T0	1	hypothetical protein	LVTDNFLEDYDPTIEDSYR	0.9992	6	1225.04	2
133	SPRG_18254T0	1	hypothetical protein	QALLDILDTAGQEEYTTMQDQWMR	0.9992	6	1500.69	2
133	SPRG_18254T0	1	hypothetical protein	IQNEDCFFQVVR	0.9992	6	844.392	2
133	SPRG_18254T0	1	hypothetical protein	DVSFAEGQALAR	0.9992	6	704.359	2
133	SPRG_18254T0	1	hypothetical protein	TTFDEIK	0.9991	6	571.295	2
133	SPRG_18254T0	1	hypothetical protein	VSMVLVGNK	0.9992	6	617.854	2
134	SPRG_00289T0	1	hypothetical protein	EISANTFLSYLR	0.9992	6	779.396	2
134	SPRG_00289T0	1	hypothetical protein	AELMQFLER	0.9992	6	640.8	2
134	SPRG_00289T0	1	hypothetical protein	FVFSDALSK	0.9992	6	651.329	2
134	SPRG_00289T0	1	hypothetical protein	QSLSYGNEYVEDLSNVLDTHR	0.9992	6	861.736	3
134	SPRG_00289T0	1	hypothetical protein	LVDQGTYNELLDRPMGLFAELVQTTK	0.9992	6	1080.54	3
134	SPRG_00289T0	1	hypothetical protein	ALQEFTQQLRPR	0.9954	6	544.292	3
135	SPRG_10581T0	1	hypothetical protein	LVFISWSPDTAR	0.9992	6	768.394	2
135	SPRG_10581T0	1	hypothetical protein	YGLIDLDFTTK	0.9992	6	787.415	2
135	SPRG_10581T0	1	hypothetical protein	LNATTNECR	0.9992	6	606.226	2
135	SPRG_10581T0	1	hypothetical protein	SETYDDFAAK	0.9992	6	717.843	2
135	SPRG_10581T0	1	hypothetical protein	IEGDSEIVIEHR	0.9992	6	514.25	3
135	SPRG_10581T0	1	hypothetical protein	GLVGVGIYLSATDASELSFSSIQDGVSK	0.9992	6	1030.08	3
136	SPRG_03103T0	1	14-3-3-like protein	QAFDDAIAELDTLSEESYK	0.9992	6	1217.06	2
136	SPRG_03103T0	1	14-3-3-like protein	YLAEFQVDDER	0.9992	6	764.881	2
136	SPRG_03103T0	1	14-3-3-like protein	DSTLIMQLLR	0.9992	6	667.328	2
136	SPRG_03103T0	1	14-3-3-like protein	NLLSVAYK	0.9991	6	598.315	2
136	SPRG_03103T0	1	14-3-3-like protein	VISSIENK	0.9992	6	589.34	2
136	SPRG_03103T0	1	14-3-3-like protein	YDEMVDHMK	0.9556	6	744.315	2
137	SPRG_05335T0	1	60S ribosomal protein L3	AALEPINLK	0.9992	6	628.864	2
137	SPRG_05335T0	1	60S ribosomal protein L3	GHGYEGVITR	0.9992	6	616.808	2
137	SPRG_05335T0	1	60S ribosomal protein L3	HGNLGFLPK	0.9979	6	635.865	2
137	SPRG_05335T0	1	60S ribosomal protein L3	VIAHTQIR	0.998	6	541.323	2
137	SPRG_05335T0	1	60S ribosomal protein L3	SITPLGGFPHYGEINEDWLMLK	0.9991	6	935.805	3
137	SPRG_05335T0	1	60S ribosomal protein L3	KFAEKPAEIENELNR	0.9992	6	555.796	4
138	SPRG_20997T0	1	hypothetical protein	FVGLYK	0.9989	6	507.775	2
138	SPRG_20997T0	1	hypothetical protein	GLYEAIFDWR	0.9992	6	707.339	2
138	SPRG_20997T0	1	hypothetical protein	QNIDFTESSR	0.9992	6	670.814	2
138	SPRG_20997T0	1	hypothetical protein	SDNTQVDYPK	0.9992	6	727.853	2
138	SPRG_20997T0	1	hypothetical protein	SASVKDEIK	0.9991	6	470.259	3
138	SPRG_20997T0	1	hypothetical protein	YAEVSTPVGHADLEDAGKK	0.9992	6	605.382	4
139	SPRG_01610T0	1	hypothetical protein	YVDDVLIDAPWQVTK	0.9992	6	1025.52	2
139	SPRG_01610T0	1	hypothetical protein	LQQELEEATR	0.9991	6	680.828	2
139	SPRG_01610T0	1	hypothetical protein	LDYIVHGDDPCIVDGK	0.9992	6	698.339	3
139	SPRG_01610T0	1	hypothetical protein	FVDEVEPHCPYIMNEEYLTK	0.9992	6	930.763	3
139	SPRG_01610T0	1	hypothetical protein	LFSVGNKDPAPTAR	0.9977	6	587.651	3
139	SPRG_01610T0	1	hypothetical protein	VVYIDGAWDMFHPGHVDILK	0.9992	6	654.822	4
140	SPRG_01590T0	1	hypothetical protein	IIDTSMLAAIER	0.9992	6	738.902	2
140	SPRG_01590T0	1	hypothetical protein	TITDAMLDIIDVLPEAK	0.9992	6	1073.56	2
140	SPRG_01590T0	1	hypothetical protein	IPAFADLGPLFR	0.9992	6	730.882	2
140	SPRG_01590T0	1	hypothetical protein	ATVLHETK	0.9991	6	593.848	2
140	SPRG_01590T0	1	hypothetical protein	DLQPAITVLQILLGSVRPTLR	0.9942	6	816.463	3
140	SPRG_01590T0	1	hypothetical protein	SAWEHIGDEHEVR	0.9992	6	570.269	3
141	SPRG_10658T0	1	hypothetical protein	AIGDAECIR	0.9986	6	569.23	2
141	SPRG_10658T0	1	hypothetical protein	ENPIMPATER	0.999	6	651.319	2
141	SPRG_10658T0	1	hypothetical protein	HKDEPTNPLK	0.9986	6	805.938	2
141	SPRG_10658T0	1	hypothetical protein	YPEGLAVLDAIEAEVAADDLK	0.9992	6	830.755	3
141	SPRG_10658T0	1	hypothetical protein	AWTALQNDSLMCEHHPEHR	0.9636	6	621.009	4
141	SPRG_10658T0	1	hypothetical protein	GDNLGWSYLETNHADDAVTHFEAALAAR	0.9992	6	797.794	4
142	SPRG_08695T0	1	hypothetical protein	TFGDLGEWSMGCFGR	0.9992	6	926.876	2
142	SPRG_08695T0	1	hypothetical protein	KPFLTVEDMK	0.9992	6	828.459	2
142	SPRG_08695T0	1	hypothetical protein	LNFTANR	0.9961	6	490.264	2
142	SPRG_08695T0	1	hypothetical protein	TIKPLEK	0.9991	6	630.849	2
142	SPRG_08695T0	1	hypothetical protein	SEPMNYNDIETPNVELPEK	0.9992	6	836.419	3
142	SPRG_08695T0	1	hypothetical protein	TSQLEPIEYPSHDAASDYAAPGAYVK	0.9992	6	1023.5	3
143	SPRG_00875T0	1	hypothetical protein	KVEHPLAILNR	0.9992	6	789.48	2
143	SPRG_00875T0	1	hypothetical protein	TPEFLALNPLGK	0.9992	6	794.425	2
143	SPRG_00875T0	1	hypothetical protein	AIEDLKK	0.9992	6	624.882	2
143	SPRG_00875T0	1	hypothetical protein	SLHILENHLLLR	0.9992	6	534.643	3
143	SPRG_00875T0	1	hypothetical protein	WFSTVANQPEFAAIVGDVPLCDVATVAEGAPVK	0.9992	6	1245.92	3
143	SPRG_00875T0	1	hypothetical protein	YNYNEENKK	0.999	6	545.273	3
144	SPRG_11945T0	1	Ras-like GTP-binding protein YPT1	DFADSLGIEFLETSAK	0.9992	6	1016	2
144	SPRG_11945T0	1	Ras-like GTP-binding protein YPT1	LLLIGDSGVGK	0.9992	6	680.398	2
144	SPRG_11945T0	1	Ras-like GTP-binding protein YPT1	PAISLQPGQNVSGK	0.9992	6	842.469	2
144	SPRG_11945T0	1	Ras-like GTP-binding protein YPT1	QWLHEIDR	0.9992	6	620.824	2
144	SPRG_11945T0	1	Ras-like GTP-binding protein YPT1	TIELDGK	0.9991	6	532.303	2
144	SPRG_11945T0	1	Ras-like GTP-binding protein YPT1	GAHGIIVVYDVTDQESFNNVK	0.9992	6	865.082	3
145	SPRG_06573T0	1	histone H4	DNIQGITKPAIR	0.9992	6	807.443	2
145	SPRG_06573T0	1	histone H4	TVTAMDVVYALK	0.9992	6	799.916	2
145	SPRG_06573T0	1	histone H4	AMDVVYALK	0.9988	6	649.341	2
145	SPRG_06573T0	1	histone H4	DSVTYTEHAR	0.997	6	661.823	2
145	SPRG_06573T0	1	histone H4	ISGLIYEETR	0.9992	6	662.841	2
145	SPRG_06573T0	1	histone H4	VFLENVIK	0.9992	6	625.357	2
146	SPRG_12053T0	1	hypothetical protein	DALAAQLADLEASR	0.9973	5	794.425	2
146	SPRG_12053T0	1	hypothetical protein	SIGQLEADAALQAAHVVALTSAR	0.9991	5	812.761	3
146	SPRG_12053T0	1	hypothetical protein	LATVEGEALAAAHLLASTR	0.9991	5	680.002	3
146	SPRG_12053T0	1	hypothetical protein	AAHVAALEAAHATDAAAHAAAIAEYK	0.9991	5	701.601	4
146	SPRG_12053T0	1	hypothetical protein	DAFQAQLAAVEAANAATTAALEAEVAALK	0.9972	5	780.384	4
147	SPRG_20403T0	1	hypothetical protein	MAAQGGFIDIVR	0.9992	5	711.366	2
147	SPRG_20403T0	1	hypothetical protein	GDVEQVAMLLR	0.9664	5	687.874	2
147	SPRG_20403T0	1	hypothetical protein	GFTWFGIGK	0.9992	5	650.836	2
147	SPRG_20403T0	1	hypothetical protein	ILIGAK	0.9952	5	451.79	2
147	SPRG_20403T0	1	hypothetical protein	IVEMLVAAK	0.9991	5	631.342	2
148	SPRG_05443T0	1	hypothetical protein	GLLLEDIELLFSNGSVR	0.9992	5	1010	2
148	SPRG_05443T0	1	hypothetical protein	EQAEVALK	0.9992	5	588.336	2
148	SPRG_05443T0	1	hypothetical protein	TVDIETPK	0.9786	5	595.835	2
148	SPRG_05443T0	1	hypothetical protein	AGGIAMLPSGGAHDAPTEGSR	0.9992	5	699.341	3
148	SPRG_05443T0	1	hypothetical protein	TENVGAELQAIGDAIEEEGDNTSTWADLWHPSIRPR	0.9992	5	1031.23	4
149	SPRG_05017T0	1	hypothetical protein	MAFAEECLELLDMK	0.9992	5	988.933	2
149	SPRG_05017T0	1	hypothetical protein	SLALEYFESLGFK	0.9992	5	896.427	2
149	SPRG_05017T0	1	hypothetical protein	GLLAAALDR	0.9992	5	522.292	2
149	SPRG_05017T0	1	hypothetical protein	SIPNTPPLVEGANPATWMLEVIGAGVEAK	0.9992	5	1083.9	3
149	SPRG_05017T0	1	hypothetical protein	GGETVFFGDLGTNASHLISYFK	0.9992	5	883.416	3
150	SPRG_11710T0	1	hypothetical protein	KPEIIAELLTDECLNK	0.9991	5	1154.14	2
150	SPRG_11710T0	1	hypothetical protein	DATLLVSALR	0.9991	5	601.831	2
150	SPRG_11710T0	1	hypothetical protein	IVAAGGTVFR	0.9885	5	567.828	2
150	SPRG_11710T0	1	hypothetical protein	SFGDFWFK	0.9991	5	661.335	2
150	SPRG_11710T0	1	hypothetical protein	AIFDGHGGDAVAK	0.9991	5	515.919	3
151	SPRG_06534T0	1	TKL protein kinase	MLMSEISSMTR	0.9991	4	723.346	2
151	SPRG_06534T0	1	TKL protein kinase	HLLDNPHAAAK	0.9894	4	492.259	3
151	SPRG_06534T0	1	TKL protein kinase	LVTGSLRPQLSPDCPACIVK	0.9991	4	826.422	3
151	SPRG_06534T0	1	TKL protein kinase	VLDSWDYYAELEHLKPAFWIAPDDVIR	0.9991	4	888.192	4
152	SPRG_02592T0	1	argininosuccinate synthase	AHNIPVDATPK	0.9991	5	725.885	2
152	SPRG_02592T0	1	argininosuccinate synthase	VANLTTPSSPVLTDPLELFLELNR	0.9991	5	1392.23	2
152	SPRG_02592T0	1	argininosuccinate synthase	GVYETPGGTILR	0.9989	5	703.837	2
152	SPRG_02592T0	1	argininosuccinate synthase	IDIVENR	0.9799	5	501.782	2
152	SPRG_02592T0	1	argininosuccinate synthase	TIAPWRDPEFIEAFK	0.9972	5	703.37	3
153	SPRG_19322T0	1	hypothetical protein	YDDILK	0.9645	5	527.793	2
153	SPRG_19322T0	1	hypothetical protein	SISVTPEHIDEAAAILAESVLAAR	0.9991	5	869.773	3
153	SPRG_19322T0	1	hypothetical protein	SNAADLLSEGIHAAAFYDNR	0.9991	5	760.365	3
153	SPRG_19322T0	1	hypothetical protein	SAAHVLEHVLK	0.9991	5	497.949	3
153	SPRG_19322T0	1	hypothetical protein	SAFAQSAITEASTHAALHAVSVK	0.9901	5	647.333	4
154	SPRG_11329T0	1	glutaryl-CoA dehydrogenase	AITGIPAFVPR	0.999	5	643.38	2
154	SPRG_11329T0	1	glutaryl-CoA dehydrogenase	EMGELGLLGPTIK	0.9991	5	823.433	2
154	SPRG_11329T0	1	glutaryl-CoA dehydrogenase	LQDAGPVSPEIISIVK	0.9991	5	977.515	2
154	SPRG_11329T0	1	glutaryl-CoA dehydrogenase	LDGDHYILNGAK	0.9977	5	535.283	3
154	SPRG_11329T0	1	glutaryl-CoA dehydrogenase	HSMNLEAVNTYEGTHDVHALILGR	0.9991	5	946.458	3
155	SPRG_12439T0	1	GTP-binding protein SAR1A	GVVFLVDALDR	0.9992	5	674.355	2
155	SPRG_12439T0	1	GTP-binding protein SAR1A	ILFLGLDNAGK	0.9992	5	724.889	2
155	SPRG_12439T0	1	GTP-binding protein SAR1A	TFDLGGHETAR	0.9984	5	674.337	2
155	SPRG_12439T0	1	GTP-binding protein SAR1A	RELDTLLGCDELANVPFLVLGNK	0.9992	5	955.164	3
155	SPRG_12439T0	1	GTP-binding protein SAR1A	VAVHEPTLHPNSEELIIGK	0.9992	5	791.092	3
156	SPRG_03980T0	1	hypothetical protein	SLPEDQLAAYLMGQFEEAMK	0.9991	5	1280.11	2
156	SPRG_03980T0	1	hypothetical protein	YQQEPIFLQR	0.999	5	733.393	2
156	SPRG_03980T0	1	hypothetical protein	IATEYYESVEDPEVHAAVGK	0.9991	5	832.399	3
156	SPRG_03980T0	1	hypothetical protein	LLDPEDKEEAINER	0.9991	5	653.664	3
156	SPRG_03980T0	1	hypothetical protein	KADQLSAQIHEQHGLSR	0.9991	5	552.292	4
157	SPRG_10477T0	1	hypothetical protein	FTPEEISSMVLTR	0.9992	5	827.391	2
157	SPRG_10477T0	1	hypothetical protein	AFSDPIVK	0.9885	5	582.814	2
157	SPRG_10477T0	1	hypothetical protein	QLQAGLTQAQAAYQVLEEEASGVEMDDATR	0.9992	5	1122.89	3
157	SPRG_10477T0	1	hypothetical protein	IVEGDDDKPLIQVSFK	0.9992	5	745.74	3
157	SPRG_10477T0	1	hypothetical protein	GNAAYAAGDHATAIK	0.9992	5	573.617	3
158	SPRG_01632T0	1	hypothetical protein	ILILDEATSALDNESER	0.9992	5	1017.03	2
158	SPRG_01632T0	1	hypothetical protein	STLVALLER	0.9989	5	573.337	2
158	SPRG_01632T0	1	hypothetical protein	NPSILLLDEATSALDSESEK	0.9991	5	807.412	3
158	SPRG_01632T0	1	hypothetical protein	SQIGLVSQEPVLFATTILENIAAGGDNISKDEVIAAAK	0.9992	5	1079.31	4
158	SPRG_01632T0	1	hypothetical protein	NQIGLVGQEPVLFVGTIAENIAGGLANADNVPDLQAR	0.9992	5	980.159	4
159	SPRG_08632T0	1	hypothetical protein	ELATTPLLVLANK	0.9991	5	835.967	2
159	SPRG_08632T0	1	hypothetical protein	LVNIDQVIQWLMK	0.9991	5	944.501	2
159	SPRG_08632T0	1	hypothetical protein	KLEVVLVGLENSGK	0.9991	5	959.067	2
159	SPRG_08632T0	1	hypothetical protein	MLQAFYTK	0.9983	5	645.344	2
159	SPRG_08632T0	1	hypothetical protein	IDLEPHISEPELIR	0.9991	5	602.315	3
160	SPRG_04210T0	1	hypothetical protein	IPCPLLAEYSAAK	0.9991	5	855.438	2
160	SPRG_04210T0	1	hypothetical protein	LDEVAAEILAK	0.9991	5	730.392	2
160	SPRG_04210T0	1	hypothetical protein	ATAIELAR	0.9965	5	494.788	2
160	SPRG_04210T0	1	hypothetical protein	GLNVALISR	0.9988	5	543.821	2
160	SPRG_04210T0	1	hypothetical protein	LVLPGMVER	0.9988	5	579.333	2
161	SPRG_09101T0	1	hypothetical protein	GANIAILLGGFPR	0.9992	5	721.922	2
161	SPRG_09101T0	1	hypothetical protein	LLDIPQSLEVMEGVK	0.9992	5	980.006	2
161	SPRG_09101T0	1	hypothetical protein	LSSALSVASAIK	0.9992	5	717.889	2
161	SPRG_09101T0	1	hypothetical protein	VQGEAIEK	0.9944	5	581.269	2
161	SPRG_09101T0	1	hypothetical protein	DGEAKPLSAYYNDEDWLHGSLMK	0.9992	5	772.616	4
162	SPRG_06447T0	1	hypothetical protein	ALFESVVATVLR	0.9991	5	724.9	2
162	SPRG_06447T0	1	hypothetical protein	LQAWEPSYLER	0.9967	5	768.392	2
162	SPRG_06447T0	1	hypothetical protein	SPVYALLTETLDGLATIR	0.9991	5	1039.05	2
162	SPRG_06447T0	1	hypothetical protein	ILLDGVDIAQIGLHELR	0.9991	5	673.691	3
162	SPRG_06447T0	1	hypothetical protein	TLSFALRPNEK	0.9991	5	521.953	3
163	SPRG_04567T0	1	isocitrate dehydrogenase	IIWQLIK	0.9977	5	601.378	2
163	SPRG_04567T0	1	isocitrate dehydrogenase	LIFPFLDLK	0.9988	5	697.368	2
163	SPRG_04567T0	1	isocitrate dehydrogenase	DKLIFPFLDLK	0.999	5	594.351	3
163	SPRG_04567T0	1	isocitrate dehydrogenase	LQTFCEQLEATVVETVEAGQMTK	0.9991	5	963.779	3
163	SPRG_04567T0	1	isocitrate dehydrogenase	DLALLIHEDK	0.9991	5	485.609	3
164	SPRG_01240T0	1	hypothetical protein	SFPFWELAVAETAAQK	0.9992	5	1042.02	2
164	SPRG_01240T0	1	hypothetical protein	ILSILEALVR	0.9992	5	635.87	2
164	SPRG_01240T0	1	hypothetical protein	KGPDYFSLK	0.9992	5	743.916	2
164	SPRG_01240T0	1	hypothetical protein	LYGINYTPR	0.9989	5	620.822	2
164	SPRG_01240T0	1	hypothetical protein	SIMNAADVYIPITITDIADTYIQYPQLVK	0.9992	5	1186.6	3
165	SPRG_09110T0	1	hypothetical protein	LLDELVAPALAASQAR	0.9991	5	891.472	2
165	SPRG_09110T0	1	hypothetical protein	DYAPLVDDFEHTWLPGEDMER	0.9991	5	893.726	3
165	SPRG_09110T0	1	hypothetical protein	WNKPAANEVLTVPR	0.999	5	628.34	3
165	SPRG_09110T0	1	hypothetical protein	HSADETECDVSDWHLLNLPEAK	0.9991	5	711.804	4
165	SPRG_09110T0	1	hypothetical protein	HPDVWTDPSVFNPDRFDNGFNEATDLYK	0.997	5	896.909	4
166	SPRG_07037T0	1	hypothetical protein	LPEINDAYFAR	0.9991	5	726.863	2
166	SPRG_07037T0	1	hypothetical protein	ASITPGTVLILLSGR	0.9991	5	821.457	2
166	SPRG_07037T0	1	hypothetical protein	IAAVPALK	0.9945	5	535.827	2
166	SPRG_07037T0	1	hypothetical protein	IVDAALLK	0.9988	5	565.844	2
166	SPRG_07037T0	1	hypothetical protein	WYPTDYVPKPLPSAK	0.9991	5	732.064	3
167	SPRG_10582T0	1	hypothetical protein	ECILSGLLATK	0.9991	5	741.408	2
167	SPRG_10582T0	1	hypothetical protein	IIIGDPSYFPAEK	0.9991	5	869.454	2
167	SPRG_10582T0	1	hypothetical protein	SIFILR	0.963	5	446.757	2
167	SPRG_10582T0	1	hypothetical protein	SSLMGIFEK	0.9991	5	650.326	2
167	SPRG_10582T0	1	hypothetical protein	TLDFAWLPAGTEALADGEYDAIVLGTGLK	0.9991	5	1099.2	3
168	SPRG_00135T0	1	pyruvate carboxylase	TFLTGLEVDKEVELQIEHGK	0.9992	5	1359.26	2
168	SPRG_00135T0	1	pyruvate carboxylase	LLGDIIK	0.9928	5	530.308	2
168	SPRG_00135T0	1	pyruvate carboxylase	HHVPVVPGTEGPVETLEQAR	0.9992	5	766.054	3
168	SPRG_00135T0	1	pyruvate carboxylase	VTTENPALNFQPDSGVIEVFR	0.9992	5	826.43	3
168	SPRG_00135T0	1	pyruvate carboxylase	SVIEYFQGYLGIPHHGFPEELR	0.9621	5	683.834	4
169	SPRG_04754T0	1	T-complex protein 1	FAEALEIVPR	0.9991	5	644.867	2
169	SPRG_04754T0	1	T-complex protein 1	DQAQLETIIRPVVGAK	0.9991	5	676.041	3
169	SPRG_04754T0	1	T-complex protein 1	IFVTSDTATIVQELEVVHPAAK	0.9991	5	886.429	3
169	SPRG_04754T0	1	T-complex protein 1	MQQTEHGDATNLVVSIAGELLMQAAHLLR	0.9991	5	831.407	4
169	SPRG_04754T0	1	T-complex protein 1	TLAENAGQMATQVISSLYAAHGAGK	0.9991	5	695.344	4
170	SPRG_08926T0	1	hypothetical protein	VSLDVSPVSFGR	0.9985	5	703.888	2
170	SPRG_08926T0	1	hypothetical protein	AGAIYDVLR	0.999	5	561.291	2
170	SPRG_08926T0	1	hypothetical protein	FTDLFSEFR	0.9991	5	653.312	2
170	SPRG_08926T0	1	hypothetical protein	AQHMESFDYDFFESR	0.999	5	690.296	3
170	SPRG_08926T0	1	hypothetical protein	HLPFLEFDPPFYAR	0.9723	5	631.654	3
171	SPRG_06995T0	1	prolyl-tRNA synthetase	IDIAFTDLK	0.9992	5	662.333	2
171	SPRG_06995T0	1	prolyl-tRNA synthetase	LNQWCNVVR	0.9841	5	661.329	2
171	SPRG_06995T0	1	prolyl-tRNA synthetase	KENFADWYTDVITK	0.9992	5	721.376	3
171	SPRG_06995T0	1	prolyl-tRNA synthetase	EKDHLEGFAPEVAWVTK	0.9992	5	796.755	3
171	SPRG_06995T0	1	prolyl-tRNA synthetase	IHDKGDEVLAYLQEAGIR	0.9992	5	772.409	3
172	SPRG_07853T0	1	hypothetical protein	GEDLTHPLK	0.9991	5	649.363	2
172	SPRG_07853T0	1	hypothetical protein	ITLVEALCGFETIVEHLDGR	0.9991	5	802.404	3
172	SPRG_07853T0	1	hypothetical protein	AVHGEGMPQHGNPFVK	0.9991	5	670.336	3
172	SPRG_07853T0	1	hypothetical protein	KVLEVHIEK	0.9908	5	509.643	3
172	SPRG_07853T0	1	hypothetical protein	TKPGEVIKPNQFK	0.9988	5	516.303	4
173	SPRG_05749T0	1	hypothetical protein	YVDSFFDVSQASIAR	0.9991	5	924.97	2
173	SPRG_05749T0	1	hypothetical protein	FINQVFASFSATPSSPISK	0.9965	5	1158.62	2
173	SPRG_05749T0	1	hypothetical protein	ASYIHSATK	0.9977	5	633.349	2
173	SPRG_05749T0	1	hypothetical protein	VMWQVVAFK	0.9991	5	698.372	2
173	SPRG_05749T0	1	hypothetical protein	DVGHFDLEER	0.9636	5	454.231	3
174	SPRG_04084T0	1	hypothetical protein	LAEEGIELFSR	0.9991	5	704.354	2
174	SPRG_04084T0	1	hypothetical protein	DLPNMIDQAVGR	0.9991	5	736.862	2
174	SPRG_04084T0	1	hypothetical protein	WFNLHEGK	0.9991	5	659.844	2
174	SPRG_04084T0	1	hypothetical protein	VFYVPDYDK	0.999	5	717.358	2
174	SPRG_04084T0	1	hypothetical protein	AIGISHNDSPYIK	0.9991	5	568.288	3
175	SPRG_08068T0	1	hypothetical protein	LFDVPTLDQK	0.9981	5	732.385	2
175	SPRG_08068T0	1	hypothetical protein	VHDAFLTK	0.9979	5	609.847	2
175	SPRG_08068T0	1	hypothetical protein	LQHSIVGLGNPLLDISAK	0.9991	5	721.746	3
175	SPRG_08068T0	1	hypothetical protein	SHGWGEDLAVIALR	0.9991	5	556.62	3
175	SPRG_08068T0	1	hypothetical protein	DALMPAVHHADFVFGNENEALEFGK	0.9988	5	766.365	4
176	SPRG_06261T0	1	hypothetical protein	RLEEITAAK	0.9991	5	659.872	2
176	SPRG_06261T0	1	hypothetical protein	LQQAEADYASLEADLTSQLHALEGR	0.9991	5	958.442	3
176	SPRG_06261T0	1	hypothetical protein	QEEAQATLDAAHAAHATAVAEHLATVAALEAK	0.9991	5	875.44	4
176	SPRG_06261T0	1	hypothetical protein	VSVLEAQVLALEAQVHSAEIESAATAQTLK	0.9991	5	849.187	4
176	SPRG_06261T0	1	hypothetical protein	TTAQLHEVTISLQAAQTAHDLK	0.9989	5	666.853	4
177	SPRG_19406T0	1	serine/threonine protein kinase	ANCFEINTGDKR	0.9992	5	567.935	3
177	SPRG_19406T0	1	serine/threonine protein kinase	ANDQDYTRPSLLENHDIVR	0.9992	5	800.719	3
177	SPRG_19406T0	1	serine/threonine protein kinase	DQIIHELETSNGQATLQQAR	0.9992	5	799.394	3
177	SPRG_19406T0	1	serine/threonine protein kinase	GDKEIMDHPFFAPIDWNK	0.9991	5	652.814	4
177	SPRG_19406T0	1	serine/threonine protein kinase	DLKPENVVLDLDGNALLTDFGISK	0.9992	5	755.396	4
178	SPRG_20110T0	1	hypothetical protein	LESMITEEHSK	0.9991	5	804.407	2
178	SPRG_20110T0	1	hypothetical protein	TFDEIQAEFDR	0.9991	5	757.853	2
178	SPRG_20110T0	1	hypothetical protein	IGNTIINVVR	0.9991	5	621.86	2
178	SPRG_20110T0	1	hypothetical protein	TIGMIFAAK	0.9991	5	620.35	2
178	SPRG_20110T0	1	hypothetical protein	SPVWLISVGKPELALAELNR	0.9991	5	827.469	3
179	SPRG_10868T0	1	nucleoside diphosphate kinase B	GDYAVEVGR	0.978	5	555.262	2
179	SPRG_10868T0	1	nucleoside diphosphate kinase B	NLVGEIIK	0.9989	5	587.353	2
179	SPRG_10868T0	1	nucleoside diphosphate kinase B	MLGATKPSESAPGTIR	0.9991	5	640.671	3
179	SPRG_10868T0	1	nucleoside diphosphate kinase B	EHLQAHYADLAGK	0.9991	5	580.968	3
179	SPRG_10868T0	1	nucleoside diphosphate kinase B	TYIMIKPDGVQR	0.9991	5	575.643	3
180	SPRG_06356T0	1	hypothetical protein	VEQYSEFAPVSLK	0.9991	5	892.949	2
180	SPRG_06356T0	1	hypothetical protein	FPLFGGWK	0.9989	5	620.327	2
180	SPRG_06356T0	1	hypothetical protein	NVALDVVK	0.9843	5	573.31	2
180	SPRG_06356T0	1	hypothetical protein	TYEVAIPLYLDEHLALLTAK	0.9991	5	854.47	3
180	SPRG_06356T0	1	hypothetical protein	VSTEEVVDLSHSGAVLK	0.9991	5	686.701	3
181	SPRG_12015T0	1	hypothetical protein	LILEGLDLISSAR	0.9991	5	772.429	2
181	SPRG_12015T0	1	hypothetical protein	SIQELLAGLNR	0.9991	5	679.361	2
181	SPRG_12015T0	1	hypothetical protein	AMWGDAPTSLDDIYETFTR	0.9991	5	1167.03	2
181	SPRG_12015T0	1	hypothetical protein	SLPWCDTPLHLETK	0.9991	5	658.66	3
181	SPRG_12015T0	1	hypothetical protein	VSESVRPIFWANRPK	0.9969	5	519.279	4
182	SPRG_14271T0	1	CAMK/CAMK1 protein kinase	LVAIVEQMFDR	0.9991	5	732.875	2
182	SPRG_14271T0	1	CAMK/CAMK1 protein kinase	IADFGLAK	0.975	5	561.823	2
182	SPRG_14271T0	1	CAMK/CAMK1 protein kinase	IGEGAFSVVR	0.9778	5	589.798	2
182	SPRG_14271T0	1	CAMK/CAMK1 protein kinase	GHVEFNSPYWDDISADAK	0.9991	5	780.367	3
182	SPRG_14271T0	1	CAMK/CAMK1 protein kinase	ATAAQLLEDPWVVGQDVSDAQLPGVIK	0.9991	5	1036.88	3
183	SPRG_02212T0	1	hypothetical protein	QAISATPASPIAMK	0.9992	5	837.434	2
183	SPRG_02212T0	1	hypothetical protein	YIDSYFDVSQK	0.9992	5	826.922	2
183	SPRG_02212T0	1	hypothetical protein	IQTAIYTVR	0.9987	5	604.83	2
183	SPRG_02212T0	1	hypothetical protein	VMWQICAYR	0.9988	5	680.322	2
183	SPRG_02212T0	1	hypothetical protein	DNQLDKLDLEER	0.9992	5	592.636	3
184	SPRG_05441T0	1	50S ribosomal protein L22	PSYSQEPEDQSR	0.9947	5	783.837	2
184	SPRG_05441T0	1	50S ribosomal protein L22	FLEAVLEK	0.9984	5	618.859	2
184	SPRG_05441T0	1	50S ribosomal protein L22	IILDLVK	0.999	5	551.337	2
184	SPRG_05441T0	1	50S ribosomal protein L22	IGPYMSNPAHIELILTEK	0.9747	5	825.444	3
184	SPRG_05441T0	1	50S ribosomal protein L22	KFLEAVLEK	0.9991	5	503.637	3
185	SPRG_22195T0	1	hypothetical protein	TTGEILCLNELR	0.9992	5	776.392	2
185	SPRG_22195T0	1	hypothetical protein	GAVEQMYAELAGR	0.9934	5	769.866	2
185	SPRG_22195T0	1	hypothetical protein	LFAPNEVLAK	0.9992	5	695.388	2
185	SPRG_22195T0	1	hypothetical protein	PAIHQYQVVGR	0.9992	5	471.261	3
185	SPRG_22195T0	1	hypothetical protein	KAPTESDPNPPAFR	0.9876	5	605.65	3
186	SPRG_19123T0	1	hypothetical protein	QLAAVSIPNVK	0.9991	5	714.396	2
186	SPRG_19123T0	1	hypothetical protein	ILDLWK	0.995	5	538.331	2
186	SPRG_19123T0	1	hypothetical protein	MPSEYTEVCK	0.9991	5	760.827	2
186	SPRG_19123T0	1	hypothetical protein	HNGWTDIFQGNVSK	0.9936	5	630.969	3
186	SPRG_19123T0	1	hypothetical protein	GAPYQECRPK	0.9991	5	494.897	3
187	SPRG_03147T0	1	hypothetical protein	FELVPLDGSQAAPYDAQIR	0.9991	5	1117.59	2
187	SPRG_03147T0	1	hypothetical protein	ADLPEVILAR	0.9991	5	620.864	2
187	SPRG_03147T0	1	hypothetical protein	AFELAVHK	0.9934	5	601.839	2
187	SPRG_03147T0	1	hypothetical protein	FLMGLGK	0.9947	5	527.286	2
187	SPRG_03147T0	1	hypothetical protein	GEFNIFK	0.9965	5	571.815	2
188	SPRG_05180T0	1	hypothetical protein	TITLDVEPSDSIDNVK	0.9991	5	1017.52	2
188	SPRG_05180T0	1	hypothetical protein	ESTLHLVLR	0.9991	5	606.341	2
188	SPRG_05180T0	1	hypothetical protein	LIFAGK	0.9972	5	468.792	2
188	SPRG_05180T0	1	hypothetical protein	MQIFVK	0.9981	5	527.309	2
188	SPRG_05180T0	1	hypothetical protein	TLSDYNIQK	0.9991	5	685.369	2
189	SPRG_11788T0	1	hypothetical protein	VCNDVLDEVCGSDGK	0.9991	5	966.905	2
189	SPRG_11788T0	1	hypothetical protein	ACAMLCDK	0.9991	5	617.743	2
189	SPRG_11788T0	1	hypothetical protein	ACNNPTLK	0.9977	5	597.795	2
189	SPRG_11788T0	1	hypothetical protein	TYNNNCELLK	0.9991	5	773.37	2
189	SPRG_11788T0	1	hypothetical protein	KGECDLCPK	0.9991	5	506.235	3
190	SPRG_02516T0	1	hypothetical protein	AVGQFNGIIR	0.9991	5	609.819	2
190	SPRG_02516T0	1	hypothetical protein	LLTDDVK	0.9964	5	546.303	2
190	SPRG_02516T0	1	hypothetical protein	LTELVDK	0.9989	5	553.32	2
190	SPRG_02516T0	1	hypothetical protein	SQLELFQK	0.9982	5	640.846	2
190	SPRG_02516T0	1	hypothetical protein	KLSSDFK	0.9983	5	419.576	3
191	SPRG_07063T0	1	hypothetical protein	QAAALDELWDEVR	0.9992	4	830.403	2
191	SPRG_07063T0	1	hypothetical protein	ISGDIADTLCNK	0.9957	4	792.39	2
191	SPRG_07063T0	1	hypothetical protein	LLLHAAR	0.9904	4	469.296	2
191	SPRG_07063T0	1	hypothetical protein	LHTENQQPDLALASITEAFQEACAR	0.9992	4	982.791	3
192	SPRG_06962T0	1	hypothetical protein	FSDALSALTR	0.9903	4	612.821	2
192	SPRG_06962T0	1	hypothetical protein	NEWLESYLR	0.998	4	677.31	2
192	SPRG_06962T0	1	hypothetical protein	GGPACDEAALHFQELGDR	0.9991	4	692.64	3
192	SPRG_06962T0	1	hypothetical protein	DPTFEDTYVNLIVVAQHLK	0.9991	4	830.759	3
193	SPRG_19528T0	1	hypothetical protein	LVDLVLHMATVDN	0.9992	4	800.399	2
[truncated: 1,240 more rows]

## Sheet: BR2-iTRAQ-Quant
Supplemental Table 3: List of all unique proteins (together with their corresponding peptides) identified by iTRAQ experiments from the second biological replicate of DRM and PM samples.
Number	Accession	Protein probability	Description	LIBRA number peptides	LIBRA 114 (PM1) ratio	LIBRA 114 (PM1)error	LIBRA 115 (DRM1) ratio	LIBRA 115 (DRM1) error	LIBRA 116 (PM2) ratio	LIBRA 116 (PM2) error	LIBRA 117 (DRM2) ratio	LIBRA 117 (DRM2) error	Total Independent Spectra	Unique peptides identified	Ratio (DRM1/PM1)	Ratio (DRM2/PM2)	Average Ratio
1	SPRG_21467T0	1	hypothetical protein	225	0.19	0	0.3	0	0.19	0	0.3	0	277	45	1.57895	1.57895	1.57895
2	SPRG_00123T0	1	hypothetical protein	328	0.31	0	0.17	0	0.33	0	0.17	0	425	40	0.548387	0.515152	0.531769
3	SPRG_00583T0	1	hypothetical protein	141	0.27	0	0.22	0	0.28	0	0.22	0	167	37	0.814815	0.785714	0.800265
4	SPRG_03099T0	1	hypothetical protein	108	0.27	0	0.23	0	0.29	0	0.21	0	136	35	0.851852	0.724138	0.787995
5	SPRG_15364T0	1	hypothetical protein	121	0.13	0	0.35	0	0.14	0	0.35	0.01	195	31	2.69231	2.5	2.59615
6	SPRG_00066T0	1	hypothetical protein	83	0.28	0	0.22	0	0.29	0	0.2	0	101	30	0.785714	0.689655	0.737685
7	SPRG_12251T0	1	V-type proton ATPase catalytic subunit A	222	0.16	0	0.33	0	0.17	0	0.33	0	270	29	2.0625	1.94118	2.00184
8	SPRG_19636T0	1	hypothetical protein	109	0.28	0	0.21	0	0.29	0	0.2	0	142	27	0.75	0.689655	0.719828
9	SPRG_07100T0	1	heat shock protein	168	0.31	0	0.17	0	0.33	0	0.17	0	203	26	0.548387	0.515152	0.531769
10	SPRG_00467T0	1	acetate-CoA ligase	141	0.28	0	0.21	0	0.29	0	0.21	0	172	25	0.75	0.724138	0.737069
11	SPRG_20212T0	1	hypothetical protein	76	0.14	0.01	0.34	0.01	0.15	0.01	0.34	0.01	94	26	2.42857	2.26667	2.34762
12	SPRG_12471T0	1	hypothetical protein	86	0.27	0	0.23	0	0.28	0	0.21	0	105	26	0.851852	0.75	0.800926
13	SPRG_10266T0	1	hypothetical protein	58	0.28	0	0.22	0	0.29	0	0.21	0	71	25	0.785714	0.724138	0.754926
14	SPRG_06776T0	1	hypothetical protein	440	0.34	0	0.14	0	0.36	0	0.13	0	727	23	0.411765	0.361111	0.386438
15	SPRG_07890T0	1	V-type proton ATPase subunit B	210	0.18	0	0.31	0	0.18	0	0.31	0	242	24	1.72222	1.72222	1.72222
16	SPRG_10352T0	1	actin	252	0.29	0	0.2	0	0.3	0	0.2	0	337	22	0.689655	0.666667	0.678161
17	SPRG_02804T0	1	elongation factor 2	86	0.3	0	0.2	0	0.3	0	0.19	0	111	23	0.666667	0.633333	0.65
18	SPRG_05568T0	1	V-type H	509	0.33	0	0.15	0	0.35	0	0.14	0	608	22	0.454545	0.4	0.427273
19	SPRG_07349T0	1	hypothetical protein	72	0.32	0	0.17	0	0.32	0	0.17	0	86	22	0.53125	0.53125	0.53125
20	SPRG_03946T0	1	pyruvate kinase	98	0.3	0	0.2	0	0.3	0	0.19	0	115	21	0.666667	0.633333	0.65
21	SPRG_05013T0	1	aspartyl-tRNA synthetase	55	0.29	0	0.21	0	0.29	0	0.2	0	65	20	0.724138	0.689655	0.706897
22	SPRG_04533T0	1	hsp70-like protein	129	0.3	0	0.19	0	0.31	0	0.19	0	151	20	0.633333	0.612903	0.623118
23	SPRG_03360T0	1	hypothetical protein	86	0.34	0	0.15	0	0.35	0.01	0.15	0	106	19	0.441176	0.428571	0.434874
24	SPRG_02328T0	1	enolase 2	104	0.35	0	0.14	0	0.36	0	0.14	0	130	20	0.4	0.388889	0.394444
25	SPRG_00315T0	1	hypothetical protein	59	0.29	0	0.22	0.01	0.26	0.01	0.21	0	71	19	0.758621	0.807692	0.783156
26	SPRG_13426T0	1	hypothetical protein	36	0.3	0	0.19	0.01	0.31	0.01	0.18	0	40	18	0.633333	0.580645	0.606989
27	SPRG_08077T0	1	hypothetical protein	87	0.18	0	0.32	0	0.18	0	0.31	0.01	104	18	1.77778	1.72222	1.75
28	SPRG_00665T0	1	hypothetical protein	38	0.31	0.01	0.19	0.01	0.31	0.01	0.18	0	43	18	0.612903	0.580645	0.596774
29	SPRG_01434T0	1	hypothetical protein	72	0.19	0	0.3	0	0.2	0	0.3	0.01	88	17	1.57895	1.5	1.53947
30	SPRG_12198T0	1	hypothetical protein	131	0.13	0	0.35	0	0.13	0	0.37	0	223	17	2.69231	2.84615	2.76923
31	SPRG_02861T0	1	ATP synthase subunit	321	0.15	0	0.34	0	0.15	0	0.34	0	382	17	2.26667	2.26667	2.26667
32	SPRG_19127T0	1	CAMK protein kinase	78	0.27	0	0.23	0	0.28	0	0.22	0	93	17	0.851852	0.785714	0.818783
33	SPRG_00260T0	1	hypothetical protein	60	0.3	0	0.18	0.01	0.31	0.01	0.19	0	86	16	0.6	0.612903	0.606452
34	SPRG_00218T0	1	ATP synthase subunit beta	60	0.33	0.01	0.16	0.01	0.33	0.01	0.16	0	69	16	0.484848	0.484848	0.484848
35	SPRG_20866T0	1	hypothetical protein	42	0.27	0.01	0.23	0.01	0.27	0.01	0.22	0.01	48	14	0.851852	0.814815	0.833333
36	SPRG_09840T0	1	phosphoglycerate kinase 1	59	0.31	0	0.18	0	0.32	0.01	0.18	0	74	15	0.580645	0.5625	0.571573
37	SPRG_09415T0	1	tubulin beta chain	95	0.28	0	0.22	0	0.28	0	0.21	0	116	14	0.785714	0.75	0.767857
38	SPRG_00922T0	1	ATP-dependent RNA helicase eIF4A	61	0.28	0	0.21	0	0.3	0	0.2	0	69	14	0.75	0.666667	0.708333
39	SPRG_08827T0	1	hypothetical protein	49	0.28	0	0.2	0	0.3	0	0.2	0	63	13	0.714286	0.666667	0.690476
40	SPRG_07912T0	1	hypothetical protein	54	0.34	0	0.16	0.01	0.35	0.01	0.15	0.01	64	14	0.470588	0.428571	0.44958
41	SPRG_03652T0	1	hypothetical protein	26	0.27	0	0.24	0.01	0.28	0.01	0.21	0	32	13	0.888889	0.75	0.819444
42	SPRG_02413T0	1	CAMK/CAMK1 protein kinase	71	0.23	0.01	0.25	0.01	0.25	0.01	0.25	0.01	81	13	1.08696	1	1.04348
43	SPRG_18776T0	1	hypothetical protein	26	0.25	0	0.24	0	0.26	0.01	0.23	0.01	34	13	0.96	0.884615	0.922308
44	SPRG_16379T0	1	AGC/PKG protein kinase	48	0.23	0	0.27	0.01	0.23	0.01	0.25	0	64	13	1.17391	1.08696	1.13043
45	SPRG_07331T0	1	hypothetical protein	21	0.3	0.01	0.19	0.01	0.3	0.01	0.2	0	30	13	0.633333	0.666667	0.65
46	SPRG_10041T0	1	hypothetical protein	33	0.28	0.01	0.22	0.01	0.28	0	0.21	0	38	13	0.785714	0.75	0.767857
47	SPRG_08738T0	1	hypothetical protein	77	0.13	0.01	0.35	0.01	0.13	0	0.36	0.01	88	13	2.69231	2.76923	2.73077
48	SPRG_08638T0	1	hypothetical protein	42	0.26	0	0.23	0.01	0.27	0.01	0.23	0	55	12	0.884615	0.851852	0.868234
49	SPRG_16392T0	1	hypothetical protein	55	0.29	0.01	0.2	0.01	0.3	0.01	0.2	0.01	70	12	0.689655	0.666667	0.678161
50	SPRG_09171T0	1	hypothetical protein	28	0.31	0.01	0.19	0.01	0.32	0.01	0.16	0.01	37	12	0.612903	0.5	0.556452
51	SPRG_00668T0	1	hypothetical protein	19	0.29	0.01	0.19	0.01	0.31	0.01	0.2	0.01	24	12	0.655172	0.645161	0.650167
52	SPRG_06544T0	1	hypothetical protein	89	0.32	0	0.17	0	0.33	0	0.16	0	104	12	0.53125	0.484848	0.508049
53	SPRG_02805T0	1	phosphoenolpyruvate carboxykinase	38	0.36	0.01	0.14	0.01	0.34	0.01	0.14	0.01	51	12	0.388889	0.411765	0.400327
54	SPRG_11196T0	1	hypothetical protein	217	0.31	0	0.17	0	0.31	0.01	0.17	0	252	12	0.548387	0.548387	0.548387
55	SPRG_05259T0	1	hypothetical protein	36	0.28	0	0.22	0.01	0.28	0.01	0.21	0	42	12	0.785714	0.75	0.767857
56	SPRG_06591T0	1	hypothetical protein	28	0.16	0.01	0.33	0.01	0.17	0.01	0.34	0.01	36	12	2.0625	2	2.03125
57	SPRG_00644T0	1	fructose-bisphosphate aldolase	49	0.37	0.01	0.12	0.01	0.37	0.01	0.12	0.01	56	11	0.324324	0.324324	0.324324
58	SPRG_01813T0	1	hypothetical protein	26	0.27	0.01	0.22	0.01	0.28	0.01	0.22	0.01	28	11	0.814815	0.785714	0.800265
59	SPRG_06533T0	1	TKL protein kinase	43	0.26	0	0.23	0	0.27	0	0.23	0	63	11	0.884615	0.851852	0.868234
60	SPRG_06052T0	1	hypothetical protein	29	0.28	0	0.22	0	0.28	0	0.22	0	34	10	0.785714	0.785714	0.785714
61	SPRG_07363T0	1	hypothetical protein	31	0.32	0.01	0.18	0.01	0.34	0.01	0.14	0.01	35	10	0.5625	0.411765	0.487132
62	SPRG_19984T0	1	hypothetical protein	26	0.28	0	0.22	0	0.29	0	0.21	0	36	10	0.785714	0.724138	0.754926
63	SPRG_03506T0	1	TKL protein kinase	44	0.16	0.01	0.32	0.01	0.18	0.01	0.33	0.01	53	10	2	1.83333	1.91667
64	SPRG_07286T0	1	hypothetical protein	40	0.31	0.01	0.17	0.01	0.33	0.01	0.18	0.01	46	10	0.548387	0.545455	0.546921
65	SPRG_18016T0	1	hypothetical protein	20	0.27	0.01	0.23	0.01	0.28	0.01	0.21	0.01	23	10	0.851852	0.75	0.800926
66	SPRG_01592T0	1	GTP-binding nuclear protein Ran	37	0.29	0.01	0.21	0.01	0.27	0.01	0.22	0	42	10	0.724138	0.814815	0.769476
67	SPRG_08293T0	1	hypothetical protein	54	0.33	0.01	0.14	0.01	0.37	0.01	0.14	0	73	9	0.424242	0.378378	0.40131
68	SPRG_02110T0	1	50S ribosomal protein L13	29	0.29	0.01	0.22	0.01	0.28	0.01	0.21	0.01	34	9	0.758621	0.75	0.75431
69	SPRG_20488T0	1	hypothetical protein	76	0.36	0.01	0.13	0.01	0.36	0.01	0.12	0.01	88	9	0.361111	0.333333	0.347222
70	SPRG_19514T0	1	hypothetical protein	25	0.29	0.01	0.22	0.01	0.29	0.01	0.19	0	28	9	0.758621	0.655172	0.706897
71	SPRG_01404T0	1	hypothetical protein	51	0.29	0	0.21	0	0.3	0	0.2	0	60	9	0.724138	0.666667	0.695402
72	SPRG_15850T0	1	hypothetical protein	19	0.27	0.01	0.23	0.01	0.28	0.01	0.21	0.01	25	9	0.851852	0.75	0.800926
73	SPRG_02947T0	1	hypothetical protein	16	0.29	0.01	0.18	0.01	0.33	0.01	0.19	0.01	17	9	0.62069	0.575758	0.598224
74	SPRG_02215T0	1	hypothetical protein	26	0.28	0.01	0.22	0.01	0.29	0.01	0.21	0	34	9	0.785714	0.724138	0.754926
75	SPRG_08032T0	1	hypothetical protein	33	0.29	0.01	0.2	0.01	0.28	0.01	0.2	0.01	42	8	0.689655	0.714286	0.70197
76	SPRG_13142T0	1	hypothetical protein	42	0.23	0.01	0.27	0	0.22	0	0.27	0.01	52	9	1.17391	1.22727	1.20059
77	SPRG_04572T0	1	phosphoglycerate mutase	29	0.3	0	0.2	0.01	0.31	0.01	0.19	0.01	35	9	0.666667	0.612903	0.639785
78	SPRG_07657T0	1	hypothetical protein	47	0.28	0	0.2	0.01	0.3	0.01	0.2	0	55	9	0.714286	0.666667	0.690476
79	SPRG_11908T0	1	hypothetical protein	35	0.33	0	0.17	0	0.33	0.01	0.16	0.01	47	9	0.515152	0.484848	0.5
80	SPRG_12911T0	1	GTP-binding protein YchF	29	0.28	0.01	0.23	0.01	0.27	0.01	0.21	0.01	31	8	0.821429	0.777778	0.799603
81	SPRG_06404T0	1	asparagine synthase	9	0.3	0.01	0.21	0.01	0.3	0.01	0.19	0.01	10	8	0.7	0.633333	0.666667
82	SPRG_07534T0	1	hypothetical protein	17	0.28	0.01	0.22	0.01	0.29	0.01	0.21	0.01	19	8	0.785714	0.724138	0.754926
83	SPRG_15102T0	1	hypothetical protein	26	0.34	0.01	0.15	0.01	0.33	0.01	0.16	0.01	30	8	0.441176	0.484848	0.463012
84	SPRG_07703T0	1	hypothetical protein	23	0.29	0.01	0.2	0.01	0.31	0.01	0.19	0.01	29	8	0.689655	0.612903	0.651279
85	SPRG_04481T0	1	tubulin alpha chain	42	0.27	0	0.23	0.01	0.27	0.01	0.21	0.01	54	8	0.851852	0.777778	0.814815
86	SPRG_11574T0	1	peroxiredoxin	20	0.31	0.01	0.18	0.01	0.33	0.01	0.17	0.01	23	8	0.580645	0.515152	0.547898
87	SPRG_11634T0	1	hypothetical protein	20	0.27	0	0.23	0.01	0.28	0.01	0.21	0.01	22	8	0.851852	0.75	0.800926
88	SPRG_10439T0	1	elongation factor 1-alpha 1	97	0.27	0	0.22	0	0.28	0	0.22	0	134	8	0.814815	0.785714	0.800265
89	SPRG_07880T0	1	hypothetical protein	18	0.27	0.01	0.22	0.01	0.29	0.01	0.22	0	23	8	0.814815	0.758621	0.786718
90	SPRG_05233T0	1	ADP-ribosylation factor	24	0.34	0.01	0.18	0.01	0.29	0.02	0.16	0.01	30	8	0.529412	0.551724	0.540568
91	SPRG_02287T0	1	hypothetical protein	19	0.29	0.01	0.2	0.01	0.3	0.01	0.2	0.01	24	8	0.689655	0.666667	0.678161
92	SPRG_16564T0	1	hypothetical protein	73	0.1	0	0.39	0	0.1	0	0.38	0.01	83	8	3.9	3.8	3.85
93	SPRG_19091T0	1	hypothetical protein	40	0.32	0	0.18	0	0.32	0.01	0.17	0	48	8	0.5625	0.53125	0.546875
94	SPRG_08065T0	1	hypothetical protein	17	0.28	0.01	0.21	0.01	0.3	0.01	0.2	0	20	7	0.75	0.666667	0.708333
95	SPRG_08563T0	1	6-phosphogluconate dehydrogenase	14	0.31	0.01	0.19	0.01	0.32	0.01	0.17	0.01	18	7	0.612903	0.53125	0.572077
96	SPRG_05146T0	1	hypothetical protein	35	0.28	0	0.22	0	0.29	0.01	0.2	0.01	41	7	0.785714	0.689655	0.737685
97	SPRG_04702T0	1	40S ribosomal protein S2	15	0.31	0	0.2	0.01	0.29	0.01	0.2	0.01	17	7	0.645161	0.689655	0.667408
98	SPRG_04789T0	1	glucose-6-phosphate isomerase	22	0.33	0.01	0.17	0.01	0.35	0.01	0.15	0.01	25	7	0.515152	0.428571	0.471861
99	SPRG_10800T0	1	hypothetical protein	16	0.3	0.01	0.2	0.01	0.3	0.01	0.19	0	18	7	0.666667	0.633333	0.65
100	SPRG_05981T0	1	TKL protein kinase	31	0.21	0	0.29	0	0.22	0	0.28	0	36	7	1.38095	1.27273	1.32684
101	SPRG_20105T0	1	hypothetical protein	30	0.14	0.01	0.35	0.01	0.13	0.01	0.36	0.01	40	7	2.5	2.76923	2.63462
102	SPRG_02477T0	1	3-isopropylmalate dehydrogenase	25	0.29	0.01	0.2	0.01	0.31	0.01	0.19	0.01	29	7	0.689655	0.612903	0.651279
103	SPRG_16924T0	1	hypothetical protein	41	0.34	0.01	0.14	0.01	0.34	0.01	0.16	0.01	46	7	0.411765	0.470588	0.441176
104	SPRG_20259T0	1	hypothetical protein	15	0.31	0.01	0.2	0.01	0.3	0.01	0.18	0.01	18	7	0.645161	0.6	0.622581
105	SPRG_19729T0	1	hypothetical protein	21	0.26	0.01	0.23	0.01	0.3	0.01	0.2	0.01	28	7	0.884615	0.666667	0.775641
106	SPRG_03249T0	1	S-adenosylmethionine synthase	14	0.29	0.01	0.21	0.01	0.3	0.01	0.2	0.01	16	7	0.724138	0.666667	0.695402
107	SPRG_02683T0	1	hypothetical protein	19	0.27	0.01	0.21	0.01	0.29	0.01	0.21	0.01	21	7	0.777778	0.724138	0.750958
108	SPRG_00533T0	1	hypothetical protein	27	0.29	0.01	0.22	0.01	0.29	0.01	0.19	0	43	7	0.758621	0.655172	0.706897
109	SPRG_06687T0	1	40S ribosomal protein S3a-2	18	0.3	0.01	0.2	0.01	0.31	0.01	0.19	0.01	23	7	0.666667	0.612903	0.639785
110	SPRG_03457T0	1	hypothetical protein	17	0.31	0.01	0.2	0.01	0.3	0.01	0.19	0	19	7	0.645161	0.633333	0.639247
111	SPRG_05370T0	1	AGC protein kinase	30	0.28	0	0.22	0	0.29	0.01	0.21	0.01	40	7	0.785714	0.724138	0.754926
112	SPRG_07606T0	1	hypothetical protein	33	0.32	0.01	0.17	0.01	0.35	0.01	0.15	0	39	7	0.53125	0.428571	0.479911
113	SPRG_04524T0	1	peptidyl-prolyl cis-trans isomerase	28	0.33	0.01	0.16	0.01	0.33	0.01	0.18	0.01	36	7	0.484848	0.545455	0.515152
114	SPRG_06032T0	1	hypothetical protein	14	0.29	0.01	0.21	0.01	0.28	0.01	0.2	0.01	16	7	0.724138	0.714286	0.719212
115	SPRG_04464T0	1	hypothetical protein	11	0.35	0.01	0.16	0.01	0.35	0.01	0.13	0.01	16	7	0.457143	0.371429	0.414286
116	SPRG_06983T0	1	DEAD-box ATP-dependent RNA helicase 15	13	0.27	0.01	0.22	0.02	0.27	0.01	0.22	0.01	15	7	0.814815	0.814815	0.814815
117	SPRG_07449T0	1	hypothetical protein	10	0.19	0.01	0.3	0.02	0.2	0.01	0.3	0.01	13	7	1.57895	1.5	1.53947
118	SPRG_10297T0	1	serine hydroxymethyltransferase 2	13	0.33	0.01	0.16	0.01	0.33	0.01	0.16	0.01	15	7	0.484848	0.484848	0.484848
119	SPRG_07664T0	1	hypothetical protein	14	0.28	0.01	0.22	0.01	0.28	0.01	0.2	0.01	18	7	0.785714	0.714286	0.75
120	SPRG_08629T0	1	hypothetical protein	28	0.17	0.01	0.32	0.01	0.17	0.01	0.33	0.01	34	7	1.88235	1.94118	1.91176
121	SPRG_02537T0	1	importin subunit alpha-1b	36	0.27	0.01	0.22	0.01	0.28	0.01	0.21	0.01	45	7	0.814815	0.75	0.782407
122	SPRG_13181T0	1	40S ribosomal protein S7	29	0.28	0.01	0.21	0.01	0.29	0.01	0.21	0.01	32	6	0.75	0.724138	0.737069
123	SPRG_16131T0	1	TKL protein kinase	14	0.28	0.01	0.21	0.01	0.29	0.01	0.22	0.01	17	6	0.75	0.758621	0.75431
124	SPRG_03742T0	1	hypothetical protein	11	0.2	0.01	0.3	0.01	0.2	0.01	0.29	0.01	12	6	1.5	1.45	1.475
125	SPRG_20160T0	1	hypothetical protein	21	0.26	0.01	0.22	0.01	0.3	0.01	0.21	0.01	40	6	0.846154	0.7	0.773077
126	SPRG_11816T0	1	hypothetical protein	21	0.11	0.01	0.37	0.01	0.12	0.01	0.37	0.01	22	6	3.36364	3.08333	3.22348
127	SPRG_06858T0	1	hypothetical protein	16	0.29	0.01	0.21	0.01	0.3	0.01	0.19	0.01	24	6	0.724138	0.633333	0.678736
128	SPRG_11375T0	1	hypothetical protein	15	0.3	0.01	0.2	0.01	0.31	0.01	0.19	0.01	17	6	0.666667	0.612903	0.639785
129	SPRG_00897T0	1	hypothetical protein	16	0.27	0.01	0.23	0.01	0.29	0.01	0.2	0.01	20	6	0.851852	0.689655	0.770754
130	SPRG_09100T0	1	hypothetical protein	11	0.29	0.01	0.21	0.01	0.29	0.01	0.19	0.01	13	6	0.724138	0.655172	0.689655
131	SPRG_04486T0	1	hypothetical protein	34	0.13	0.01	0.35	0.01	0.15	0.01	0.34	0.01	43	6	2.69231	2.26667	2.47949
132	SPRG_12796T0	1	calcium-translocating P-type ATPase	15	0.3	0.01	0.19	0.01	0.32	0.01	0.18	0.01	24	6	0.633333	0.5625	0.597917
133	SPRG_18254T0	1	hypothetical protein	17	0.26	0.01	0.22	0.01	0.28	0.01	0.23	0.01	21	6	0.846154	0.821429	0.833791
134	SPRG_00289T0	1	hypothetical protein	14	0.12	0.01	0.38	0.01	0.13	0.01	0.37	0.01	17	6	3.16667	2.84615	3.00641
135	SPRG_10581T0	1	hypothetical protein	53	0.3	0.01	0.19	0.01	0.3	0.01	0.19	0.01	64	6	0.633333	0.633333	0.633333
136	SPRG_03103T0	1	14-3-3-like protein	28	0.31	0.01	0.18	0.01	0.31	0.01	0.17	0.01	31	6	0.580645	0.548387	0.564516
137	SPRG_05335T0	1	60S ribosomal protein L3	14	0.3	0.01	0.19	0.01	0.31	0.01	0.18	0.01	16	6	0.633333	0.580645	0.606989
138	SPRG_20997T0	1	hypothetical protein	49	0.24	0.01	0.24	0.01	0.25	0.01	0.24	0.01	57	6	1	0.96	0.98
139	SPRG_01610T0	1	hypothetical protein	11	0.31	0.01	0.18	0.01	0.33	0.01	0.17	0.01	15	6	0.580645	0.515152	0.547898
140	SPRG_01590T0	1	hypothetical protein	16	0.29	0.01	0.2	0.01	0.3	0.01	0.21	0.01	18	6	0.689655	0.7	0.694828
141	SPRG_10658T0	1	hypothetical protein	16	0.31	0.01	0.2	0.01	0.32	0.01	0.16	0.01	21	6	0.645161	0.5	0.572581
142	SPRG_08695T0	1	hypothetical protein	38	0.15	0.01	0.33	0.01	0.16	0.01	0.35	0.01	43	6	2.2	2.1875	2.19375
143	SPRG_00875T0	1	hypothetical protein	19	0.3	0.01	0.2	0.01	0.29	0.01	0.19	0.01	23	6	0.666667	0.655172	0.66092
144	SPRG_11945T0	1	Ras-like GTP-binding protein YPT1	28	0.31	0.01	0.18	0.01	0.33	0.01	0.17	0.01	37	6	0.580645	0.515152	0.547898
145	SPRG_06573T0	1	histone H4	32	0.27	0	0.23	0.01	0.26	0.01	0.24	0	38	6	0.851852	0.923077	0.887464
146	SPRG_12053T0	1	hypothetical protein	9	0.27	0	0.23	0.01	0.29	0.01	0.21	0.01	9	5	0.851852	0.724138	0.787995
147	SPRG_20403T0	1	hypothetical protein	13	0.25	0.01	0.26	0.01	0.25	0.01	0.24	0	21	5	1.04	0.96	1
148	SPRG_05443T0	1	hypothetical protein	38	0.18	0.01	0.29	0.01	0.2	0.01	0.29	0.01	43	5	1.61111	1.45	1.53056
149	SPRG_05017T0	1	hypothetical protein	11	0.2	0.01	0.31	0.02	0.17	0.02	0.29	0.02	11	5	1.55	1.70588	1.62794
150	SPRG_11710T0	1	hypothetical protein	17	0.32	0.01	0.17	0.01	0.34	0.01	0.16	0.01	19	5	0.53125	0.470588	0.500919
151	SPRG_06534T0	1	TKL protein kinase	7	0.3	0.01	0.2	0.03	0.25	0.06	0.19	0.02	11	4	0.666667	0.76	0.713333
152	SPRG_02592T0	1	argininosuccinate synthase	8	0.34	0.01	0.16	0.01	0.34	0.01	0.15	0.01	10	5	0.470588	0.441176	0.455882
153	SPRG_19322T0	1	hypothetical protein	15	0.31	0.01	0.2	0.01	0.3	0.01	0.18	0.01	16	5	0.645161	0.6	0.622581
154	SPRG_11329T0	1	glutaryl-CoA dehydrogenase	14	0.27	0.01	0.23	0.01	0.28	0.01	0.21	0.01	15	5	0.851852	0.75	0.800926
155	SPRG_12439T0	1	GTP-binding protein SAR1A	27	0.28	0	0.21	0	0.29	0.01	0.21	0.01	31	5	0.75	0.724138	0.737069
156	SPRG_03980T0	1	hypothetical protein	8	0.35	0.02	0.11	0.01	0.42	0.02	0.11	0.01	9	5	0.314286	0.261905	0.288095
157	SPRG_10477T0	1	hypothetical protein	10	0.28	0.01	0.18	0.01	0.32	0.01	0.2	0.02	17	5	0.642857	0.625	0.633929
158	SPRG_01632T0	1	hypothetical protein	10	0.3	0.01	0.19	0.01	0.31	0.02	0.18	0.01	11	5	0.633333	0.580645	0.606989
159	SPRG_08632T0	1	hypothetical protein	16	0.27	0.01	0.23	0.01	0.28	0.01	0.22	0	19	5	0.851852	0.785714	0.818783
160	SPRG_04210T0	1	hypothetical protein	17	0.28	0	0.22	0	0.27	0.01	0.22	0.01	21	5	0.785714	0.814815	0.800265
161	SPRG_09101T0	1	hypothetical protein	16	0.34	0.01	0.14	0.01	0.37	0.02	0.13	0.01	18	5	0.411765	0.351351	0.381558
162	SPRG_06447T0	1	hypothetical protein	12	0.28	0.01	0.21	0.01	0.29	0.01	0.21	0	13	5	0.75	0.724138	0.737069
163	SPRG_04567T0	1	isocitrate dehydrogenase	7	0.33	0.02	0.16	0.01	0.36	0.02	0.15	0.01	7	5	0.484848	0.416667	0.450758
164	SPRG_01240T0	1	hypothetical protein	30	0.34	0.01	0.16	0.01	0.34	0.01	0.14	0.01	36	5	0.470588	0.411765	0.441176
165	SPRG_09110T0	1	hypothetical protein	11	0.27	0.01	0.23	0.01	0.29	0.01	0.2	0.01	11	5	0.851852	0.689655	0.770754
166	SPRG_07037T0	1	hypothetical protein	16	0.29	0	0.22	0.01	0.28	0.01	0.21	0.01	18	5	0.758621	0.75	0.75431
167	SPRG_10582T0	1	hypothetical protein	12	0.3	0.01	0.16	0.01	0.37	0.01	0.15	0.01	14	5	0.533333	0.405405	0.469369
168	SPRG_00135T0	1	pyruvate carboxylase	9	0.27	0.01	0.22	0.01	0.31	0.01	0.2	0.01	10	5	0.814815	0.645161	0.729988
169	SPRG_04754T0	1	T-complex protein 1	11	0.25	0.02	0.23	0.01	0.28	0.01	0.23	0.02	13	5	0.92	0.821429	0.870714
170	SPRG_08926T0	1	hypothetical protein	9	0.26	0.01	0.24	0.01	0.26	0.01	0.23	0	10	5	0.923077	0.884615	0.903846
171	SPRG_06995T0	1	prolyl-tRNA synthetase	11	0.3	0.01	0.2	0.02	0.29	0.02	0.19	0.01	12	5	0.666667	0.655172	0.66092
172	SPRG_07853T0	1	hypothetical protein	9	0.28	0.02	0.16	0.03	0.32	0.02	0.19	0.02	10	5	0.571429	0.59375	0.582589
173	SPRG_05749T0	1	hypothetical protein	14	0.14	0.02	0.35	0.02	0.14	0.02	0.34	0.02	15	5	2.5	2.42857	2.46429
174	SPRG_04084T0	1	hypothetical protein	22	0.34	0.01	0.15	0.01	0.34	0.01	0.15	0.01	26	5	0.441176	0.441176	0.441176
175	SPRG_08068T0	1	hypothetical protein	7	0.28	0.02	0.22	0.01	0.28	0.01	0.21	0.01	7	5	0.785714	0.75	0.767857
176	SPRG_06261T0	1	hypothetical protein	18	0.28	0.01	0.22	0.01	0.31	0.01	0.19	0	21	5	0.785714	0.612903	0.699309
177	SPRG_19406T0	1	serine/threonine protein kinase	12	0.31	0.01	0.2	0.01	0.31	0.01	0.17	0.01	14	5	0.645161	0.548387	0.596774
178	SPRG_20110T0	1	hypothetical protein	31	0.2	0.01	0.28	0.01	0.19	0.01	0.28	0.01	33	5	1.4	1.47368	1.43684
179	SPRG_10868T0	1	nucleoside diphosphate kinase B	11	0.36	0.01	0.14	0.01	0.35	0.01	0.14	0.01	12	5	0.388889	0.4	0.394444
180	SPRG_06356T0	1	hypothetical protein	9	0.28	0.01	0.21	0.02	0.3	0.02	0.2	0.01	11	5	0.75	0.666667	0.708333
181	SPRG_12015T0	1	hypothetical protein	10	0.27	0	0.24	0	0.27	0.01	0.22	0.01	13	5	0.888889	0.814815	0.851852
182	SPRG_14271T0	1	CAMK/CAMK1 protein kinase	7	0.26	0.01	0.21	0.01	0.31	0.02	0.21	0.01	9	5	0.807692	0.677419	0.742556
183	SPRG_02212T0	1	hypothetical protein	16	0.1	0.01	0.39	0.01	0.1	0.02	0.38	0.02	18	5	3.9	3.8	3.85
184	SPRG_05441T0	1	50S ribosomal protein L22	12	0.28	0.01	0.19	0.01	0.3	0.01	0.22	0.01	13	5	0.678571	0.733333	0.705952
185	SPRG_22195T0	1	hypothetical protein	14	0.28	0.01	0.2	0.01	0.31	0.01	0.2	0	16	5	0.714286	0.645161	0.679724
186	SPRG_19123T0	1	hypothetical protein	13	0.26	0.03	0.1	0.01	0.5	0.02	0.11	0.01	14	5	0.384615	0.22	0.302308
187	SPRG_03147T0	1	hypothetical protein	13	0.17	0.01	0.32	0.01	0.18	0.01	0.32	0.01	15	5	1.88235	1.77778	1.83007
188	SPRG_05180T0	1	hypothetical protein	34	0.26	0.01	0.23	0.01	0.26	0.01	0.24	0	38	5	0.884615	0.923077	0.903846
189	SPRG_11788T0	1	hypothetical protein	16	0.22	0.01	0.32	0	0.11	0.01	0.33	0.01	19	5	1.45455	3	2.22727
190	SPRG_02516T0	1	hypothetical protein	9	0.23	0.01	0.27	0	0.24	0.01	0.25	0.01	9	5	1.17391	1.04167	1.10779
191	SPRG_07063T0	1	hypothetical protein	5	0.28	0.02	0.23	0.03	0.27	0.02	0.2	0.02	8	4	0.821429	0.740741	0.781085
192	SPRG_06962T0	1	hypothetical protein	9	0.28	0.01	0.22	0.01	0.3	0.01	0.2	0.01	11	4	0.785714	0.666667	0.72619
193	SPRG_19528T0	1	hypothetical protein	30	0.33	0.01	0.15	0.01	0.35	0.01	0.15	0.01	102	4	0.454545	0.428571	0.441558
194	SPRG_14102T0	1	triosephosphate isomerase	13	0.32	0.01	0.17	0.01	0.32	0.01	0.18	0.01	15	4	0.53125	0.5625	0.546875
195	SPRG_06823T0	1	hypothetical protein	5	0.13	0.01	0.36	0.01	0.16	0.02	0.33	0.04	5	4	2.76923	2.0625	2.41587
196	SPRG_12427T0	1	hypothetical protein	14	0.29	0.01	0.22	0.01	0.3	0.01	0.18	0.01	16	4	0.758621	0.6	0.67931
197	SPRG_02042T0	1	hypothetical protein	11	0.26	0.01	0.26	0.01	0.25	0.01	0.23	0.01	12	4	1	0.92	0.96
198	SPRG_02251T0	1	eukaryotic peptide chain release factor subunit 1	5	0.25	0.01	0.27	0.03	0.23	0.03	0.23	0.02	5	4	1.08	1	1.04
199	SPRG_00049T0	1	hypothetical protein	9	0.27	0.01	0.2	0.01	0.31	0.01	0.21	0.01	10	4	0.740741	0.677419	0.70908
200	SPRG_09126T0	1	TKL protein kinase	7	0.27	0.01	0.26	0.02	0.27	0.01	0.18	0.02	8	4	0.962963	0.666667	0.814815
201	SPRG_02875T0	1	Ras-like protein Rab-2-B	25	0.27	0	0.23	0.01	0.28	0.01	0.21	0.01	34	4	0.851852	0.75	0.800926
202	SPRG_07009T0	1	hypothetical protein	42	0.29	0	0.22	0	0.26	0.01	0.22	0	50	4	0.758621	0.846154	0.802387
203	SPRG_10239T0	1	hypothetical protein	8	0.31	0.02	0.19	0.02	0.3	0.01	0.19	0.01	8	4	0.612903	0.633333	0.623118
204	SPRG_19862T0	1	hypothetical protein	9	0.29	0.01	0.23	0.01	0.28	0.01	0.19	0.01	10	4	0.793103	0.678571	0.735837
205	SPRG_06745T0	1	hypothetical protein	9	0.21	0.01	0.3	0.01	0.21	0.01	0.27	0.01	9	4	1.42857	1.28571	1.35714
206	SPRG_11457T0	1	hypothetical protein	23	0.26	0.01	0.23	0.01	0.26	0.01	0.24	0.01	25	4	0.884615	0.923077	0.903846
207	SPRG_19332T0	1	hypothetical protein	21	0.11	0.01	0.33	0.01	0.15	0.01	0.37	0.01	25	4	3	2.46667	2.73333
208	SPRG_09635T0	1	adenosylhomocysteinase	13	0.29	0.01	0.21	0.01	0.29	0.01	0.2	0.01	17	4	0.724138	0.689655	0.706897
209	SPRG_09582T0	1	hypothetical protein	8	0.29	0	0.22	0.01	0.28	0.01	0.22	0.01	10	4	0.758621	0.785714	0.772167
210	SPRG_09829T0	1	leucyl-tRNA synthetase	8	0.25	0.01	0.24	0.03	0.31	0.02	0.18	0.01	13	4	0.96	0.580645	0.770323
211	SPRG_15822T0	1	hypothetical protein	11	0.3	0.01	0.21	0.01	0.29	0.01	0.19	0.01	13	4	0.7	0.655172	0.677586
212	SPRG_09140T0	1	hypothetical protein	8	0.28	0.01	0.24	0.01	0.3	0.01	0.18	0.01	8	4	0.857143	0.6	0.728571
213	SPRG_15101T0	1	hypothetical protein	10	0.3	0.01	0.2	0.01	0.31	0.01	0.18	0.01	12	4	0.666667	0.580645	0.623656
214	SPRG_11953T0	1	hypothetical protein	7	0.29	0.01	0.21	0.02	0.31	0.02	0.18	0.01	7	4	0.724138	0.580645	0.652392
215	SPRG_20112T0	1	hypothetical protein	50	0.35	0.01	0.14	0	0.37	0.01	0.13	0	65	4	0.4	0.351351	0.375676
216	SPRG_06308T0	1	hypothetical protein	12	0.34	0.01	0.13	0.01	0.39	0.02	0.13	0.01	14	4	0.382353	0.333333	0.357843
217	SPRG_13689T0	1	hypothetical protein	12	0.31	0.01	0.16	0.01	0.34	0.01	0.18	0.01	14	4	0.516129	0.529412	0.52277
218	SPRG_09274T0	1	hypothetical protein	9	0.32	0	0.17	0.01	0.33	0.01	0.17	0.01	12	4	0.53125	0.515152	0.523201
219	SPRG_05032T0	1	AGC/PDK1 protein kinase	5	0.29	0.01	0.21	0	0.3	0.01	0.2	0.01	6	4	0.724138	0.666667	0.695402
220	SPRG_12486T0	1	hypothetical protein	26	0.34	0.01	0.14	0.01	0.35	0.01	0.15	0.01	29	4	0.411765	0.428571	0.420168
221	SPRG_07855T0	1	TKL protein kinase	12	0.26	0.01	0.25	0	0.25	0.01	0.24	0.01	19	4	0.961538	0.96	0.960769
222	SPRG_03320T0	1	hypothetical protein	7	0.31	0.01	0.2	0.01	0.31	0.01	0.18	0.01	8	4	0.645161	0.580645	0.612903
223	SPRG_13021T0	1	hypothetical protein	17	0.23	0.01	0.26	0.01	0.25	0.01	0.25	0.01	20	4	1.13043	1	1.06522
224	SPRG_07846T0	1	40S ribosomal protein S13	17	0.29	0.01	0.2	0.01	0.32	0.01	0.19	0.01	20	4	0.689655	0.59375	0.641703
225	SPRG_12554T0	1	hypothetical protein	16	0.15	0.01	0.34	0.01	0.15	0.01	0.34	0.01	18	4	2.26667	2.26667	2.26667
226	SPRG_10047T0	1	hypothetical protein	16	0.31	0.01	0.18	0.02	0.32	0.02	0.16	0.01	19	4	0.580645	0.5	0.540323
227	SPRG_08339T0	1	hypothetical protein	7	0.29	0.01	0.2	0.01	0.3	0.01	0.19	0.01	8	4	0.689655	0.633333	0.661494
228	SPRG_09569T0	1	hypothetical protein	10	0.24	0.01	0.25	0.01	0.25	0.01	0.25	0.01	11	4	1.04167	1	1.02083
229	SPRG_00499T0	1	hypothetical protein	7	0.28	0.02	0.22	0.02	0.27	0.01	0.22	0.02	7	4	0.785714	0.814815	0.800265
230	SPRG_05056T0	1	hypothetical protein	11	0.29	0.01	0.22	0.01	0.28	0	0.21	0.01	13	4	0.758621	0.75	0.75431
231	SPRG_12995T0	1	hypothetical protein	15	0.33	0.01	0.16	0.01	0.35	0.01	0.14	0.01	16	4	0.484848	0.4	0.442424
232	SPRG_14833T0	1	40S ribosomal protein S15a	12	0.29	0.01	0.22	0.01	0.28	0	0.21	0	14	4	0.758621	0.75	0.75431
233	SPRG_07459T0	1	hypothetical protein	10	0.26	0.01	0.24	0	0.28	0.01	0.22	0.01	13	4	0.923077	0.785714	0.854396
234	SPRG_21373T0	1	hypothetical protein	8	0.24	0.01	0.28	0.01	0.23	0.01	0.25	0	10	4	1.16667	1.08696	1.12681
235	SPRG_15030T0	1	guanine nucleotide-binding protein subunit beta-2-like 1	9	0.28	0.01	0.21	0.01	0.3	0.01	0.21	0.01	10	4	0.75	0.7	0.725
236	SPRG_20522T0	1	hypothetical protein	13	0.18	0.01	0.32	0.01	0.18	0.01	0.3	0.01	17	4	1.77778	1.66667	1.72222
237	SPRG_03825T0	1	60S ribosomal protein L9	8	0.28	0.01	0.21	0.01	0.29	0.01	0.21	0.01	9	4	0.75	0.724138	0.737069
238	SPRG_04325T0	1	hypothetical protein	8	0.17	0.02	0.32	0.02	0.17	0.02	0.32	0.02	8	4	1.88235	1.88235	1.88235
239	SPRG_14143T0	1	hypothetical protein	16	0.34	0.01	0.18	0.01	0.31	0.01	0.16	0.01	19	4	0.529412	0.516129	0.52277
240	SPRG_10069T0	1	serine/threonine protein kinase	8	0.24	0.01	0.24	0.02	0.26	0.01	0.25	0.01	9	4	1	0.961538	0.980769
241	SPRG_06278T0	1	hypothetical protein	9	0.32	0.02	0.17	0.02	0.33	0.02	0.16	0.02	8	4	0.53125	0.484848	0.508049
242	SPRG_05949T0	1	hypothetical protein	10	0.24	0.01	0.28	0.01	0.22	0.01	0.24	0.01	10	4	1.16667	1.09091	1.12879
243	SPRG_04115T0	1	glucokinase	10	0.28	0.01	0.19	0.01	0.35	0.01	0.17	0.01	11	4	0.678571	0.485714	0.582143
244	SPRG_05232T0	1	V-type ATPase	125	0.24	0	0.25	0	0.26	0	0.23	0	142	4	1.04167	0.884615	0.963141
245	SPRG_04627T0	1	hypothetical protein	6	0.3	0.02	0.2	0.02	0.3	0.01	0.19	0.01	6	4	0.666667	0.633333	0.65
246	SPRG_10813T0	1	hypothetical protein	11	0.32	0.01	0.18	0.01	0.33	0.01	0.17	0.01	14	4	0.5625	0.515152	0.538826
247	SPRG_01190T0	1	hypothetical protein	13	0.29	0.01	0.22	0.01	0.3	0.01	0.18	0.01	13	4	0.758621	0.6	0.67931
248	SPRG_06969T0	1	histone H2B	30	0.3	0	0.19	0.01	0.32	0.01	0.19	0	38	4	0.633333	0.59375	0.613542
249	SPRG_03582T0	1	hypothetical protein	11	0.35	0.02	0.11	0.01	0.42	0.02	0.1	0.01	15	4	0.314286	0.238095	0.27619
250	SPRG_07332T0	1	hypothetical protein	15	0.29	0.01	0.16	0.02	0.35	0.03	0.17	0.01	16	4	0.551724	0.485714	0.518719
251	SPRG_16977T0	1	hypothetical protein	33	0.13	0.01	0.33	0.01	0.15	0.01	0.37	0.01	38	4	2.53846	2.46667	2.50256
252	SPRG_13542T0	1	hypothetical protein	9	0.33	0.01	0.17	0.01	0.31	0.01	0.18	0.01	10	4	0.515152	0.580645	0.547898
253	SPRG_07211T0	1	ribosomal protein L28e	9	0.29	0.01	0.21	0.01	0.29	0.01	0.2	0.01	9	4	0.724138	0.689655	0.706897
254	SPRG_03794T0	1	hypothetical protein	70	0.27	0	0.22	0	0.29	0	0.2	0	104	3	0.814815	0.689655	0.752235
255	SPRG_05359T0	1	hypothetical protein	9	0.26	0.01	0.24	0.02	0.27	0.01	0.22	0.01	9	3	0.923077	0.814815	0.868946
256	SPRG_14150T0	1	hypothetical protein	4	0.29	0.02	0.22	0.02	0.29	0.01	0.19	0.01	5	3	0.758621	0.655172	0.706897
257	SPRG_20876T0	1	hypothetical protein	4	0.34	0.06	0.08	0.07	0.31	0.03	0.18	0.02	5	3	0.235294	0.580645	0.40797
258	SPRG_11633T0	1	hypothetical protein	6	0.24	0.02	0.24	0.02	0.27	0.01	0.23	0.02	5	3	1	0.851852	0.925926
259	SPRG_14111T0	1	hypothetical protein	3	0.29	0	0.22	0.01	0.26	0.04	0.22	0.02	3	3	0.758621	0.846154	0.802387
260	SPRG_04828T0	1	hypothetical protein	8	0.27	0.01	0.21	0.02	0.3	0.02	0.2	0.01	8	3	0.777778	0.666667	0.722222
261	SPRG_00158T0	1	hypothetical protein	6	0.29	0.01	0.21	0.01	0.3	0.02	0.18	0.02	7	3	0.724138	0.6	0.662069
262	SPRG_09776T0	1	hypothetical protein	11	0.26	0.02	0.22	0.02	0.25	0.02	0.23	0.02	12	3	0.846154	0.92	0.883077
263	SPRG_21466T0	1	hypothetical protein	9	0.34	0.01	0.13	0.01	0.35	0.02	0.15	0.02	10	3	0.382353	0.428571	0.405462
264	SPRG_01612T0	1	hypothetical protein	6	0.32	0.04	0.16	0.05	0.3	0.04	0.12	0.04	6	3	0.5	0.4	0.45
265	SPRG_04794T0	1	T-complex protein 1 subunit beta	6	0.33	0.01	0.17	0.01	0.33	0.01	0.16	0.01	7	3	0.515152	0.484848	0.5
266	SPRG_14119T0	1	hypothetical protein	5	0.3	0.03	0.19	0.03	0.29	0.02	0.19	0.02	5	3	0.633333	0.655172	0.644253
267	SPRG_03923T0	1	hypothetical protein	4	0.27	0.01	0.2	0.04	0.29	0.04	0.21	0.02	4	3	0.740741	0.724138	0.732439
268	SPRG_15106T0	1	histidinol-phosphate aminotransferase	5	0.24	0.01	0.26	0.01	0.25	0.01	0.24	0.01	5	3	1.08333	0.96	1.02167
269	SPRG_08702T0	1	hypothetical protein	9	0.2	0.01	0.3	0.01	0.19	0.01	0.3	0.01	10	3	1.5	1.57895	1.53947
270	SPRG_10895T0	1	hypothetical protein	9	0.3	0.01	0.19	0.01	0.31	0.01	0.19	0.01	10	3	0.633333	0.612903	0.623118
271	SPRG_07998T0	1	hypothetical protein	8	0.32	0.02	0.16	0.02	0.32	0.02	0.17	0.02	8	3	0.5	0.53125	0.515625
272	SPRG_09067T0	1	hypothetical protein	8	0.26	0.01	0.22	0.01	0.29	0.01	0.23	0.01	9	3	0.846154	0.793103	0.819629
273	SPRG_10238T0	1	hypothetical protein	9	0.31	0.01	0.21	0.01	0.26	0.02	0.21	0.01	10	3	0.677419	0.807692	0.742556
274	SPRG_18136T0	1	hypothetical protein	14	0.07	0.01	0.4	0.01	0.08	0.01	0.43	0.01	16	3	5.71429	5.375	5.54464
275	SPRG_05571T0	1	hypothetical protein	8	0.26	0	0.22	0.01	0.3	0.01	0.22	0.01	9	3	0.846154	0.733333	0.789744
276	SPRG_21788T0	1	40S ribosomal protein S5	17	0.28	0.01	0.21	0.02	0.29	0.02	0.19	0.01	21	3	0.75	0.655172	0.702586
277	SPRG_15797T0	1	hypothetical protein	9	0.29	0.01	0.21	0.01	0.29	0.01	0.2	0.01	23	3	0.724138	0.689655	0.706897
278	SPRG_20833T0	1	hypothetical protein	12	0.32	0.01	0.14	0.01	0.38	0.01	0.13	0.01	15	3	0.4375	0.342105	0.389803
279	SPRG_20171T0	1	hypothetical protein	10	0.21	0.01	0.28	0.01	0.23	0.01	0.27	0.01	13	3	1.33333	1.17391	1.25362
280	SPRG_09073T0	1	hypothetical protein	6	0.19	0.02	0.31	0.01	0.18	0.02	0.3	0.03	7	3	1.63158	1.66667	1.64912
281	SPRG_05323T0	1	hypothetical protein	7	0.27	0.01	0.25	0.02	0.24	0.03	0.22	0.01	9	3	0.925926	0.916667	0.921296
282	SPRG_19925T0	1	hypothetical protein	8	0.27	0.01	0.21	0.01	0.31	0.01	0.21	0.01	9	3	0.777778	0.677419	0.727599
283	SPRG_04151T0	1	hypothetical protein	3	0.28	0.01	0.21	0.01	0.29	0.01	0.22	0.01	3	3	0.75	0.758621	0.75431
284	SPRG_00337T0	1	hypothetical protein	12	0.27	0.01	0.23	0.01	0.28	0.01	0.22	0.01	16	3	0.851852	0.785714	0.818783
285	SPRG_15432T0	1	DNA-binding protein	17	0.3	0.01	0.2	0.01	0.32	0.01	0.18	0.01	20	3	0.666667	0.5625	0.614583
286	SPRG_11733T0	1	60S ribosomal protein L12	5	0.23	0.04	0.29	0.03	0.19	0.03	0.25	0.04	5	3	1.26087	1.31579	1.28833
287	SPRG_00475T0	1	transaldolase	6	0.3	0.02	0.13	0.03	0.34	0.02	0.19	0.02	6	3	0.433333	0.558824	0.496078
288	SPRG_00887T0	1	hypothetical protein	12	0.3	0.01	0.2	0.01	0.31	0.01	0.18	0.01	13	3	0.666667	0.580645	0.623656
289	SPRG_03079T0	1	hypothetical protein	5	0.22	0.02	0.25	0.02	0.28	0.02	0.23	0.02	5	3	1.13636	0.821429	0.978896
290	SPRG_03237T0	1	valyl-tRNA synthetase	4	0.29	0.01	0.21	0.02	0.29	0.01	0.2	0.01	4	3	0.724138	0.689655	0.706897
291	SPRG_08221T0	1	alanyl-tRNA synthetase	6	0.32	0.03	0.24	0.02	0.25	0.02	0.17	0.03	7	3	0.75	0.68	0.715
292	SPRG_03957T0	1	hypothetical protein	4	0.26	0.01	0.24	0.01	0.28	0.01	0.23	0.01	4	3	0.923077	0.821429	0.872253
293	SPRG_04667T0	1	hypothetical protein	4	0.28	0.02	0.23	0.04	0.3	0.01	0.18	0.02	6	3	0.821429	0.6	0.710714
294	SPRG_07025T0	1	hypothetical protein	5	0.32	0.01	0.19	0.02	0.31	0.01	0.18	0.01	5	3	0.59375	0.580645	0.587198
295	SPRG_00301T0	1	hypothetical protein	20	0.28	0	0.22	0	0.29	0	0.22	0	22	3	0.785714	0.758621	0.772167
296	SPRG_06658T0	1	hypothetical protein	10	0.33	0.01	0.17	0.01	0.34	0.01	0.15	0.01	12	3	0.515152	0.441176	0.478164
297	SPRG_00696T0	1	hypothetical protein	14	0.27	0.01	0.21	0.01	0.29	0.01	0.22	0.01	19	3	0.777778	0.758621	0.768199
298	SPRG_11246T0	1	hypothetical protein	12	0.27	0.01	0.2	0.01	0.31	0.01	0.21	0.01	13	3	0.740741	0.677419	0.70908
299	SPRG_07107T0	1	hypothetical protein	65	0.29	0	0.23	0.01	0.32	0.01	0.15	0	77	3	0.793103	0.46875	0.630927
300	SPRG_00937T0	1	TKL protein kinase	4	0.29	0.03	0.21	0.02	0.29	0.02	0.2	0.03	4	3	0.724138	0.689655	0.706897
301	SPRG_14268T0	1	CAMK/CAMK1 protein kinase	14	0.2	0.02	0.3	0.03	0.17	0.02	0.27	0.03	15	3	1.5	1.58824	1.54412
302	SPRG_01623T0	1	hypothetical protein	14	0.25	0	0.24	0.01	0.26	0.01	0.25	0.01	16	3	0.96	0.961538	0.960769
303	SPRG_14614T0	1	hypothetical protein	6	0.17	0.01	0.31	0.01	0.2	0.01	0.31	0.01	6	3	1.82353	1.55	1.68676
304	SPRG_11588T0	1	hypothetical protein	5	0.24	0.01	0.24	0.02	0.27	0.02	0.23	0.01	5	3	1	0.851852	0.925926
305	SPRG_06576T0	1	hypothetical protein	5	0.28	0.01	0.22	0.02	0.29	0.03	0.19	0.02	5	3	0.785714	0.655172	0.720443
306	SPRG_19532T0	1	hypothetical protein	6	0.27	0.01	0.18	0.01	0.35	0.01	0.2	0.01	9	3	0.666667	0.571429	0.619048
307	SPRG_12186T0	1	hypothetical protein	9	0.29	0.01	0.22	0.01	0.29	0.01	0.2	0.01	11	3	0.758621	0.689655	0.724138
308	SPRG_04820T0	1	hypothetical protein	8	0.27	0.01	0.24	0.01	0.28	0.01	0.2	0.01	9	3	0.888889	0.714286	0.801587
309	SPRG_08719T0	1	hypothetical protein	9	0.25	0.01	0.25	0.01	0.27	0.01	0.23	0.01	9	3	1	0.851852	0.925926
310	SPRG_08708T0	1	hypothetical protein	8	0.13	0.01	0.37	0	0.14	0	0.36	0.01	9	3	2.84615	2.57143	2.70879
311	SPRG_16178T0	1	hypothetical protein	4	0.25	0.02	0.26	0.02	0.26	0.01	0.23	0.02	4	3	1.04	0.884615	0.962308
312	SPRG_01784T0	1	hypothetical protein	7	0.31	0.01	0.18	0.01	0.32	0.01	0.18	0.01	7	3	0.580645	0.5625	0.571573
313	SPRG_08607T0	1	hypothetical protein	6	0.27	0.02	0.25	0.02	0.25	0.01	0.23	0.01	6	3	0.925926	0.92	0.922963
314	SPRG_06489T0	1	hypothetical protein	5	0.27	0	0.2	0.02	0.31	0.03	0.21	0.01	5	3	0.740741	0.677419	0.70908
315	SPRG_05717T0	1	60S ribosomal protein L11	9	0.29	0.01	0.21	0.01	0.3	0.01	0.19	0.01	10	3	0.724138	0.633333	0.678736
316	SPRG_05283T0	1	T-complex protein 1 subunit gamma	12	0.26	0.01	0.22	0.01	0.29	0.01	0.22	0.01	14	3	0.846154	0.758621	0.802387
317	SPRG_08560T0	1	40S ribosomal protein	5	0.25	0.01	0.28	0.01	0.24	0.01	0.24	0.01	5	3	1.12	1	1.06
318	SPRG_14900T0	1	hypothetical protein	5	0.27	0	0.21	0.02	0.29	0.03	0.22	0.02	5	3	0.777778	0.758621	0.768199
319	SPRG_01939T0	1	fructose-1,6-bisphosphatase	9	0.3	0.02	0.22	0.02	0.28	0.01	0.18	0.01	11	3	0.733333	0.642857	0.688095
320	SPRG_08445T0	1	hypothetical protein	4	0.27	0.02	0.23	0.04	0.3	0.02	0.19	0.01	4	3	0.851852	0.633333	0.742593
321	SPRG_10624T0	1	hypothetical protein	6	0.31	0.03	0.17	0.02	0.32	0.02	0.17	0.03	6	3	0.548387	0.53125	0.539819
322	SPRG_07700T0	1	hypothetical protein	9	0.24	0.01	0.3	0.01	0.24	0.01	0.22	0.01	14	3	1.25	0.916667	1.08333
323	SPRG_00756T0	1	pyruvate dehydrogenase E1 component subunit beta	9	0.28	0.01	0.21	0.02	0.29	0.01	0.21	0.01	10	3	0.75	0.724138	0.737069
324	SPRG_19282T0	1	calcium-translocating P-type ATPase	11	0.3	0.01	0.2	0.01	0.31	0.01	0.18	0.01	12	3	0.666667	0.580645	0.623656
325	SPRG_06968T0	1	hypothetical protein	27	0.29	0	0.22	0	0.28	0.01	0.2	0	31	3	0.758621	0.714286	0.736453
326	SPRG_15570T0	1	hypothetical protein	5	0.2	0.05	0.25	0.05	0.21	0.04	0.26	0.05	5	3	1.25	1.2381	1.24405
327	SPRG_10893T0	1	30S ribosomal protein S19e	10	0.32	0.01	0.16	0.01	0.36	0.01	0.16	0.01	11	3	0.5	0.444444	0.472222
328	SPRG_14755T0	1	hypothetical protein	6	0.27	0.01	0.2	0.02	0.29	0.01	0.24	0.02	6	3	0.740741	0.827586	0.784163
329	SPRG_05269T0	1	40S ribosomal protein S6	7	0.34	0.02	0.17	0.02	0.31	0.01	0.17	0.01	7	3	0.5	0.548387	0.524194
330	SPRG_03993T0	1	hypothetical protein	6	0.13	0.04	0.32	0.03	0.19	0.03	0.29	0.03	6	3	2.46154	1.52632	1.99393
331	SPRG_02282T0	1	ATP synthase F1	11	0.3	0.01	0.2	0.02	0.29	0.01	0.19	0.01	12	3	0.666667	0.655172	0.66092
332	SPRG_10702T0	1	50S ribosomal protein L13e	6	0.28	0.02	0.22	0.02	0.27	0.01	0.21	0.02	9	3	0.785714	0.777778	0.781746
333	SPRG_04622T0	1	hypothetical protein	10	0.31	0.01	0.18	0.01	0.32	0.02	0.17	0.01	10	3	0.580645	0.53125	0.555948
334	SPRG_14347T0	1	30S ribosomal protein S4	10	0.29	0	0.21	0.01	0.29	0.01	0.2	0.01	11	3	0.724138	0.689655	0.706897
335	SPRG_03525T0	1	hypothetical protein	17	0.31	0.01	0.21	0.01	0.25	0.03	0.19	0.01	20	3	0.677419	0.76	0.71871
336	SPRG_08625T0	1	hypothetical protein	3	0.29	0.02	0.22	0.02	0.28	0.02	0.22	0.02	3	3	0.758621	0.785714	0.772167
337	SPRG_12972T0	1	hypothetical protein	8	0.28	0.01	0.24	0.02	0.28	0.01	0.19	0.01	8	3	0.857143	0.678571	0.767857
338	SPRG_08305T0	1	60S ribosomal protein L23	7	0.27	0.01	0.23	0.01	0.25	0.01	0.23	0.02	7	3	0.851852	0.92	0.885926
339	SPRG_04720T0	1	hypothetical protein	5	0.36	0.01	0.11	0.01	0.38	0.01	0.15	0.02	8	3	0.305556	0.394737	0.350146
340	SPRG_20813T0	1	hypothetical protein	13	0.12	0.01	0.36	0.01	0.12	0.01	0.38	0.01	16	3	3	3.16667	3.08333
341	SPRG_10428T0	1	60S ribosomal protein L27a	8	0.31	0	0.2	0.01	0.29	0.01	0.2	0.01	9	3	0.645161	0.689655	0.667408
342	SPRG_02632T0	1	40S ribosomal protein S4	12	0.29	0.01	0.21	0.01	0.29	0.01	0.19	0.01	14	3	0.724138	0.655172	0.689655
343	SPRG_10476T0	1	hypothetical protein	3	0.34	0.03	0.15	0.03	0.34	0.02	0.16	0.03	3	3	0.441176	0.470588	0.455882
344	SPRG_08630T0	1	hypothetical protein	8	0.18	0.02	0.31	0.01	0.17	0.02	0.32	0.02	10	3	1.72222	1.88235	1.80229
345	SPRG_09125T0	1	TKL protein kinase	7	0.27	0.01	0.22	0.02	0.3	0.01	0.21	0.01	13	2	0.814815	0.7	0.757407
346	SPRG_07509T0	1	hypothetical protein	3	0.28	0.02	0.23	0.01	0.28	0	0.2	0.02	3	2	0.821429	0.714286	0.767857
347	SPRG_05149T0	1	40S ribosomal protein S11	4	0.26	0.02	0.22	0.01	0.27	0.02	0.24	0.03	4	2	0.846154	0.888889	0.867521
348	SPRG_06526T0	1	hypothetical protein	11	0.29	0.01	0.23	0.01	0.27	0.02	0.2	0.01	13	2	0.793103	0.740741	0.766922
349	SPRG_00759T0	1	hypothetical protein	5	0.34	0	0.16	0.01	0.35	0.01	0.16	0.01	5	2	0.470588	0.457143	0.463866
350	SPRG_07122T0	1	hypothetical protein	4	0.29	0.02	0.24	0.02	0.28	0.03	0.17	0.03	4	2	0.827586	0.607143	0.717365
351	SPRG_12323T0	1	hypothetical protein	5	0.26	0.01	0.23	0.02	0.25	0.01	0.25	0.01	5	2	0.884615	1	0.942308
352	SPRG_08439T0	1	hypothetical protein	2	0.28	0.01	0.23	0.03	0.3	0	0.19	0.02	3	2	0.821429	0.633333	0.727381
353	SPRG_07679T0	1	40S ribosomal protein	5	0.31	0.02	0.21	0.02	0.3	0.02	0.17	0.01	5	2	0.677419	0.566667	0.622043
354	SPRG_12020T0	1	hypothetical protein	6	0.27	0.02	0.21	0.02	0.3	0.02	0.2	0.01	6	2	0.777778	0.666667	0.722222
355	SPRG_20067T0	1	hypothetical protein	3	0.31	0.04	0.18	0.04	0.3	0.04	0.17	0.04	3	2	0.580645	0.566667	0.573656
356	SPRG_00890T0	1	CMGC/MAPK protein kinase	8	0.29	0.01	0.24	0.01	0.26	0.01	0.2	0.01	9	2	0.827586	0.769231	0.798408
357	SPRG_13132T0	1	hypothetical protein	2	0.26	0.05	0.27	0.08	0.22	0.06	0.23	0.02	2	2	1.03846	1.04545	1.04196
358	SPRG_02747T0	1	hypothetical protein	2	0.33	0.04	0.19	0.02	0.25	0.13	0.19	0.07	2	2	0.575758	0.76	0.667879
359	SPRG_20007T0	1	hypothetical protein	2	0.24	0.02	0.25	0.01	0.28	0	0.23	0.02	2	2	1.04167	0.821429	0.931548
360	SPRG_19625T0	1	hypothetical protein	6	0.25	0.03	0.15	0.02	0.32	0.02	0.26	0.03	5	2	0.6	0.8125	0.70625
361	SPRG_02348T0	1	hypothetical protein	12	0.34	0.02	0.14	0.02	0.32	0.02	0.13	0.02	13	2	0.411765	0.40625	0.409007
362	SPRG_10322T0	1	hypothetical protein	8	0.12	0.01	0.38	0.01	0.12	0.01	0.37	0.01	10	2	3.16667	3.08333	3.125
363	SPRG_09631T0	1	hypothetical protein	4	0.29	0.01	0.21	0.01	0.28	0.02	0.21	0.01	4	2	0.724138	0.75	0.737069
364	SPRG_00281T0	1	hypothetical protein	3	0.27	0.03	0.22	0.02	0.32	0.02	0.18	0.02	2	2	0.814815	0.5625	0.688657
365	SPRG_08440T0	1	hypothetical protein	4	0.26	0.02	0.22	0.03	0.29	0.04	0.21	0.04	4	2	0.846154	0.724138	0.785146
366	SPRG_12012T0	1	hypothetical protein	2	0.3	0.05	0.21	0.04	0.31	0.02	0.18	0.03	2	2	0.7	0.580645	0.640323
367	SPRG_03101T0	1	hypothetical protein	5	0.24	0.01	0.26	0	0.23	0.01	0.26	0.01	7	2	1.08333	1.13043	1.10688
368	SPRG_13433T0	1	hypothetical protein	4	0.26	0.01	0.22	0.02	0.29	0.02	0.21	0.02	5	2	0.846154	0.724138	0.785146
369	SPRG_10063T0	1	hypothetical protein	9	0.28	0.01	0.19	0.01	0.32	0.01	0.2	0.02	12	2	0.678571	0.625	0.651786
370	SPRG_05624T0	1	hypothetical protein	12	0.29	0.01	0.19	0.01	0.33	0.01	0.19	0	14	2	0.655172	0.575758	0.615465
371	SPRG_03316T0	1	hypothetical protein	4	0.27	0.02	0.23	0.03	0.25	0.01	0.23	0.01	4	2	0.851852	0.92	0.885926
372	SPRG_16291T0	1	hypothetical protein	4	0.28	0.03	0.28	0.02	0.24	0.02	0.19	0.01	5	2	1	0.791667	0.895833
373	SPRG_11471T0	1	Ras-like protein Rab-11B	4	0.28	0.01	0.25	0.01	0.26	0.01	0.2	0.03	4	2	0.892857	0.769231	0.831044
374	SPRG_12261T0	1	40S ribosomal protein S14	6	0.34	0.05	0.16	0.03	0.27	0.02	0.16	0.03	6	2	0.470588	0.592593	0.53159
375	SPRG_04975T0	1	hypothetical protein	11	0.46	0	0.05	0.01	0.44	0.01	0.04	0.01	310	2	0.108696	0.0909091	0.0998024
376	SPRG_02381T0	1	hypothetical protein	4	0.27	0.01	0.21	0.01	0.32	0.01	0.2	0.01	4	2	0.777778	0.625	0.701389
377	SPRG_05584T0	1	hypothetical protein	40	0.3	0.01	0.18	0.01	0.32	0.01	0.18	0.01	57	2	0.6	0.5625	0.58125
378	SPRG_07268T0	1	hypothetical protein	5	0.2	0.01	0.33	0.02	0.16	0.02	0.3	0.01	5	2	1.65	1.875	1.7625
379	SPRG_04414T0	1	hypothetical protein	4	0.33	0.05	0.2	0.03	0.27	0.02	0.16	0.03	4	2	0.606061	0.592593	0.599327
380	SPRG_01624T0	1	hypothetical protein	10	0.35	0.02	0.14	0.02	0.37	0.01	0.12	0.01	11	2	0.4	0.324324	0.362162
381	SPRG_08993T0	0.9983	TKL protein kinase	2	0.28	0.04	0.25	0.06	0.26	0.03	0.21	0.02	2	2	0.892857	0.807692	0.850275
382	SPRG_01077T0	1	hypothetical protein	6	0.27	0.01	0.23	0.01	0.29	0.01	0.21	0.01	8	2	0.851852	0.724138	0.787995
383	SPRG_05709T0	1	hypothetical protein	4	0.29	0.01	0.2	0.01	0.33	0.01	0.18	0.01	5	2	0.689655	0.545455	0.617555
384	SPRG_15695T0	1	hypothetical protein	4	0.27	0.01	0.22	0.01	0.28	0.01	0.23	0.01	4	2	0.814815	0.821429	0.818122
385	SPRG_05363T0	1	hypothetical protein	9	0.19	0.01	0.3	0.01	0.19	0.01	0.3	0.01	12	2	1.57895	1.57895	1.57895
386	SPRG_02664T0	1	hypothetical protein	6	0.26	0	0.23	0.01	0.29	0.01	0.21	0.01	8	2	0.884615	0.724138	0.804377
387	SPRG_03215T0	1	hypothetical protein	3	0.23	0.04	0.24	0.03	0.24	0.01	0.27	0.02	3	2	1.04348	1.125	1.08424
388	SPRG_03253T0	1	hypothetical protein	9	0.34	0.02	0.11	0.02	0.4	0.03	0.11	0.02	10	2	0.323529	0.275	0.299265
389	SPRG_20135T0	1	hypothetical protein	11	0.27	0.01	0.21	0.01	0.32	0.02	0.19	0.02	11	2	0.777778	0.59375	0.685764
390	SPRG_06222T0	1	inositol-3-phosphate synthase	4	0.37	0.01	0.12	0.02	0.37	0.02	0.12	0.02	4	2	0.324324	0.324324	0.324324
391	SPRG_05345T0	1	hypothetical protein	9	0.27	0.02	0.26	0.01	0.22	0.02	0.23	0.01	9	2	0.962963	1.04545	1.00421
392	SPRG_03088T0	1	hypothetical protein	6	0.26	0.01	0.25	0.02	0.25	0.02	0.23	0.01	6	2	0.961538	0.92	0.940769
393	SPRG_22110T0	1	hypothetical protein	2	0.27	0.04	0.21	0.03	0.32	0	0.19	0.01	2	2	0.777778	0.59375	0.685764
394	SPRG_03498T0	0.9999	hypothetical protein	5	0.29	0.02	0.22	0.02	0.28	0.01	0.2	0.01	5	2	0.758621	0.714286	0.736453
395	SPRG_13262T0	1	hypothetical protein	3	0.25	0.02	0.26	0.03	0.28	0.03	0.21	0.01	3	2	1.04	0.75	0.895
396	SPRG_07816T0	1	hypothetical protein	4	0.33	0.01	0.17	0.01	0.35	0.01	0.14	0	4	2	0.515152	0.4	0.457576
397	SPRG_00769T0	1	hypothetical protein	4	0.3	0.01	0.19	0.01	0.34	0.03	0.16	0.03	4	2	0.633333	0.470588	0.551961
398	SPRG_08394T0	1	hypothetical protein	9	0.3	0.01	0.2	0.01	0.31	0.01	0.18	0.01	9	2	0.666667	0.580645	0.623656
399	SPRG_06340T0	1	DEAD-box ATP-dependent RNA helicase 8	5	0.26	0.01	0.25	0.01	0.28	0.01	0.21	0.01	6	2	0.961538	0.75	0.855769
400	SPRG_08588T0	1	hypothetical protein	8	0.31	0.01	0.17	0.01	0.33	0.01	0.18	0.01	8	2	0.548387	0.545455	0.546921
401	SPRG_05449T0	1	AGC/AKT protein kinase	7	0.24	0.01	0.23	0.01	0.28	0.01	0.24	0.01	10	2	0.958333	0.857143	0.907738
402	SPRG_10789T0	1	hypothetical protein	10	0.28	0.01	0.2	0.01	0.3	0.01	0.21	0.01	12	2	0.714286	0.7	0.707143
403	SPRG_07446T0	1	hypothetical protein	3	0.27	0.01	0.2	0.02	0.29	0.02	0.24	0.01	4	2	0.740741	0.827586	0.784163
404	SPRG_04185T0	1	hypothetical protein	7	0.28	0.01	0.22	0.01	0.28	0.01	0.21	0.01	7	2	0.785714	0.75	0.767857
405	SPRG_22075T0	1	hypothetical protein	4	0.29	0.01	0.21	0.02	0.3	0.01	0.2	0.01	4	2	0.724138	0.666667	0.695402
406	SPRG_21249T0	1	hypothetical protein	10	0.2	0.02	0.29	0.01	0.21	0.02	0.27	0.03	10	2	1.45	1.28571	1.36786
407	SPRG_07892T0	1	calcium/proton exchanger	12	0.29	0.01	0.2	0.01	0.31	0.01	0.18	0.01	13	2	0.689655	0.580645	0.63515
408	SPRG_20063T0	1	hypothetical protein	7	0.15	0.01	0.34	0	0.15	0.01	0.35	0.01	10	2	2.26667	2.33333	2.3
409	SPRG_02623T0	1	hypothetical protein	4	0.36	0	0.13	0.01	0.37	0.01	0.14	0.01	4	2	0.361111	0.378378	0.369745
410	SPRG_09280T0	1	hypothetical protein	9	0.33	0.01	0.17	0.01	0.35	0.01	0.16	0.01	11	2	0.515152	0.457143	0.486147
411	SPRG_07066T0	1	Ras-like protein Rab-5C	6	0.28	0.01	0.21	0.01	0.3	0.02	0.2	0.02	6	2	0.75	0.666667	0.708333
412	SPRG_08060T0	1	hypothetical protein	6	0.31	0.01	0.16	0.01	0.35	0.02	0.16	0.01	6	2	0.516129	0.457143	0.486636
413	SPRG_06067T0	1	hypothetical protein	5	0.28	0.01	0.23	0.01	0.28	0.01	0.2	0.01	5	2	0.821429	0.714286	0.767857
414	SPRG_17569T0	1	hypothetical protein	5	0.31	0.01	0.23	0.02	0.3	0.02	0.15	0.01	5	2	0.741935	0.5	0.620968
415	SPRG_00058T0	1	hypothetical protein	2	0.27	0	0.23	0.01	0.29	0.01	0.21	0.01	2	2	0.851852	0.724138	0.787995
416	SPRG_11959T0	0.9999	hypothetical protein	3	0.24	0.01	0.27	0.02	0.24	0.04	0.24	0.03	5	2	1.125	1	1.0625
417	SPRG_03844T0	1	hypothetical protein	7	0.16	0.01	0.32	0.01	0.16	0.02	0.35	0.01	8	2	2	2.1875	2.09375
418	SPRG_09058T0	1	hypothetical protein	6	0.18	0.01	0.32	0.01	0.18	0.02	0.3	0.02	6	2	1.77778	1.66667	1.72222
419	SPRG_06233T0	1	hypothetical protein	3	0.29	0.02	0.24	0.01	0.24	0.02	0.23	0.03	3	2	0.827586	0.958333	0.89296
420	SPRG_10580T0	1	hypothetical protein	3	0.3	0.01	0.21	0.01	0.31	0.02	0.18	0.02	2	2	0.7	0.580645	0.640323
421	SPRG_06029T0	1	hypothetical protein	3	0.27	0.04	0.19	0.03	0.3	0.04	0.21	0.04	3	2	0.703704	0.7	0.701852
422	SPRG_00071T0	1	hypothetical protein	5	0.27	0.02	0.17	0.03	0.37	0.04	0.16	0.03	5	2	0.62963	0.432432	0.531031
423	SPRG_15914T0	1	hypothetical protein	3	0.24	0	0.19	0.03	0.29	0.02	0.27	0.01	3	2	0.791667	0.931034	0.861351
424	SPRG_19240T0	1	ATP synthase F1	3	0.32	0.02	0.19	0.02	0.32	0	0.17	0	3	2	0.59375	0.53125	0.5625
425	SPRG_07856T0	1	TKL protein kinase	5	0.27	0.01	0.26	0.01	0.22	0.01	0.25	0.01	5	2	0.962963	1.13636	1.04966
426	SPRG_14377T0	1	hypothetical protein	3	0.29	0.02	0.2	0.01	0.31	0.02	0.2	0.02	3	2	0.689655	0.645161	0.667408
427	SPRG_05688T0	1	hypothetical protein	2	0.28	0.01	0.18	0.01	0.33	0.04	0.21	0.04	2	2	0.642857	0.636364	0.63961
428	SPRG_09493T0	1	hypothetical protein	4	0.32	0.01	0.18	0.02	0.32	0.02	0.17	0.01	4	2	0.5625	0.53125	0.546875
429	SPRG_03720T0	1	hypothetical protein	5	0.27	0.01	0.26	0.01	0.28	0.01	0.19	0.01	5	2	0.962963	0.678571	0.820767
430	SPRG_10592T0	1	hypothetical protein	4	0.29	0.02	0.22	0.02	0.3	0.01	0.19	0.01	5	2	0.758621	0.633333	0.695977
431	SPRG_06288T0	1	hypothetical protein	6	0.3	0.01	0.19	0.01	0.31	0.02	0.18	0.02	6	2	0.633333	0.580645	0.606989
432	SPRG_20277T0	1	hypothetical protein	4	0.29	0.01	0.22	0.02	0.3	0.01	0.19	0.01	4	2	0.758621	0.633333	0.695977
433	SPRG_05257T0	1	40S ribosomal protein S12	4	0.31	0.02	0.18	0.02	0.33	0.01	0.17	0.01	4	2	0.580645	0.515152	0.547898
434	SPRG_01405T0	1	40S ribosomal protein S15	8	0.3	0.01	0.21	0.01	0.3	0.01	0.19	0.01	10	2	0.7	0.633333	0.666667
435	SPRG_12302T0	1	hypothetical protein	3	0.21	0.02	0.29	0.01	0.21	0.02	0.29	0.03	3	2	1.38095	1.38095	1.38095
436	SPRG_14330T0	1	hypothetical protein	3	0.3	0.03	0.21	0.04	0.31	0.03	0.17	0.01	3	2	0.7	0.548387	0.624194
437	SPRG_10244T0	1	hypothetical protein	5	0.34	0.02	0.12	0.03	0.33	0.01	0.19	0.01	7	2	0.352941	0.575758	0.464349
438	SPRG_11097T0	1	hypothetical protein	4	0.24	0.02	0.26	0.02	0.26	0.01	0.23	0.02	4	2	1.08333	0.884615	0.983974
439	SPRG_05276T0	1	hypothetical protein	3	0.34	0.02	0.19	0.02	0.29	0.02	0.17	0.01	3	2	0.558824	0.586207	0.572515
440	SPRG_11687T0	1	hypothetical protein	6	0.28	0.03	0.23	0.04	0.31	0.02	0.15	0.02	6	2	0.821429	0.483871	0.65265
441	SPRG_09623T0	1	elongation factor Tu	4	0.29	0.02	0.23	0.02	0.31	0.01	0.15	0.03	4	2	0.793103	0.483871	0.638487
442	SPRG_19006T0	1	hypothetical protein	5	0.27	0.01	0.26	0.03	0.24	0.02	0.2	0.01	5	2	0.962963	0.833333	0.898148
443	SPRG_08112T0	1	hypothetical protein	4	0.27	0.02	0.23	0.02	0.27	0.02	0.23	0.02	3	2	0.851852	0.851852	0.851852
444	SPRG_07519T0	1	hypothetical protein	6	0.08	0.02	0.38	0.02	0.09	0.02	0.42	0.03	6	2	4.75	4.66667	4.70833
445	SPRG_05001T0	1	hypothetical protein	5	0.31	0.01	0.17	0.02	0.36	0	0.15	0.02	4	2	0.548387	0.416667	0.482527
446	SPRG_01410T0	1	hypothetical protein	7	0.29	0	0.2	0.01	0.28	0.01	0.22	0	8	2	0.689655	0.785714	0.737685
447	SPRG_09361T0	0.9999	hypothetical protein	4	0.3	0.02	0.2	0.01	0.29	0	0.21	0.02	4	2	0.666667	0.724138	0.695402
448	SPRG_05559T0	1	50S ribosomal protein L1	4	0.33	0.02	0.17	0.03	0.29	0.03	0.19	0.02	3	2	0.515152	0.655172	0.585162
449	SPRG_03297T0	1	hypothetical protein	7	0.28	0.01	0.21	0	0.33	0.01	0.18	0.01	7	2	0.75	0.545455	0.647727
450	SPRG_15352T0	1	hypothetical protein	3	0.28	0.03	0.21	0.01	0.32	0.02	0.19	0.03	3	2	0.75	0.59375	0.671875
451	SPRG_15915T0	1	hypothetical protein	5	0.26	0.01	0.22	0.02	0.3	0.01	0.22	0.01	5	2	0.846154	0.733333	0.789744
452	SPRG_08420T0	1	spermidine synthase	4	0.3	0.01	0.21	0.02	0.31	0	0.18	0.01	4	2	0.7	0.580645	0.640323
453	SPRG_09979T0	1	hypothetical protein	4	0.25	0.01	0.25	0.01	0.26	0.01	0.24	0.01	4	2	1	0.923077	0.961538
454	SPRG_05444T0	1	hypothetical protein	10	0.13	0.02	0.37	0.02	0.14	0.02	0.32	0.02	11	2	2.84615	2.28571	2.56593
455	SPRG_20618T0	1	hypothetical protein	3	0.27	0.03	0.25	0.03	0.25	0.01	0.22	0	3	2	0.925926	0.88	0.902963
456	SPRG_16353T0	1	hypothetical protein	6	0.18	0.01	0.3	0.01	0.2	0.02	0.3	0.01	8	2	1.66667	1.5	1.58333
457	SPRG_12060T0	1	40S ribosomal protein S8	4	0.28	0.03	0.19	0.02	0.29	0.03	0.22	0.03	4	2	0.678571	0.758621	0.718596
458	SPRG_09061T0	1	hypothetical protein	7	0.27	0.01	0.24	0.01	0.27	0	0.22	0.01	8	2	0.888889	0.814815	0.851852
459	SPRG_13330T0	1	hypothetical protein	12	0.32	0	0.18	0.01	0.32	0.01	0.18	0.01	15	2	0.5625	0.5625	0.5625
460	SPRG_07931T0	1	translation initiation factor eIF-5A	10	0.31	0.01	0.18	0.01	0.34	0.01	0.17	0.01	10	2	0.580645	0.5	0.540323
461	SPRG_08099T0	1	hypothetical protein	3	0.28	0.01	0.23	0.01	0.28	0.02	0.21	0.02	3	2	0.821429	0.75	0.785714
462	SPRG_10997T0	1	T-complex protein 1 subunit alpha	3	0.28	0.02	0.25	0.01	0.24	0.04	0.22	0.01	3	2	0.892857	0.916667	0.904762
463	SPRG_00333T0	1	luminal-binding protein 2	6	0.29	0	0.2	0.01	0.32	0.01	0.2	0	8	2	0.689655	0.625	0.657328
464	SPRG_12118T0	1	AGC protein kinase	3	0.3	0.01	0.22	0.01	0.29	0.02	0.19	0.01	3	2	0.733333	0.655172	0.694253
465	SPRG_07739T0	1	hypothetical protein	5	0.26	0.01	0.21	0.02	0.3	0.03	0.22	0.01	14	2	0.807692	0.733333	0.770513
466	SPRG_13413T0	1	hypothetical protein	4	0.26	0.01	0.23	0.02	0.29	0.02	0.21	0.02	4	2	0.884615	0.724138	0.804377
467	SPRG_00588T0	1	hypothetical protein	4	0.35	0.02	0.14	0.03	0.35	0.03	0.14	0.02	4	2	0.4	0.4	0.4
468	SPRG_02955T0	1	hypothetical protein	3	0.21	0.03	0.27	0.03	0.22	0.03	0.28	0.03	3	2	1.28571	1.27273	1.27922
469	SPRG_18594T0	1	hypothetical protein	13	0.28	0	0.23	0.01	0.27	0.01	0.21	0	22	2	0.821429	0.777778	0.799603
470	SPRG_02941T0	1	hypothetical protein	4	0.3	0.03	0.2	0.03	0.3	0.02	0.18	0.02	4	2	0.666667	0.6	0.633333
471	SPRG_00707T0	1	3-deoxy-7-phosphoheptulonate synthase	6	0.22	0.01	0.28	0.01	0.24	0.01	0.25	0.01	7	2	1.27273	1.04167	1.1572
472	SPRG_06113T0	1	hypothetical protein	3	0.23	0.03	0.25	0.02	0.29	0.02	0.22	0.03	3	2	1.08696	0.758621	0.922789
473	SPRG_17965T0	1	hypothetical protein	13	0.09	0	0.42	0.01	0.09	0	0.4	0.01	16	2	4.66667	4.44444	4.55556
474	SPRG_18426T0	1	hypothetical protein	5	0.26	0.02	0.25	0.03	0.25	0.03	0.22	0.02	5	2	0.961538	0.88	0.920769
475	SPRG_17029T0	1	hypothetical protein	3	0.25	0.01	0.24	0.03	0.27	0.03	0.23	0.02	3	2	0.96	0.851852	0.905926
476	SPRG_05102T0	1	AGC/AKT protein kinase	3	0.28	0.02	0.25	0.01	0.23	0.01	0.24	0.01	4	2	0.892857	1.04348	0.968168
477	SPRG_09788T0	1	transketolase	3	0.35	0.01	0.15	0.02	0.34	0.03	0.16	0.01	7	2	0.428571	0.470588	0.44958
478	SPRG_03241T0	1	TKL/DRK protein kinase	5	0.23	0.01	0.3	0.02	0.21	0.02	0.27	0.01	5	2	1.30435	1.28571	1.29503
479	SPRG_12613T0	1	hypothetical protein	3	0.32	0.04	0.2	0.03	0.31	0.01	0.16	0.01	3	2	0.625	0.516129	0.570565
480	SPRG_06294T0	1	hypothetical protein	5	0.34	0.01	0.15	0.01	0.37	0.01	0.14	0.01	5	2	0.441176	0.378378	0.409777
481	SPRG_08813T0	1	peptidyl-prolyl isomerase FKBP12	13	0.3	0	0.2	0	0.31	0.01	0.19	0	14	2	0.666667	0.612903	0.639785
482	SPRG_12928T0	1	hypothetical protein	2	0.23	0.01	0.28	0	0.21	0.01	0.28	0.02	2	2	1.21739	1.33333	1.27536
483	SPRG_09454T0	1	hypothetical protein	9	0.38	0.02	0.16	0.01	0.32	0.01	0.13	0.01	9	2	0.421053	0.40625	0.413651
484	SPRG_01241T0	1	hypothetical protein	7	0.21	0.02	0.27	0.01	0.21	0.01	0.3	0.02	7	2	1.28571	1.42857	1.35714
485	SPRG_15703T0	1	hypothetical protein	4	0.22	0.01	0.28	0.01	0.22	0.01	0.28	0.01	5	2	1.27273	1.27273	1.27273
486	SPRG_08217T0	1	hypothetical protein	2	0.27	0.02	0.22	0.01	0.3	0.01	0.2	0	2	2	0.814815	0.666667	0.740741
487	SPRG_01427T0	1	hypothetical protein	14	0.13	0	0.36	0.01	0.13	0.01	0.38	0.01	18	2	2.76923	2.92308	2.84615
488	SPRG_11570T0	1	V-type ATPase	12	0.16	0.01	0.33	0.01	0.16	0.01	0.35	0.01	13	2	2.0625	2.1875	2.125
489	SPRG_21105T0	1	glycyl-tRNA synthetase	6	0.33	0.01	0.15	0.01	0.35	0.01	0.18	0.01	11	2	0.454545	0.514286	0.484416
490	SPRG_19687T0	1	hypothetical protein	13	0.17	0.01	0.29	0.02	0.18	0.02	0.32	0.02	17	2	1.70588	1.77778	1.74183
491	SPRG_07872T0	1	hypothetical protein	6	0.29	0.01	0.21	0.01	0.29	0.01	0.21	0.02	6	2	0.724138	0.724138	0.724138
492	SPRG_05781T0	1	hypothetical protein	2	0.29	0	0.21	0	0.29	0.02	0.21	0.02	2	2	0.724138	0.724138	0.724138
493	SPRG_05658T0	1	60S ribosomal protein	10	0.29	0.01	0.21	0.01	0.29	0.01	0.2	0.01	11	2	0.724138	0.689655	0.706897
494	SPRG_15697T0	0.9989	hypothetical protein	2	0.28	0.03	0.21	0.01	0.33	0.03	0.18	0.05	2	2	0.75	0.545455	0.647727
495	SPRG_11538T0	0.9999	cytochrome c	5	0.3	0.01	0.2	0.01	0.31	0.01	0.18	0.01	5	2	0.666667	0.580645	0.623656
496	SPRG_02224T0	1	hypothetical protein	8	0.28	0.01	0.21	0.01	0.31	0.01	0.19	0.01	9	2	0.75	0.612903	0.681452
497	SPRG_10363T0	1	hypothetical protein	5	0.26	0.02	0.24	0.02	0.26	0.02	0.22	0.02	5	2	0.923077	0.846154	0.884615
498	SPRG_21598T0	1	hypothetical protein	17	0.1	0.01	0.39	0.01	0.09	0.01	0.42	0.01	98	2	3.9	4.66667	4.28333
499	SPRG_09728T0	1	hypothetical protein	15	0.26	0.03	0.22	0.02	0.28	0.02	0.19	0.02	17	2	0.846154	0.678571	0.762363
500	SPRG_07238T0	0.9999	hypothetical protein	8	0.14	0.01	0.35	0.01	0.13	0.01	0.38	0.01	7	2	2.5	2.92308	2.71154
501	SPRG_00027T0	1	hypothetical protein	17	0.27	0.01	0.2	0.01	0.29	0.01	0.22	0.01	19	2	0.740741	0.758621	0.749681
502	SPRG_03291T0	0.9999	hypothetical protein	4	0.28	0.02	0.23	0.01	0.28	0.01	0.22	0.01	3	2	0.821429	0.785714	0.803571
503	SPRG_15418T0	1	hypothetical protein	8	0.27	0.01	0.23	0.01	0.27	0.01	0.22	0.01	8	2	0.851852	0.814815	0.833333
