# Supplementary material for: Quantitative proteomic analysis of plasma membranes from the fish pathogen Saprolegnia parasitica reveals promising targets for disease control
Source: Microbiol Spectr. 2024 Jun 18;12(8):e00348-24. doi: 10.1128/spectrum.00348-24 (PMC11302233; doi:10.1128/spectrum.00348-24)
Supplement: Table S4 — Protein list from third biological replicate. [file spectrum.00348-24-s0005.xlsx]

## Sheet: BR3-iTRAQ-peptides
Supplemental Table 4: List of all unique proteins (together with their corresponding peptides) identified by iTRAQ experiments from the third biological replicate of DRM and PM samples.
Number	Accession	Protein probability	Description	Peptide sequence	Peptide probability	Unique peptides identified	Precursor m/z	Observed charge
1	SPRG_15364T0	1	hypothetical protein	AEQDEIVEVYR	0.9993	39	747.852	2
1	SPRG_15364T0	1	hypothetical protein	IAIDQVAQTIHK	0.9993	39	812.96	2
1	SPRG_15364T0	1	hypothetical protein	QQANDIDFLLQTYPNLR	0.9993	39	1097.06	2
1	SPRG_15364T0	1	hypothetical protein	GINLSEDVFAGFNTTLR	0.9993	39	999.514	2
1	SPRG_15364T0	1	hypothetical protein	AGEIHGIENLSK	0.9993	39	778.419	2
1	SPRG_15364T0	1	hypothetical protein	YLITIHPEEWENFLER	0.9993	39	1117.07	2
1	SPRG_15364T0	1	hypothetical protein	IDVSSVEAAIK	0.9993	39	710.385	2
1	SPRG_15364T0	1	hypothetical protein	SIDYCCEVLQNK	0.9993	39	897.894	2
1	SPRG_15364T0	1	hypothetical protein	EALLGNDDVEVLEAFR	0.9993	39	967.488	2
1	SPRG_15364T0	1	hypothetical protein	SFDVGSLLHVR	0.9601	39	687.375	2
1	SPRG_15364T0	1	hypothetical protein	SGFDQFSTMGK	0.9993	39	746.885	2
1	SPRG_15364T0	1	hypothetical protein	SIFTLILNYYR	0.9975	39	773.927	2
1	SPRG_15364T0	1	hypothetical protein	FVVVWNEIVNSFR	0.9993	39	876.962	2
1	SPRG_15364T0	1	hypothetical protein	ADITAWCK	0.9944	39	621.328	2
1	SPRG_15364T0	1	hypothetical protein	VAPQLFDQK	0.9993	39	667.368	2
1	SPRG_15364T0	1	hypothetical protein	TENLFNALR	0.9993	39	611.317	2
1	SPRG_15364T0	1	hypothetical protein	NYFQLESDTK	0.9993	39	766.91	2
1	SPRG_15364T0	1	hypothetical protein	MGAFMDFFR	0.9993	39	633.281	2
1	SPRG_15364T0	1	hypothetical protein	SLLMDIPQLR	0.9993	39	665.358	2
1	SPRG_15364T0	1	hypothetical protein	NDCLSAVK	0.9977	39	592.309	2
1	SPRG_15364T0	1	hypothetical protein	WNEIVNSFR	0.9897	39	654.794	2
1	SPRG_15364T0	1	hypothetical protein	LFGNYK	0.968	39	515.296	2
1	SPRG_15364T0	1	hypothetical protein	QFPMEIR	0.9917	39	532.767	2
1	SPRG_15364T0	1	hypothetical protein	FDTVLIK	0.9992	39	562.303	2
1	SPRG_15364T0	1	hypothetical protein	TMAIDFLEAVLDLPDPDTPSPVLPDTAVHPMGIIR	0.9993	39	1300.99	3
1	SPRG_15364T0	1	hypothetical protein	KGVEECEAALGILR	0.9993	39	607.988	3
1	SPRG_15364T0	1	hypothetical protein	YELPGDPILGEGKPENQNNALQFTR	0.9993	39	1030.17	3
1	SPRG_15364T0	1	hypothetical protein	GLVNLFHSDTAMGAATR	0.9993	39	635.645	3
1	SPRG_15364T0	1	hypothetical protein	ILHWLEIGSSAHR	0.9993	39	554.993	3
1	SPRG_15364T0	1	hypothetical protein	MPQLLVTADMHPSK	0.9993	39	624.659	3
1	SPRG_15364T0	1	hypothetical protein	YSEGVIYSLDELNNPLENHPIFNK	0.9993	39	1031.83	3
1	SPRG_15364T0	1	hypothetical protein	LSMMNVLPQQDQAEFQDER	0.9993	39	808.388	3
1	SPRG_15364T0	1	hypothetical protein	EAAILQYDIQNTGEVFEPVFLSAGK	0.9993	39	1009.84	3
1	SPRG_15364T0	1	hypothetical protein	CFLEVGHGWNLLVDR	0.9993	39	649.989	3
1	SPRG_15364T0	1	hypothetical protein	EWCGFVGVKPVAYAER	0.9993	39	715.691	3
1	SPRG_15364T0	1	hypothetical protein	AVVRPIWK	0.9529	39	419.598	3
1	SPRG_15364T0	1	hypothetical protein	QKPDNADELR	0.999	39	491.93	3
1	SPRG_15364T0	1	hypothetical protein	RPQQWFLQAVVRPIWK	0.9993	39	585.844	4
1	SPRG_15364T0	1	hypothetical protein	HMPECLCYLYHQMLSSLLQDDQHQER	0.9918	39	868.135	4
2	SPRG_00123T0	1	hypothetical protein	AINDGFNVAAMQDQADFEK	0.9993	38	1186.55	2
2	SPRG_00123T0	1	hypothetical protein	LCDEISTGLDSAATYDIVQSLR	0.9993	38	1280.62	2
2	SPRG_00123T0	1	hypothetical protein	TDPADFLIDVTSGR	0.9993	38	825.881	2
2	SPRG_00123T0	1	hypothetical protein	AIPIHAHEYSK	0.9993	38	777.42	2
2	SPRG_00123T0	1	hypothetical protein	IFELFDSLLLLQR	0.9993	38	875.982	2
2	SPRG_00123T0	1	hypothetical protein	TSILPYFENLGFYCPLR	0.9993	38	1112.03	2
2	SPRG_00123T0	1	hypothetical protein	FENLSYTVQAR	0.9993	38	736.355	2
2	SPRG_00123T0	1	hypothetical protein	VFFESEMYQTSLK	0.9993	38	948.947	2
2	SPRG_00123T0	1	hypothetical protein	GGFTAYFGELGR	0.9993	38	709.853	2
2	SPRG_00123T0	1	hypothetical protein	FADMCLNGSPESQPEEVR	0.9993	38	1099.94	2
2	SPRG_00123T0	1	hypothetical protein	ITAYCEQMDIH	0.9613	38	757.359	2
2	SPRG_00123T0	1	hypothetical protein	NTGLSFIPANLCIR	0.9993	38	854.935	2
2	SPRG_00123T0	1	hypothetical protein	YNPATYMLEVTGAGIGR	0.9993	38	986.984	2
2	SPRG_00123T0	1	hypothetical protein	NLDYYVTLPTK	0.9993	38	807.871	2
2	SPRG_00123T0	1	hypothetical protein	QLLNNVSAHFQPGTM	0.9993	38	900.932	2
2	SPRG_00123T0	1	hypothetical protein	TALMGATGAGK	0.9993	38	633.332	2
2	SPRG_00123T0	1	hypothetical protein	IVGDIIINGEPK	0.9993	38	778.44	2
2	SPRG_00123T0	1	hypothetical protein	LILANPGSGK	0.9993	38	629.346	2
2	SPRG_00123T0	1	hypothetical protein	AVVVNEFR	0.9993	38	539.28	2
2	SPRG_00123T0	1	hypothetical protein	LFDSLLLLQR	0.9993	38	681.39	2
2	SPRG_00123T0	1	hypothetical protein	LPEDITYEEK	0.9993	38	762.854	2
2	SPRG_00123T0	1	hypothetical protein	DNHCPTLTVR	0.9987	38	673.303	2
2	SPRG_00123T0	1	hypothetical protein	IVGLVDQR	0.999	38	522.264	2
2	SPRG_00123T0	1	hypothetical protein	SPSYNFVR	0.9925	38	557.295	2
2	SPRG_00123T0	1	hypothetical protein	QGTVGSYFTR	0.9978	38	630.295	2
2	SPRG_00123T0	1	hypothetical protein	ITEAQIK	0.9942	38	545.806	2
2	SPRG_00123T0	1	hypothetical protein	YLLPEDR	0.9939	38	525.256	2
2	SPRG_00123T0	1	hypothetical protein	SATIVMK	0.9818	38	519.294	2
2	SPRG_00123T0	1	hypothetical protein	MLTPWTK	0.9992	38	582.808	2
2	SPRG_00123T0	1	hypothetical protein	TEMILHLLGLSNCADTVVGDALLR	0.9993	38	915.458	3
2	SPRG_00123T0	1	hypothetical protein	TLDLLELNGIINEQVGHLSVEQK	0.9993	38	950.843	3
2	SPRG_00123T0	1	hypothetical protein	QPLLDEHEQLPEVYNSLHFR	0.9993	38	870.114	3
2	SPRG_00123T0	1	hypothetical protein	STLHAGHGVDTMLEGGLER	0.9993	38	708.713	3
2	SPRG_00123T0	1	hypothetical protein	VNMHLATPEVR	0.9993	38	476.261	3
2	SPRG_00123T0	1	hypothetical protein	LCQPSPDFVAFSTVNYTPMATGLK	0.9993	38	979.527	3
2	SPRG_00123T0	1	hypothetical protein	DKPLLWGK	0.9991	38	463.619	3
2	SPRG_00123T0	1	hypothetical protein	QPTPEVVELFDDIIMMNEGHLVYHGPR	0.9993	38	820.894	4
2	SPRG_00123T0	1	hypothetical protein	VLHPMSGIIKPGTMTLILANPGSGK	0.9993	38	741.915	4
3	SPRG_20212T0	1	hypothetical protein	ADGDDIVEVYR	0.9993	37	698.323	2
3	SPRG_20212T0	1	hypothetical protein	ENAVDLLACLLDMPDAEDELPTNAR	0.9993	37	1459.7	2
3	SPRG_20212T0	1	hypothetical protein	EEALVSSPTQVR	0.9993	37	730.398	2
3	SPRG_20212T0	1	hypothetical protein	LLGPEDAAIIDGLQHAIANADETLR	0.9993	37	1380.74	2
3	SPRG_20212T0	1	hypothetical protein	YLITLHPEEWGNFLER	0.9993	37	1081.06	2
3	SPRG_20212T0	1	hypothetical protein	IEQMDHIVGMK	0.9993	37	794.908	2
3	SPRG_20212T0	1	hypothetical protein	MDVLNWFDWLGTTSAADDSK	0.9993	37	1280.61	2
3	SPRG_20212T0	1	hypothetical protein	HDILDELQAINDAMYPK	0.9993	37	1137.42	2
3	SPRG_20212T0	1	hypothetical protein	LQGAPTLFDQK	0.9993	37	753.385	2
3	SPRG_20212T0	1	hypothetical protein	LLTLDIADALPR	0.9993	37	727.914	2
3	SPRG_20212T0	1	hypothetical protein	MHYGHPDVFDK	0.9993	37	817.413	2
3	SPRG_20212T0	1	hypothetical protein	NVTNYDDVNEFFWTPECLK	0.9993	37	1334.61	2
3	SPRG_20212T0	1	hypothetical protein	DVTLSQINAFEAK	0.9993	37	862.462	2
3	SPRG_20212T0	1	hypothetical protein	AADIDLLMR	0.9993	37	581.321	2
3	SPRG_20212T0	1	hypothetical protein	AAEEDELQR	0.9991	37	602.789	2
3	SPRG_20212T0	1	hypothetical protein	ACDILGGIK	0.9993	37	612.306	2
3	SPRG_20212T0	1	hypothetical protein	TLDIADALPR	0.9993	37	614.826	2
3	SPRG_20212T0	1	hypothetical protein	AHFFDVAIQR	0.9993	37	674.357	2
3	SPRG_20212T0	1	hypothetical protein	FIGDEGFK	0.9991	37	600.808	2
3	SPRG_20212T0	1	hypothetical protein	LLGFQFASMR	0.9993	37	665.342	2
3	SPRG_20212T0	1	hypothetical protein	LSDLIDDR	0.9985	37	545.765	2
3	SPRG_20212T0	1	hypothetical protein	VMANPLQTR	0.9924	37	587.329	2
3	SPRG_20212T0	1	hypothetical protein	MPNFLATGK	0.9993	37	633.844	2
3	SPRG_20212T0	1	hypothetical protein	VVVNPLFR	0.9993	37	544.334	2
3	SPRG_20212T0	1	hypothetical protein	EDISILK	0.9988	37	553.308	2
3	SPRG_20212T0	1	hypothetical protein	WWQSEADLYKPISWTSR	0.9993	37	814.421	3
3	SPRG_20212T0	1	hypothetical protein	YELPGHPIVGEGKPENQNIALPFTR	0.9993	37	1022.21	3
3	SPRG_20212T0	1	hypothetical protein	DAYHAFESPAATSVKPR	0.9993	37	712.374	3
3	SPRG_20212T0	1	hypothetical protein	WLEIGSDQSMSHDEK	0.9993	37	683.991	3
3	SPRG_20212T0	1	hypothetical protein	TVHGMMLYEDAIK	0.9993	37	599.319	3
3	SPRG_20212T0	1	hypothetical protein	LDSGHHGGVFEHLQR	0.9993	37	611.666	3
3	SPRG_20212T0	1	hypothetical protein	FMPECLCFLYHTMASR	0.9993	37	728.98	3
3	SPRG_20212T0	1	hypothetical protein	VQHVFGTLQQVLPSDWMR	0.9993	37	762.397	3
3	SPRG_20212T0	1	hypothetical protein	TIDMNQEHYFEEALK	0.9906	37	719.35	3
3	SPRG_20212T0	1	hypothetical protein	SVVTPYYNEPVLYSLEELNDR	0.9905	37	882.106	3
3	SPRG_20212T0	1	hypothetical protein	ETFVNFFKEYAASHYR	0.9918	37	575.047	4
3	SPRG_20212T0	1	hypothetical protein	LEALGHKPEMAPADTAFLNNVVKPLYK	0.9993	37	886.486	4
4	SPRG_21467T0	1	hypothetical protein	LPAFLIGLVDFSR	0.9993	35	796.447	2
4	SPRG_21467T0	1	hypothetical protein	VIDAVEQLLVQLK	0.9993	35	878.52	2
4	SPRG_21467T0	1	hypothetical protein	NYDDFNEFFWTTK	0.9993	35	1007.96	2
4	SPRG_21467T0	1	hypothetical protein	EFATAIEVMER	0.9993	35	720.348	2
4	SPRG_21467T0	1	hypothetical protein	MLMADIPFQPCLELLGGR	0.9993	35	1097.52	2
4	SPRG_21467T0	1	hypothetical protein	TEIVAPLLPADAAEATK	0.9993	35	999.546	2
4	SPRG_21467T0	1	hypothetical protein	GTSVVYDLSDPGAISSIK	0.9993	35	1049.08	2
4	SPRG_21467T0	1	hypothetical protein	AYQLLTVDNVDAEPR	0.9993	35	924.466	2
4	SPRG_21467T0	1	hypothetical protein	YNILDLENLPAR	0.9993	35	787.899	2
4	SPRG_21467T0	1	hypothetical protein	EQLETPLATPLESSK	0.9993	35	966.007	2
4	SPRG_21467T0	1	hypothetical protein	TTFQYLPEDMK	0.9993	35	830.905	2
4	SPRG_21467T0	1	hypothetical protein	LVPNEAEVEASK	0.9993	35	787.426	2
4	SPRG_21467T0	1	hypothetical protein	IEACLGSYK	0.9993	35	659.329	2
4	SPRG_21467T0	1	hypothetical protein	ELDEMVALK	0.9993	35	668.343	2
4	SPRG_21467T0	1	hypothetical protein	GMMYNEEAIR	0.9993	35	679.327	2
4	SPRG_21467T0	1	hypothetical protein	CSCYLETLK	0.9986	35	720.333	2
4	SPRG_21467T0	1	hypothetical protein	WLELGHHK	0.9905	35	654.375	2
4	SPRG_21467T0	1	hypothetical protein	LFDNYGK	0.996	35	572.8	2
4	SPRG_21467T0	1	hypothetical protein	DIDYLLK	0.9993	35	584.319	2
4	SPRG_21467T0	1	hypothetical protein	YFSCLVR	0.9847	35	539.256	2
4	SPRG_21467T0	1	hypothetical protein	FVMFVR	0.9579	35	471.753	2
4	SPRG_21467T0	1	hypothetical protein	ALAMDFSHEEK	0.9993	35	522.575	3
4	SPRG_21467T0	1	hypothetical protein	IELPGDPIIGEGKPENQNHAVVFSR	0.9993	35	1002.19	3
4	SPRG_21467T0	1	hypothetical protein	FLYWLELGHHK	0.9993	35	577.648	3
4	SPRG_21467T0	1	hypothetical protein	GLNVSGLHALR	0.9993	35	427.601	3
4	SPRG_21467T0	1	hypothetical protein	AQLYQGGSALTNISMHK	0.9721	35	708.364	3
4	SPRG_21467T0	1	hypothetical protein	ELNVLSYLIDGHDTDEAR	0.9993	35	735.345	3
4	SPRG_21467T0	1	hypothetical protein	MPNLLATVDRPEHK	0.9993	35	637.024	3
4	SPRG_21467T0	1	hypothetical protein	ASEELNKELDEMVALK	0.9993	35	751.069	3
4	SPRG_21467T0	1	hypothetical protein	YAPVTNALTTSPTHGDVFESLK	0.9993	35	879.451	3
4	SPRG_21467T0	1	hypothetical protein	LATIIRPIYAEVK	0.9993	35	592.36	3
4	SPRG_21467T0	1	hypothetical protein	DEWEHFLER	0.9993	35	468.89	3
4	SPRG_21467T0	1	hypothetical protein	VLLGDAHADMEPCYDFIEEAVHTHAILK	0.9993	35	868.667	4
4	SPRG_21467T0	1	hypothetical protein	LLGNEVANEVTALQPAPAADKPK	0.9993	35	695.511	4
4	SPRG_21467T0	1	hypothetical protein	VLNDTPLKPNSFFIAADPTHEYATNQLNALIGDK	0.9993	35	1040.79	4
5	SPRG_00583T0	1	hypothetical protein	AFFGLTNDQFR	0.9993	33	730.331	2
5	SPRG_00583T0	1	hypothetical protein	SALAMAPEYVNR	0.9993	33	733.366	2
5	SPRG_00583T0	1	hypothetical protein	LLNEDESDVNSVTSELEK	0.9993	33	1155.06	2
5	SPRG_00583T0	1	hypothetical protein	ASEIDWSADMLTK	0.9993	33	877.959	2
5	SPRG_00583T0	1	hypothetical protein	SMADFEWLANALGEK	0.9993	33	993.486	2
5	SPRG_00583T0	1	hypothetical protein	FIDQEEANAVR	0.9993	33	718.369	2
5	SPRG_00583T0	1	hypothetical protein	GLVAQLGETFEMLTNR	0.9993	33	961.994	2
5	SPRG_00583T0	1	hypothetical protein	IPAFIDVDQMIK	0.9993	33	847.454	2
5	SPRG_00583T0	1	hypothetical protein	DLEALDMEIK	0.9993	33	732.868	2
5	SPRG_00583T0	1	hypothetical protein	FVPGMDMK	0.999	33	606.791	2
5	SPRG_00583T0	1	hypothetical protein	ALPAFPEK	0.9815	33	580.845	2
5	SPRG_00583T0	1	hypothetical protein	LEALDMEIK	0.9993	33	675.352	2
5	SPRG_00583T0	1	hypothetical protein	EEVINTLR	0.9986	33	559.308	2
5	SPRG_00583T0	1	hypothetical protein	LEHEHVLMYR	0.9993	33	735.873	2
5	SPRG_00583T0	1	hypothetical protein	MIANEWIVK	0.9993	33	696.408	2
5	SPRG_00583T0	1	hypothetical protein	LVQHFTHR	0.9983	33	591.322	2
5	SPRG_00583T0	1	hypothetical protein	LPVAFDGVR	0.9991	33	559.323	2
5	SPRG_00583T0	1	hypothetical protein	CETLAEQLAR	0.9993	33	662.304	2
5	SPRG_00583T0	1	hypothetical protein	LVDDEEACR	0.9984	33	620.283	2
5	SPRG_00583T0	1	hypothetical protein	QWVVDLINVK	0.9993	33	751.421	2
5	SPRG_00583T0	1	hypothetical protein	WMDLSK	0.9883	33	534.271	2
5	SPRG_00583T0	1	hypothetical protein	VQQLQDAEPSTLEAEGVALDDEWSELSK	0.9993	33	1125.87	3
5	SPRG_00583T0	1	hypothetical protein	LAEEDESLQHAYANLCSEVESIK	0.9993	33	971.453	3
5	SPRG_00583T0	1	hypothetical protein	VWAYVEDVYNVEKPQEK	0.9993	33	843.44	3
5	SPRG_00583T0	1	hypothetical protein	SKPPAFASMEVEGCTEPLPGFEFLSK	0.9993	33	1092.87	3
5	SPRG_00583T0	1	hypothetical protein	DKDLCFVIDETLSAAK	0.9993	33	749.385	3
5	SPRG_00583T0	1	hypothetical protein	SGKPLEVETVAPTVVYQSNR	0.9993	33	821.451	3
5	SPRG_00583T0	1	hypothetical protein	ADWSDHHNPPVSK	0.9993	33	593.294	3
5	SPRG_00583T0	1	hypothetical protein	KFVPGMDMK	0.9993	33	495.614	3
5	SPRG_00583T0	1	hypothetical protein	QAELDAQQSHLASEHEVCQSLLDR	0.9993	33	725.084	4
5	SPRG_00583T0	1	hypothetical protein	LSDETVTASSEDVLIAEYHAFLENEKR	0.9993	33	839.415	4
5	SPRG_00583T0	1	hypothetical protein	SSLMTDAGNWVLDALHDHSK	0.9965	33	622.056	4
6	SPRG_12251T0	1	V-type proton ATPase catalytic subunit A	LAGNVALQTGQR	0.9993	27	686.393	2
6	SPRG_12251T0	1	V-type proton ATPase catalytic subunit A	TTLVANTSNMPVAAR	0.9993	27	845.416	2
6	SPRG_12251T0	1	V-type proton ATPase catalytic subunit A	IIDALFPSVLGGTCAVPGAFGCGK	0.9993	27	1337.18	2
6	SPRG_12251T0	1	V-type proton ATPase catalytic subunit A	IMCPPNVFGTVVK	0.9993	27	869.949	2
6	SPRG_12251T0	1	V-type proton ATPase catalytic subunit A	LGEMPADSGYPAYLGAR	0.9993	27	956.434	2
6	SPRG_12251T0	1	V-type proton ATPase catalytic subunit A	NLDDEIEAAFQSLSD	0.9993	27	905.93	2
6	SPRG_12251T0	1	V-type proton ATPase catalytic subunit A	THELGLSHFWPVR	0.9993	27	861.971	2
6	SPRG_12251T0	1	V-type proton ATPase catalytic subunit A	GVDVPSLNATK	0.9993	27	694.835	2
6	SPRG_12251T0	1	V-type proton ATPase catalytic subunit A	EDNLQEIVQLVGK	0.9993	27	886.97	2
6	SPRG_12251T0	1	V-type proton ATPase catalytic subunit A	NAFSDYDFTCPLVK	0.9993	27	977.454	2
6	SPRG_12251T0	1	V-type proton ATPase catalytic subunit A	VIADSPPDAR	0.9942	27	592.822	2
6	SPRG_12251T0	1	V-type proton ATPase catalytic subunit A	LDPDYSNLR	0.999	27	618.773	2
6	SPRG_12251T0	1	V-type proton ATPase catalytic subunit A	TGITLAEYFR	0.9993	27	657.821	2
6	SPRG_12251T0	1	V-type proton ATPase catalytic subunit A	KPRPVVEK	0.9978	27	692.953	2
6	SPRG_12251T0	1	V-type proton ATPase catalytic subunit A	VSLNPVIQK	0.9993	27	643.341	2
6	SPRG_12251T0	1	V-type proton ATPase catalytic subunit A	LSQDVYVPR	0.9993	27	610.796	2
6	SPRG_12251T0	1	V-type proton ATPase catalytic subunit A	TVISQALSK	0.9992	27	617.891	2
6	SPRG_12251T0	1	V-type proton ATPase catalytic subunit A	VLEPFFNK	0.9993	27	641.363	2
6	SPRG_12251T0	1	V-type proton ATPase catalytic subunit A	CQEILQK	0.9993	27	598.295	2
6	SPRG_12251T0	1	V-type proton ATPase catalytic subunit A	VVMEVAK	0.9942	27	532.315	2
6	SPRG_12251T0	1	V-type proton ATPase catalytic subunit A	FTPLNFR	0.999	27	519.765	2
6	SPRG_12251T0	1	V-type proton ATPase catalytic subunit A	VTWAQIK	0.999	27	567.341	2
6	SPRG_12251T0	1	V-type proton ATPase catalytic subunit A	VYGAGTDGNESFTLQDTVLEVR	0.9905	27	839.092	3
6	SPRG_12251T0	1	V-type proton ATPase catalytic subunit A	SVELGPGIVDNIFDGIQRPLESIAK	0.9993	27	985.854	3
6	SPRG_12251T0	1	V-type proton ATPase catalytic subunit A	SIILLHNLSQK	0.9989	27	518.647	3
6	SPRG_12251T0	1	V-type proton ATPase catalytic subunit A	GNEMAEVLCDFPELTMTVNNQEVPIMK	0.9993	27	1129.52	3
6	SPRG_12251T0	1	V-type proton ATPase catalytic subunit A	GDPISGGDIFGHVHENDILHSHK	0.9993	27	693.086	4
7	SPRG_02804T0	1	elongation factor 2	GLAPEVPPFDR	0.9993	27	671.33	2
7	SPRG_02804T0	1	elongation factor 2	AYMPVNESFGFTEELR	0.9993	27	1017.51	2
7	SPRG_02804T0	1	elongation factor 2	VDTLYDGPLDDECANGIR	0.9993	27	1078.47	2
7	SPRG_02804T0	1	elongation factor 2	ALLELQLPPEECYQAFNR	0.9993	27	1162.56	2
7	SPRG_02804T0	1	elongation factor 2	SVLGGFQWATK	0.9993	27	741.368	2
7	SPRG_02804T0	1	elongation factor 2	LWGDWFFDADAK	0.9993	27	879.911	2
7	SPRG_02804T0	1	elongation factor 2	VNLLDVVLHAD	0.993	27	676.362	2
7	SPRG_02804T0	1	elongation factor 2	LGDVQVYPEK	0.9993	27	718.408	2
7	SPRG_02804T0	1	elongation factor 2	MFDAIMNDR	0.9993	27	628.764	2
7	SPRG_02804T0	1	elongation factor 2	FSVSPVVR	0.9992	27	517.761	2
7	SPRG_02804T0	1	elongation factor 2	MLGPNYVPGK	0.9987	27	682.361	2
7	SPRG_02804T0	1	elongation factor 2	GMGQIMPTAR	0.9991	27	603.321	2
7	SPRG_02804T0	1	elongation factor 2	STLTDSLVSK	0.9993	27	669.842	2
7	SPRG_02804T0	1	elongation factor 2	ISEPVVSYR	0.9992	27	597.3	2
7	SPRG_02804T0	1	elongation factor 2	TGVLCDEVVR	0.9993	27	640.771	2
7	SPRG_02804T0	1	elongation factor 2	GVSYLQEIR	0.9993	27	604.808	2
7	SPRG_02804T0	1	elongation factor 2	AFPQCSFDHYSIVTGDALVPTSMAGK	0.9993	27	1026.16	3
7	SPRG_02804T0	1	elongation factor 2	LFCSATNLSDELVEEIDSGK	0.9993	27	835.394	3
7	SPRG_02804T0	1	elongation factor 2	YLADNHGWDVTDAR	0.9993	27	592.96	3
7	SPRG_02804T0	1	elongation factor 2	YVEQVPDIPAGNTCGLVGVDQYLLK	0.9993	27	1009.16	3
7	SPRG_02804T0	1	elongation factor 2	NLSDELVEEIDSGKEEVGPR	0.9993	27	835.083	3
7	SPRG_02804T0	1	elongation factor 2	SGTITTSETGHTIR	0.9993	27	535.611	3
7	SPRG_02804T0	1	elongation factor 2	NMSVIAHVDHGK	0.9993	27	532.63	3
7	SPRG_02804T0	1	elongation factor 2	GHVFSEEQRPGTPMMSMR	0.9993	27	741.025	3
7	SPRG_02804T0	1	elongation factor 2	IWGYGPDGTGPNIFVDATK	0.9993	27	766.077	3
7	SPRG_02804T0	1	elongation factor 2	WLPAGDAILEMIVVHLPSPVVAQR	0.9993	27	919.152	3
7	SPRG_02804T0	1	elongation factor 2	VKPVLMVNK	0.9993	27	487.307	3
8	SPRG_10352T0	1	actin	SYELPDGNVIVIGNER	0.9993	26	959.975	2
8	SPRG_10352T0	1	actin	ELTALAPSTMK	0.9993	26	725.342	2
8	SPRG_10352T0	1	actin	TPEVLFQPALIGK	0.9993	26	850.953	2
8	SPRG_10352T0	1	actin	SGGTTMYPGISER	0.9993	26	750.367	2
8	SPRG_10352T0	1	actin	HPGIMVGMDQK	0.9993	26	750.912	2
8	SPRG_10352T0	1	actin	IWHHTFYNELR	0.9993	26	830.446	2
8	SPRG_10352T0	1	actin	VAPEEHPVLLTEAPLNPK	0.9993	26	1121.63	2
8	SPRG_10352T0	1	actin	AEYDESGPSIVHR	0.9993	26	802.373	2
8	SPRG_10352T0	1	actin	LTYIALDFDQEMK	0.9993	26	937.935	2
8	SPRG_10352T0	1	actin	FQPALIGK	0.9906	26	581.305	2
8	SPRG_10352T0	1	actin	IALDFDQEMK	0.9993	26	749.36	2
8	SPRG_10352T0	1	actin	TAAESSGLEK	0.9993	26	640.844	2
8	SPRG_10352T0	1	actin	LTALAPSTMK	0.9837	26	660.863	2
8	SPRG_10352T0	1	actin	DLTDYMMK	0.9993	26	652.792	2
8	SPRG_10352T0	1	actin	AGFAGDDAPR	0.9993	26	560.706	2
8	SPRG_10352T0	1	actin	VLFQPALIGK	0.9993	26	687.4	2
8	SPRG_10352T0	1	actin	GYSFTTTAER	0.9993	26	638.786	2
8	SPRG_10352T0	1	actin	AYVGDEAQSK	0.9993	26	678.261	2
8	SPRG_10352T0	1	actin	VVAPPER	0.9801	26	456.212	2
8	SPRG_10352T0	1	actin	CDVDIR	0.9961	26	455.686	2
8	SPRG_10352T0	1	actin	LTDYMMK	0.9939	26	595.23	2
8	SPRG_10352T0	1	actin	GVITLK	0.966	26	459.765	2
8	SPRG_10352T0	1	actin	AVFPSIVGRPK	0.9993	26	486.972	3
8	SPRG_10352T0	1	actin	TTGCVLDSGDGVSHTVPIYEGYALPHAIVR	0.9993	26	1106.54	3
8	SPRG_10352T0	1	actin	YPIEHGIVTNWDDMEK	0.9993	26	745.745	3
8	SPRG_10352T0	1	actin	EASGIHDCTFQTIMK	0.9993	26	672.348	3
9	SPRG_06776T0	1	hypothetical protein	INLPADQLVPGDVIR	0.9993	25	882.483	2
9	SPRG_06776T0	1	hypothetical protein	DAEDGVGVAFIGR	0.9993	25	725.358	2
9	SPRG_06776T0	1	hypothetical protein	AAEQIAGVESQGR	0.9993	25	730.326	2
9	SPRG_06776T0	1	hypothetical protein	GLGVSYSEGDVPMEEASWK	0.9993	25	1165.03	2
9	SPRG_06776T0	1	hypothetical protein	GAPQICLDMDDNAESLR	0.9993	25	1019.4	2
9	SPRG_06776T0	1	hypothetical protein	LTSIEEMASMEVLCSDK	0.9993	25	1110.51	2
9	SPRG_06776T0	1	hypothetical protein	INAGHPSMSHAR	0.9993	25	711.344	2
9	SPRG_06776T0	1	hypothetical protein	GSHIHDLDEEPSALQVYDQFVK	0.9993	25	1408.22	2
9	SPRG_06776T0	1	hypothetical protein	QGEIEAVVTSTGIHTFLGR	0.9993	25	1080.06	2
9	SPRG_06776T0	1	hypothetical protein	ALQVYDQFVK	0.9993	25	749.895	2
9	SPRG_06776T0	1	hypothetical protein	DSCNAYFTEK	0.9993	25	756.363	2
9	SPRG_06776T0	1	hypothetical protein	STGIHTFLGR	0.9813	25	616.818	2
9	SPRG_06776T0	1	hypothetical protein	AIEMGVAVK	0.9993	25	603.329	2
9	SPRG_06776T0	1	hypothetical protein	GLSSAEAEK	0.9993	25	590.285	2
9	SPRG_06776T0	1	hypothetical protein	QVYDQFVK	0.9993	25	657.811	2
9	SPRG_06776T0	1	hypothetical protein	VIAIETCR	0.9993	25	547.716	2
9	SPRG_06776T0	1	hypothetical protein	LFENIK	0.9991	25	526.31	2
9	SPRG_06776T0	1	hypothetical protein	AFIDGYK	0.9993	25	551.283	2
9	SPRG_06776T0	1	hypothetical protein	NSDWVK	0.9979	25	518.781	2
9	SPRG_06776T0	1	hypothetical protein	LSVDLDNLIPYNGYSTDDILLYGALSAR	0.9993	25	1072.53	3
9	SPRG_06776T0	1	hypothetical protein	LVGILPLFDPPRHDTADTVK	0.9993	25	831.466	3
9	SPRG_06776T0	1	hypothetical protein	NNDPAACGELDGSVYKPSLNEANLGLLR	0.9993	25	1088.86	3
9	SPRG_06776T0	1	hypothetical protein	IENNEAIDVVCHNTYPGNDTMWQK	0.9993	25	1042.46	3
9	SPRG_06776T0	1	hypothetical protein	QYTAHPDAVK	0.9984	25	473.229	3
9	SPRG_06776T0	1	hypothetical protein	QLGMPTNILDTSFFNQAPPPGVNLAQMVYETDGFAQVFPEHK	0.9993	25	1235.1	4
10	SPRG_05568T0	1	V-type H	AADVGADLAGK	0.9993	24	638.301	2
10	SPRG_05568T0	1	V-type H	TDALDAAGNTTAAIGK	0.9993	24	889.437	2
10	SPRG_05568T0	1	V-type H	LFEIYTAIQQGAK	0.9993	24	885.5	2
10	SPRG_05568T0	1	V-type H	RGETYELLSQESR	0.9993	24	856.425	2
10	SPRG_05568T0	1	V-type H	GCVSIEDKDGK	0.9993	24	814.915	2
10	SPRG_05568T0	1	V-type H	LMAIISLVFGDFFK	0.9993	24	945.025	2
10	SPRG_05568T0	1	V-type H	VAGYGLGGSSIALFGR	0.9993	24	834.907	2
10	SPRG_05568T0	1	V-type H	VILSPIIAGTFFGTR	0.9993	24	868.483	2
10	SPRG_05568T0	1	V-type H	TSGVQLAISQSNTGGAWDNAK	0.9993	24	1197.08	2
10	SPRG_05568T0	1	V-type H	SVGVAAMEMVK	0.9993	24	705.341	2
10	SPRG_05568T0	1	V-type H	TSGPALNILMK	0.9993	24	716.868	2
10	SPRG_05568T0	1	V-type H	LVFGDFFK	0.9993	24	630.831	2
10	SPRG_05568T0	1	V-type H	GGSSIALFGR	0.9993	24	554.768	2
10	SPRG_05568T0	1	V-type H	ESFNTAFR	0.9993	24	558.256	2
10	SPRG_05568T0	1	V-type H	ISTDASLR	0.9993	24	503.755	2
10	SPRG_05568T0	1	V-type H	ALFGGFVTR	0.9882	24	556.279	2
10	SPRG_05568T0	1	V-type H	SLVFGDFFK	0.9993	24	674.36	2
10	SPRG_05568T0	1	V-type H	VGGGIYTK	0.9993	24	541.82	2
10	SPRG_05568T0	1	V-type H	VFGDFFK	0.9664	24	574.252	2
10	SPRG_05568T0	1	V-type H	IIVQGK	0.986	24	473.287	2
10	SPRG_05568T0	1	V-type H	TTVSAMK	0.9942	24	513.291	2
10	SPRG_05568T0	1	V-type H	VVENIPEDDPRNPATIADNVGDNVGDVAGMGSDLFGSLAEATCAAL	0.9993	24	1597.46	3
10	SPRG_05568T0	1	V-type H	EGADGWRESFNTAFR	0.9986	24	629.626	3
10	SPRG_05568T0	1	V-type H	TIPGLLEGLPGHGPPDHAR	0.9935	24	693.38	3
11	SPRG_12198T0	1	hypothetical protein	SAGSVDSFLAGSADVR	0.9993	23	841.89	2
11	SPRG_12198T0	1	hypothetical protein	TSENELLFFNSFK	0.9993	23	932.441	2
11	SPRG_12198T0	1	hypothetical protein	VGEFFEIELPDATR	0.9993	23	883.915	2
11	SPRG_12198T0	1	hypothetical protein	LGDLGVVEFTDLNPELTPF	0.9712	23	1110.56	2
11	SPRG_12198T0	1	hypothetical protein	SLAHSELATVFFEK	0.9993	23	933.998	2
11	SPRG_12198T0	1	hypothetical protein	SEEMEYISLIVNEDAAHDCVQK	0.9993	23	1429.17	2
11	SPRG_12198T0	1	hypothetical protein	FSAIDELLVDPGTGVAVEK	0.9993	23	1124.59	2
11	SPRG_12198T0	1	hypothetical protein	WQYLDNCEELGLK	0.9987	23	972.945	2
11	SPRG_12198T0	1	hypothetical protein	ELQEIISR	0.9993	23	566.276	2
11	SPRG_12198T0	1	hypothetical protein	SELATVFFEK	0.9993	23	729.868	2
11	SPRG_12198T0	1	hypothetical protein	KELQEIISR	0.9993	23	702.392	2
11	SPRG_12198T0	1	hypothetical protein	ESCVLLCR	0.9993	23	579.739	2
11	SPRG_12198T0	1	hypothetical protein	FFAGEMAK	0.9993	23	594.79	2
11	SPRG_12198T0	1	hypothetical protein	GFGLDPIWK	0.9882	23	660.829	2
11	SPRG_12198T0	1	hypothetical protein	YGSQDTAVR	0.9966	23	570.731	2
11	SPRG_12198T0	1	hypothetical protein	LHWVEFQNK	0.9993	23	744.914	2
11	SPRG_12198T0	1	hypothetical protein	ALDTLER	0.9848	23	481.252	2
11	SPRG_12198T0	1	hypothetical protein	YVSYVK	0.9976	23	523.795	2
11	SPRG_12198T0	1	hypothetical protein	TLINIALQPGAVADPMYEGQK	0.9848	23	839.781	3
11	SPRG_12198T0	1	hypothetical protein	YGSPAQEVSHQVDFDNLSDDDDHAK	0.9993	23	1026.45	3
11	SPRG_12198T0	1	hypothetical protein	MQQTLLAFAGLSVPIMLLCHPLYMK	0.9963	23	1051.52	3
11	SPRG_12198T0	1	hypothetical protein	FHPFNFK	0.9991	23	408.892	3
11	SPRG_12198T0	1	hypothetical protein	SMPSLVDSVPKPWPVAPTHFQTNK	0.9993	23	778.851	4
12	SPRG_02328T0	1	enolase 2	MVEVLDGTQNEWGWCK	0.9973	23	1115.01	2
12	SPRG_02328T0	1	enolase 2	VNIGMDVAASEFYTGK	0.9988	23	995.494	2
12	SPRG_02328T0	1	enolase 2	EAIANAGYTDK	0.9986	23	720.883	2
12	SPRG_02328T0	1	enolase 2	IEEEMGEAAVYAGK	0.9993	23	892.934	2
12	SPRG_02328T0	1	enolase 2	SSPIVSIEDPFDQDDWASWIK	0.9993	23	1362.16	2
12	SPRG_02328T0	1	enolase 2	FTEAVGDHVQIVGDDLTVTNPTR	0.9993	23	1314.66	2
12	SPRG_02328T0	1	enolase 2	ISADALIEVYK	0.9993	23	755.416	2
12	SPRG_02328T0	1	enolase 2	NVNEIIAPSLIGK	0.9993	23	828.441	2
12	SPRG_02328T0	1	enolase 2	GNPTVEVDLVTEK	0.9993	23	844.981	2
12	SPRG_02328T0	1	enolase 2	GASTGEFEALELR	0.9993	23	762.369	2
12	SPRG_02328T0	1	enolase 2	VNQIGSIWESIEAVTMSK	0.9993	23	1140.59	2
12	SPRG_02328T0	1	enolase 2	MILPVGATSFTESMK	0.9993	23	950.483	2
12	SPRG_02328T0	1	enolase 2	AIANAGYTDK	0.9993	23	656.307	2
12	SPRG_02328T0	1	enolase 2	ACNALLLK	0.9619	23	590.334	2
12	SPRG_02328T0	1	enolase 2	IGSEVYHHLK	0.9993	23	735.895	2
12	SPRG_02328T0	1	enolase 2	NVDALGK	0.9991	23	502.764	2
12	SPRG_02328T0	1	enolase 2	GVLTAVK	0.9992	23	488.28	2
12	SPRG_02328T0	1	enolase 2	SFIDQCK	0.9993	23	587.774	2
12	SPRG_02328T0	1	enolase 2	PIQSIK	0.9626	23	487.299	2
12	SPRG_02328T0	1	enolase 2	YNLDFK	0.9989	23	544.29	2
12	SPRG_02328T0	1	enolase 2	SGETEDSFIADLAVGLSAGQIK	0.9993	23	832.756	3
12	SPRG_02328T0	1	enolase 2	YGLDATAVGDEGGFAPNILENGEAINLIK	0.9993	23	1083.88	3
12	SPRG_02328T0	1	enolase 2	WQHIADLAGNPTPCLPVPSFNIINGGSHAGNK	0.9993	23	915.947	4
13	SPRG_19636T0	1	hypothetical protein	AAFLDAVLAER	0.9993	21	660.345	2
13	SPRG_19636T0	1	hypothetical protein	MVTYTSDSFPQITELAR	0.9965	21	1052.05	2
13	SPRG_19636T0	1	hypothetical protein	FEQAILQDLAR	0.9993	21	724.378	2
13	SPRG_19636T0	1	hypothetical protein	MLLGDAAADGYCLR	0.9974	21	829.891	2
13	SPRG_19636T0	1	hypothetical protein	NLQYGDVIQLER	0.9993	21	796.394	2
13	SPRG_19636T0	1	hypothetical protein	VYPDTGLYGVAK	0.9993	21	785.918	2
13	SPRG_19636T0	1	hypothetical protein	FFAIDANR	0.9915	21	549.314	2
13	SPRG_19636T0	1	hypothetical protein	IVDMEWDK	0.9992	21	662.335	2
13	SPRG_19636T0	1	hypothetical protein	AFLDAVLAER	0.9602	21	624.836	2
13	SPRG_19636T0	1	hypothetical protein	ACLLNDYYAR	0.9992	21	696.324	2
13	SPRG_19636T0	1	hypothetical protein	FPTVQGVLR	0.9904	21	580.826	2
13	SPRG_19636T0	1	hypothetical protein	LSSSLLIER	0.9991	21	581.319	2
13	SPRG_19636T0	1	hypothetical protein	FWTINK	0.9904	21	548.825	2
13	SPRG_19636T0	1	hypothetical protein	EPVLLSEIDAWVDYALGHIR	0.9993	21	814.004	3
13	SPRG_19636T0	1	hypothetical protein	AYPTYDFACPIVDSNEGVTHALR	0.9993	21	910.448	3
13	SPRG_19636T0	1	hypothetical protein	AEMHALGDHGLR	0.9992	21	484.24	3
13	SPRG_19636T0	1	hypothetical protein	LEENDNFVDHLTPVTR	0.9993	21	681.7	3
13	SPRG_19636T0	1	hypothetical protein	LNVHGLPFSGVQGLPTPLHPK	0.9993	21	832.809	3
13	SPRG_19636T0	1	hypothetical protein	TLRDPVFFR	0.9992	21	432.24	3
13	SPRG_19636T0	1	hypothetical protein	NPELGHTVK	0.9988	21	428.235	3
13	SPRG_19636T0	1	hypothetical protein	TLVEFDHLISKPK	0.9993	21	490.535	4
14	SPRG_07100T0	1	heat shock protein	NCEDLMPEYLSFVK	0.9993	21	1011.46	2
14	SPRG_07100T0	1	heat shock protein	SGEDLTSLDDYISR	0.9993	21	857.883	2
14	SPRG_07100T0	1	heat shock protein	ADLVNNLGTIAK	0.9993	21	758.912	2
14	SPRG_07100T0	1	heat shock protein	GVVDSEDLPLNISR	0.9993	21	829.402	2
14	SPRG_07100T0	1	heat shock protein	LKEDMLEYLEER	0.9993	21	928.486	2
14	SPRG_07100T0	1	heat shock protein	LISNASDALDK	0.9993	21	717.917	2
14	SPRG_07100T0	1	heat shock protein	YQSLTDAAVLDSDK	0.9993	21	907.456	2
14	SPRG_07100T0	1	heat shock protein	TMEINPMHPIIK	0.9993	21	856.482	2
14	SPRG_07100T0	1	heat shock protein	CLDMFNELAEDAEK	0.9993	21	981.439	2
14	SPRG_07100T0	1	heat shock protein	MPENQPGIYYVTGESK	0.9993	21	1051.01	2
14	SPRG_07100T0	1	heat shock protein	EDMLEYLEER	0.9993	21	735.838	2
14	SPRG_07100T0	1	heat shock protein	HSEFIGFPIR	0.9993	21	673.864	2
14	SPRG_07100T0	1	heat shock protein	SVENSPFIEK	0.9984	21	719.375	2
14	SPRG_07100T0	1	heat shock protein	MLEYLEER	0.9993	21	613.8	2
14	SPRG_07100T0	1	heat shock protein	ACLFTPK	0.9987	21	557.284	2
14	SPRG_07100T0	1	heat shock protein	RAPFDMFEGGAK	0.9993	21	543.944	3
14	SPRG_07100T0	1	heat shock protein	LGLSIDDDDVVDENLDDLPPLEGDDGMEESTMEEVD	0.9984	21	1360.58	3
14	SPRG_07100T0	1	heat shock protein	VSHEWDHLNAQKPIWMR	0.9993	21	812.411	3
14	SPRG_07100T0	1	heat shock protein	GYEVLFMVDPIDEYAVQQLK	0.9993	21	882.443	3
14	SPRG_07100T0	1	heat shock protein	SLTNDWEEHASVK	0.9993	21	601.978	3
14	SPRG_07100T0	1	heat shock protein	KPEDVTHEEYAAFYK	0.9993	21	753.711	3
15	SPRG_00066T0	1	hypothetical protein	ATHDTQQWFDELFR	0.9993	21	969.452	2
15	SPRG_00066T0	1	hypothetical protein	SIIPGNQVMPVLR	0.9993	21	784.429	2
15	SPRG_00066T0	1	hypothetical protein	ILPVSLIAQLVR	0.9982	21	733.443	2
15	SPRG_00066T0	1	hypothetical protein	ELQAVVMDPTFR	0.9992	21	775.394	2
15	SPRG_00066T0	1	hypothetical protein	WLVVPAAPALLK	0.999	21	783.483	2
15	SPRG_00066T0	1	hypothetical protein	NVVLYPDFFDK	0.9993	21	822.927	2
15	SPRG_00066T0	1	hypothetical protein	ARPEILDAVLNDR	0.9993	21	813.437	2
15	SPRG_00066T0	1	hypothetical protein	GSSANPVDIPVLLEVR	0.9993	21	905.471	2
15	SPRG_00066T0	1	hypothetical protein	ATPDVVFSNLLR	0.9993	21	738.376	2
15	SPRG_00066T0	1	hypothetical protein	FPNWPINDVPAFLR	0.9992	21	915.495	2
15	SPRG_00066T0	1	hypothetical protein	VVVDLDIPANR	0.9992	21	677.902	2
15	SPRG_00066T0	1	hypothetical protein	YIALPGAVSVR	0.9993	21	645.348	2
15	SPRG_00066T0	1	hypothetical protein	NVELVLSLLK	0.9993	21	708.431	2
15	SPRG_00066T0	1	hypothetical protein	MLPVVTAVR	0.9503	21	565.301	2
15	SPRG_00066T0	1	hypothetical protein	FASVFFGTSNDPETMWNDAMR	0.9993	21	856.416	3
15	SPRG_00066T0	1	hypothetical protein	VHVLEQPSELVESIQDFAR	0.9993	21	780.67	3
15	SPRG_00066T0	1	hypothetical protein	NLFLSNLFEMIHK	0.9993	21	632.008	3
15	SPRG_00066T0	1	hypothetical protein	VGLWSQGDVASEWEDHLLK	0.9993	21	819.745	3
15	SPRG_00066T0	1	hypothetical protein	SHLASESETEGDGDELAAYAQGLAHPDVVK	0.9993	21	846.909	4
15	SPRG_00066T0	1	hypothetical protein	LVSGMDAAALTHVLPQLTSGNNHNDVELLLNMH	0.9731	21	917.856	4
15	SPRG_00066T0	1	hypothetical protein	REPSLLSAQFPSMFSQLDSTTPLPEAQDEAADEK	0.9993	21	1006.74	4
16	SPRG_02861T0	1	ATP synthase subunit	GYADLYECVLIDTPIGK	0.9993	21	1102.55	2
16	SPRG_02861T0	1	ATP synthase subunit	IWEIHQSEGVDNK	0.9993	21	921.995	2
16	SPRG_02861T0	1	ATP synthase subunit	SFGTPLNEPSLR	0.9993	21	731.344	2
16	SPRG_02861T0	1	ATP synthase subunit	NILEEVQMEIIK	0.9993	21	873.97	2
16	SPRG_02861T0	1	ATP synthase subunit	NFIPIFSENAPWR	0.9993	21	867.929	2
16	SPRG_02861T0	1	ATP synthase subunit	VQSTGDITTFNIQHGFVEGLIR	0.9993	21	1288.69	2
16	SPRG_02861T0	1	ATP synthase subunit	YFQQFLQENAEDR	0.9993	21	916.376	2
16	SPRG_02861T0	1	ATP synthase subunit	YMIDNLMLLLK	0.9993	21	827.955	2
16	SPRG_02861T0	1	ATP synthase subunit	MIDNLMLLLK	0.9993	21	746.424	2
16	SPRG_02861T0	1	ATP synthase subunit	GFVEGLIR	0.9509	21	517.774	2
16	SPRG_02861T0	1	ATP synthase subunit	CVLIDTPIGK	0.9993	21	696.864	2
16	SPRG_02861T0	1	ATP synthase subunit	FVDEFVFLR	0.9993	21	658.318	2
16	SPRG_02861T0	1	ATP synthase subunit	SICTFEANSK	0.9993	21	717.303	2
16	SPRG_02861T0	1	ATP synthase subunit	SIDDAFYER	0.9993	21	630.27	2
16	SPRG_02861T0	1	ATP synthase subunit	KFVDEFVFLR	0.9993	21	794.451	2
16	SPRG_02861T0	1	ATP synthase subunit	NLMLLLK	0.9983	21	566.84	2
16	SPRG_02861T0	1	ATP synthase subunit	FDDSIMR	0.9989	21	514.199	2
16	SPRG_02861T0	1	ATP synthase subunit	VNELIGQLHPLGK	0.9991	21	569.33	3
16	SPRG_02861T0	1	ATP synthase subunit	KPLYPSIGELYPAGTEALSEVSDEGSLGIVLDPFPVYR	0.9993	21	1456.43	3
16	SPRG_02861T0	1	ATP synthase subunit	SGFLDDVDYHHLTQCETLEDIK	0.9993	21	971.442	3
16	SPRG_02861T0	1	ATP synthase subunit	LNLQETDYDQFLQDNSGTVTPSIIQTATTK	0.9993	21	1210.26	3
17	SPRG_07890T0	1	V-type proton ATPase subunit B	IFESLDLAWSLFR	0.9993	20	870.96	2
17	SPRG_07890T0	1	V-type proton ATPase subunit B	AIDGAPPVVAEDYLDIEGQPINPSCR	0.9993	20	1465.26	2
17	SPRG_07890T0	1	V-type proton ATPase subunit B	LALTTAEYLAYER	0.9993	20	829.428	2
17	SPRG_07890T0	1	V-type proton ATPase subunit B	MYTDLSTIYER	0.9993	20	768.365	2
17	SPRG_07890T0	1	V-type proton ATPase subunit B	TISGVNGPLVILENVK	0.9993	20	971.032	2
17	SPRG_07890T0	1	V-type proton ATPase subunit B	QIFPPINVLPSLSR	0.9993	20	862.985	2
17	SPRG_07890T0	1	V-type proton ATPase subunit B	MIQTGISAIDVMNSIAR	0.9993	20	982.504	2
17	SPRG_07890T0	1	V-type proton ATPase subunit B	VILTDMSSYADALR	0.9993	20	857.928	2
17	SPRG_07890T0	1	V-type proton ATPase subunit B	HTHCEFTGDVLK	0.9993	20	860.921	2
17	SPRG_07890T0	1	V-type proton ATPase subunit B	AVVQVFEGTDGIDNR	0.9993	20	882.432	2
17	SPRG_07890T0	1	V-type proton ATPase subunit B	AIDVMNSIAR	0.9993	20	617.32	2
17	SPRG_07890T0	1	V-type proton ATPase subunit B	FIAQGPYQSR	0.9989	20	655.816	2
17	SPRG_07890T0	1	V-type proton ATPase subunit B	LDLAWSLFR	0.9896	20	632.841	2
17	SPRG_07890T0	1	V-type proton ATPase subunit B	MAISEEMLGR	0.9993	20	640.82	2
17	SPRG_07890T0	1	V-type proton ATPase subunit B	QLDLYYAR	0.9921	20	593.301	2
17	SPRG_07890T0	1	V-type proton ATPase subunit B	AVVGEEALSMEDHLYLK	0.9993	20	731.39	3
17	SPRG_07890T0	1	V-type proton ATPase subunit B	IPLFSAAGLPHNEIAAQICR	0.9993	20	771.065	3
17	SPRG_07890T0	1	V-type proton ATPase subunit B	SVDLQMFETHAK	0.9993	20	565.317	3
17	SPRG_07890T0	1	V-type proton ATPase subunit B	QLPILTMPNDDITHPIPDLTGYITEGQIYVDR	0.9993	20	1261.62	3
17	SPRG_07890T0	1	V-type proton ATPase subunit B	KQLDLYYAR	0.9992	20	486.614	3
18	SPRG_00218T0	1	ATP synthase subunit beta	TIAMEGTDGLVR	0.9993	20	703.824	2
18	SPRG_00218T0	1	ATP synthase subunit beta	QISELGIYPAVDPLDSK	0.9993	20	1067.06	2
18	SPRG_00218T0	1	ATP synthase subunit beta	IPSAVGYQPTLATDLGALQER	0.9993	20	1172.6	2
18	SPRG_00218T0	1	ATP synthase subunit beta	GLQDIIAILGMDELSEDDK	0.9993	20	1182.09	2
18	SPRG_00218T0	1	ATP synthase subunit beta	LNADGTTTGSK	0.9624	20	676.869	2
18	SPRG_00218T0	1	ATP synthase subunit beta	IMNVIGEPVDER	0.9993	20	758.374	2
18	SPRG_00218T0	1	ATP synthase subunit beta	GQECVDTGNPIMVPVGPETLGR	0.9993	20	1230.06	2
18	SPRG_00218T0	1	ATP synthase subunit beta	HVAEVFTGKPGK	0.9993	20	851.509	2
18	SPRG_00218T0	1	ATP synthase subunit beta	FVALAETVSSFK	0.9993	20	793.915	2
18	SPRG_00218T0	1	ATP synthase subunit beta	IVLEVAQHLGENTVR	0.9993	20	911.501	2
18	SPRG_00218T0	1	ATP synthase subunit beta	VIGDEHYEVAR	0.9993	20	716.391	2
18	SPRG_00218T0	1	ATP synthase subunit beta	GNDLYHEMIESGVIK	0.9993	20	997.003	2
18	SPRG_00218T0	1	ATP synthase subunit beta	VVDLLAPYAK	0.9993	20	688.914	2
18	SPRG_00218T0	1	ATP synthase subunit beta	SEVSALLGR	0.9947	20	538.295	2
18	SPRG_00218T0	1	ATP synthase subunit beta	GLTVAEYFR	0.9993	20	600.308	2
18	SPRG_00218T0	1	ATP synthase subunit beta	LLQDYK	0.9795	20	534.31	2
18	SPRG_00218T0	1	ATP synthase subunit beta	AILAGEYDDLPEAAFYMVGGIEEVK	0.9993	20	996.823	3
18	SPRG_00218T0	1	ATP synthase subunit beta	VVDVQFTNNLPPILNALEVQNTNDNVR	0.9993	20	1060.88	3
18	SPRG_00218T0	1	ATP synthase subunit beta	APIHCAAPLYTEQGSGAEVLVTGLK	0.9993	20	953.818	3
18	SPRG_00218T0	1	ATP synthase subunit beta	SVQAIYVPADDLTDPAPATTFSHLDATTVLSR	0.9993	20	1172.9	3
19	SPRG_03946T0	1	pyruvate kinase	LTAMIDAGMNVAR	0.9993	19	753.863	2
19	SPRG_03946T0	1	pyruvate kinase	GDLGMEIAPEK	0.9993	19	724.365	2
19	SPRG_03946T0	1	pyruvate kinase	IENQEGLQNFDEILEK	0.9993	19	1104.04	2
19	SPRG_03946T0	1	pyruvate kinase	ATQMLESMINNPR	0.9993	19	824.928	2
19	SPRG_03946T0	1	pyruvate kinase	VMGSMIGTDSILYR	0.9993	19	843.919	2
19	SPRG_03946T0	1	pyruvate kinase	MIVVLTETGTTAR	0.9993	19	768.442	2
19	SPRG_03946T0	1	pyruvate kinase	TAQDIDNIR	0.9991	19	595.319	2
19	SPRG_03946T0	1	pyruvate kinase	FNFSHGDHK	0.9993	19	688.85	2
19	SPRG_03946T0	1	pyruvate kinase	ALNSAVLGER	0.9989	19	587.321	2
19	SPRG_03946T0	1	pyruvate kinase	HVAIMLDTK	0.9993	19	658.36	2
19	SPRG_03946T0	1	pyruvate kinase	QCEGFLK	0.999	19	579.762	2
19	SPRG_03946T0	1	pyruvate kinase	QFGWIQK	0.9992	19	597.814	2
19	SPRG_03946T0	1	pyruvate kinase	VTLPTMTERDEDDIVNWGLVQGVDYIAASFVR	0.9993	19	1251.96	3
19	SPRG_03946T0	1	pyruvate kinase	TCLQAEGAIHYDELYQALR	0.9993	19	795.382	3
19	SPRG_03946T0	1	pyruvate kinase	YRPACPILVLTALGETAR	0.9993	19	712.054	3
19	SPRG_03946T0	1	pyruvate kinase	TAIASRPHK	0.9992	19	423.578	3
19	SPRG_03946T0	1	pyruvate kinase	TGFLATEDKK	0.9993	19	514.6	3
19	SPRG_03946T0	1	pyruvate kinase	ANIAGKPVVTATQMLESMINNPRPTR	0.9993	19	775.24	4
19	SPRG_03946T0	1	pyruvate kinase	AECTDVANAVLDGSDAVMLSGETANGDYPIQAVEMMHK	0.9993	19	1072.47	4
20	SPRG_00467T0	1	acetate-CoA ligase	AAAPAPPAQTK	0.9992	18	655.86	2
20	SPRG_00467T0	1	acetate-CoA ligase	TVDEAIHGVHVVK	0.9993	18	846.485	2
20	SPRG_00467T0	1	acetate-CoA ligase	SIENPEAFWGEK	0.9993	18	847.92	2
20	SPRG_00467T0	1	acetate-CoA ligase	VLGTVGEPINPEAWK	0.9993	18	949.496	2
20	SPRG_00467T0	1	acetate-CoA ligase	FAILDDAGK	0.9993	18	619.326	2
20	SPRG_00467T0	1	acetate-CoA ligase	WVFTADEGK	0.9993	18	670.831	2
20	SPRG_00467T0	1	acetate-CoA ligase	IIVFVPGLPK	0.9974	18	685.924	2
20	SPRG_00467T0	1	acetate-CoA ligase	WYFEVVGDK	0.9993	18	715.854	2
20	SPRG_00467T0	1	acetate-CoA ligase	FYTAPTAIR	0.9802	18	592.34	2
20	SPRG_00467T0	1	acetate-CoA ligase	YWDLVER	0.998	18	562.772	2
20	SPRG_00467T0	1	acetate-CoA ligase	NVFVFK	0.9982	18	521.31	2
20	SPRG_00467T0	1	acetate-CoA ligase	RDADGYYWITGR	0.999	18	539.624	3
20	SPRG_00467T0	1	acetate-CoA ligase	GHIGAFATPDIIVFVPGLPK	0.9993	18	779.776	3
20	SPRG_00467T0	1	acetate-CoA ligase	IAHGEEDSIGDVSTLAEPEVVPAIIDNFK	0.9993	18	1118.57	3
20	SPRG_00467T0	1	acetate-CoA ligase	ELLAETCQIANAMLAHGVR	0.9993	18	744.035	3
20	SPRG_00467T0	1	acetate-CoA ligase	EALTWFHDFDMAK	0.9993	18	633.64	3
20	SPRG_00467T0	1	acetate-CoA ligase	TAILWESDEPGVHR	0.9993	18	585.296	3
20	SPRG_00467T0	1	acetate-CoA ligase	IGTAEVESALVAHNVVTEAAVVGFPHR	0.9993	18	973.177	3
21	SPRG_16379T0	1	AGC/PKG protein kinase	ANELPAPLEDIAGVK	0.9993	18	912.988	2
21	SPRG_16379T0	1	AGC/PKG protein kinase	TLDLAVPYTR	0.999	18	646.846	2
21	SPRG_16379T0	1	AGC/PKG protein kinase	LNDVIAVMDK	0.9993	18	703.374	2
21	SPRG_16379T0	1	AGC/PKG protein kinase	SIIEALLR	0.9993	18	529.814	2
21	SPRG_16379T0	1	AGC/PKG protein kinase	WLQFEVR	0.9521	18	561.32	2
21	SPRG_16379T0	1	AGC/PKG protein kinase	SLDPTNLMVDAHGQLSIVGLR	0.9993	18	794.062	3
21	SPRG_16379T0	1	AGC/PKG protein kinase	GVLLYEMAVGHTPFDGLDELDMYR	0.9993	18	962.454	3
21	SPRG_16379T0	1	AGC/PKG protein kinase	SIGDQVSEELGVFAEPEIVTK	0.9993	18	845.777	3
21	SPRG_16379T0	1	AGC/PKG protein kinase	IWHPHGDYPGTAFTR	0.9993	18	633.65	3
21	SPRG_16379T0	1	AGC/PKG protein kinase	DKVPELLAQNLK	0.9992	18	600.673	3
21	SPRG_16379T0	1	AGC/PKG protein kinase	VLLAMEDSLRPVR	0.9993	18	548.305	3
21	SPRG_16379T0	1	AGC/PKG protein kinase	SAFEAAVGNLEALVATYQTR	0.9821	18	752.607	3
21	SPRG_16379T0	1	AGC/PKG protein kinase	NFLFSHLTDDK	0.9993	18	542.281	3
21	SPRG_16379T0	1	AGC/PKG protein kinase	SFFGVFDGHGSTGEHCAQFAR	0.9993	18	816.354	3
21	SPRG_16379T0	1	AGC/PKG protein kinase	GAPIEGISTLDDLIVGPTVFHDASCAFR	0.9993	18	1031.16	3
21	SPRG_16379T0	1	AGC/PKG protein kinase	SIASFSPDTLVFPEHVSTGLR	0.9993	18	802.064	3
21	SPRG_16379T0	1	AGC/PKG protein kinase	AVSLLKPLTSAQLHLLAEAMK	0.9993	18	667.392	4
21	SPRG_16379T0	1	AGC/PKG protein kinase	GYYPDALHKPNQDAFTCLPTFHEGK	0.9993	18	832.591	4
22	SPRG_07349T0	1	hypothetical protein	TIAVDIDAGTLGFPR	0.9993	18	845.412	2
22	SPRG_07349T0	1	hypothetical protein	YDETTTLATILPK	0.9993	18	877.45	2
22	SPRG_07349T0	1	hypothetical protein	SCPILPTTTIGSFPQTAQIR	0.9993	18	1161.09	2
22	SPRG_07349T0	1	hypothetical protein	TITPILTSIVEVVSR	0.9993	18	886.507	2
22	SPRG_07349T0	1	hypothetical protein	GLDGIPALDMTK	0.9993	18	759.876	2
22	SPRG_07349T0	1	hypothetical protein	QLVVNPDCGLK	0.9993	18	760.377	2
22	SPRG_07349T0	1	hypothetical protein	AGCSIIQVDEPALR	0.9993	18	831.386	2
22	SPRG_07349T0	1	hypothetical protein	GDNLSILQK	0.9992	18	638.35	2
22	SPRG_07349T0	1	hypothetical protein	TDMVEFFAEK	0.9993	18	752.865	2
22	SPRG_07349T0	1	hypothetical protein	WPETIAALK	0.9992	18	658.849	2
22	SPRG_07349T0	1	hypothetical protein	LIANVVK	0.9986	18	522.812	2
22	SPRG_07349T0	1	hypothetical protein	FGFPSGK	0.9942	18	514.293	2
22	SPRG_07349T0	1	hypothetical protein	WAVDAFR	0.9969	18	504.784	2
22	SPRG_07349T0	1	hypothetical protein	CVRPPVIYADLERPYDMTVR	0.9993	18	861.761	3
22	SPRG_07349T0	1	hypothetical protein	WFDSNYHYEVPELNVHTTPK	0.9993	18	922.111	3
22	SPRG_07349T0	1	hypothetical protein	DLGPGVYDIHSPVVPPK	0.9993	18	693.387	3
22	SPRG_07349T0	1	hypothetical protein	RWPETIAALK	0.9992	18	491.629	3
22	SPRG_07349T0	1	hypothetical protein	ASALFPHLVTVYGDNTHTGALTHPNVK	0.9782	18	787.918	4
23	SPRG_03099T0	1	hypothetical protein	QPVFVYIPPFAELR	0.9993	17	910.49	2
23	SPRG_03099T0	1	hypothetical protein	GGVLEPAGLIEIK	0.9993	17	792.43	2
23	SPRG_03099T0	1	hypothetical protein	LDAALAAADESARPDLLR	0.9993	17	671.351	3
23	SPRG_03099T0	1	hypothetical protein	FGAEIVDGLVHYK	0.9993	17	579.312	3
23	SPRG_03099T0	1	hypothetical protein	TLVDALNALELAMGANVADPSLPIK	0.9993	17	942.177	3
23	SPRG_03099T0	1	hypothetical protein	GQIPAPELLTQEDALELIYEGVK	0.9993	17	938.82	3
23	SPRG_03099T0	1	hypothetical protein	EFVLSENDEAVELLQRPR	0.999	17	763.392	3
23	SPRG_03099T0	1	hypothetical protein	AHMDNLGSVFGIAR	0.9993	17	544.616	3
23	SPRG_03099T0	1	hypothetical protein	SSDTIYAYDFLELIEHALGR	0.9993	17	819.749	3
23	SPRG_03099T0	1	hypothetical protein	AMEVVGTLLEGYVVPQDLVAK	0.9993	17	840.451	3
23	SPRG_03099T0	1	hypothetical protein	LLPILTQIATHFGDLHDTPGR	0.9993	17	820.45	3
23	SPRG_03099T0	1	hypothetical protein	ITAEDPNAGFQPTSGAIEELNFR	0.9992	17	874.417	3
23	SPRG_03099T0	1	hypothetical protein	NNHVFMNVAPEAVVDPQYLEAVIR	0.9993	17	957.151	3
23	SPRG_03099T0	1	hypothetical protein	IIEEGPVLAPTEAVWDEMMLAATR	0.9993	17	929.461	3
23	SPRG_03099T0	1	hypothetical protein	LGLQDPNAAVVGILHLISELPAADREEVITALR	0.9993	17	910.246	4
23	SPRG_03099T0	1	hypothetical protein	CLLDILQHIHEGAK	0.9993	17	481.757	4
23	SPRG_03099T0	1	hypothetical protein	HVKPEGSVLAPGDLIATMELDDPSCVK	0.9993	17	825.671	4
24	SPRG_01813T0	1	hypothetical protein	FGGALDQAAEMFTK	0.9993	17	887.439	2
24	SPRG_01813T0	1	hypothetical protein	FPEEAFIAELDGK	0.9993	17	877.447	2
24	SPRG_01813T0	1	hypothetical protein	WGEIEFPAPFGR	0.9993	17	775.386	2
24	SPRG_01813T0	1	hypothetical protein	VPSINFDSVVR	0.9989	17	688.86	2
24	SPRG_01813T0	1	hypothetical protein	FVQITPIIFDAK	0.9993	17	840.453	2
24	SPRG_01813T0	1	hypothetical protein	LIPVFQDIK	0.9993	17	680.873	2
24	SPRG_01813T0	1	hypothetical protein	TILDLMTR	0.9992	17	553.8	2
24	SPRG_01813T0	1	hypothetical protein	IVPLDMAAK	0.9981	17	623.353	2
24	SPRG_01813T0	1	hypothetical protein	TTSESSAHATASEDGAPAR	0.9993	17	663.992	3
24	SPRG_01813T0	1	hypothetical protein	SIGFIGHYLDQK	0.9993	17	555.955	3
24	SPRG_01813T0	1	hypothetical protein	TAYDSLVASGALVPRPEVPVPAVPMDYAWAK	0.9993	17	1186.95	3
24	SPRG_01813T0	1	hypothetical protein	LQIPLEVTPTVDEIATQLLFNVVPAR	0.9993	17	1007.54	3
24	SPRG_01813T0	1	hypothetical protein	WLADYSSGAHTLESR	0.9993	17	612.973	3
24	SPRG_01813T0	1	hypothetical protein	LVVKPDQLIK	0.9993	17	528.991	3
24	SPRG_01813T0	1	hypothetical protein	EYALAHFPANNILNFALEVEQITTK	0.9924	17	784.319	4
24	SPRG_01813T0	1	hypothetical protein	LGEEILFHHEGGVDVGDVDAK	0.9989	17	631.816	4
24	SPRG_01813T0	1	hypothetical protein	TISDLGFGHELANYGEYSGAPSEAHTYQYAR	0.9993	17	887.903	4
25	SPRG_18776T0	1	hypothetical protein	WHELADAVLPAR	0.9991	17	761.402	2
25	SPRG_18776T0	1	hypothetical protein	ASPVLEAFGNAQTIR	0.9991	17	859.445	2
25	SPRG_18776T0	1	hypothetical protein	LLLIGETYIHNVK	0.9991	17	901.036	2
25	SPRG_18776T0	1	hypothetical protein	MVTDLILLPEVSEGAVVK	0.9991	17	1101.12	2
25	SPRG_18776T0	1	hypothetical protein	LLGVSSESLDEMFTFK	0.9991	17	1046.02	2
25	SPRG_18776T0	1	hypothetical protein	VYLGDYINCFK	0.9987	17	834.917	2
25	SPRG_18776T0	1	hypothetical protein	VLYENIFTWLVQR	0.9991	17	912.986	2
25	SPRG_18776T0	1	hypothetical protein	YQIVYDDLMR	0.9991	17	738.359	2
25	SPRG_18776T0	1	hypothetical protein	QILFAGETLK	0.999	17	704.388	2
25	SPRG_18776T0	1	hypothetical protein	CLGLIENIR	0.9991	17	610.818	2
25	SPRG_18776T0	1	hypothetical protein	TEIVQLLR	0.9989	17	558.312	2
25	SPRG_18776T0	1	hypothetical protein	FHAQLEAAELHNK	0.9991	17	599.319	3
25	SPRG_18776T0	1	hypothetical protein	KDGLSLYDEHWIDEFSGR	0.9991	17	819.173	3
25	SPRG_18776T0	1	hypothetical protein	QATLELLTAPDMGVLPSLQPQSVLK	0.9991	17	979.864	3
25	SPRG_18776T0	1	hypothetical protein	MPGIMPLLDEQCAISQTSVDVLMHR	0.9991	17	992.362	3
25	SPRG_18776T0	1	hypothetical protein	DAAMPVHADGKPLTPLEVYR	0.9991	17	617.806	4
25	SPRG_18776T0	1	hypothetical protein	TIDDVDDRVEYQNMAHHMTAVGISDDEQR	0.9991	17	876.927	4
26	SPRG_05013T0	1	aspartyl-tRNA synthetase	MNSLGVPEADLQTYVDAFK	0.9991	16	1193.6	2
26	SPRG_05013T0	1	aspartyl-tRNA synthetase	ALTSLPMQIEDASR	0.9991	16	838.422	2
26	SPRG_05013T0	1	aspartyl-tRNA synthetase	AGESFWVR	0.9609	16	548.292	2
26	SPRG_05013T0	1	aspartyl-tRNA synthetase	FGDAPLIQSR	0.9979	16	624.342	2
26	SPRG_05013T0	1	aspartyl-tRNA synthetase	VFEIGPVFR	0.9991	16	604.301	2
26	SPRG_05013T0	1	aspartyl-tRNA synthetase	IQSGVGQLFR	0.9991	16	624.83	2
26	SPRG_05013T0	1	aspartyl-tRNA synthetase	YSNPTLILK	0.9991	16	668.874	2
26	SPRG_05013T0	1	aspartyl-tRNA synthetase	YDTDFYFLDK	0.9991	16	807.876	2
26	SPRG_05013T0	1	aspartyl-tRNA synthetase	FVDVGDIDK	0.9991	16	648.338	2
26	SPRG_05013T0	1	aspartyl-tRNA synthetase	IAFLVLR	0.9574	16	488.304	2
26	SPRG_05013T0	1	aspartyl-tRNA synthetase	AIGDLVK	0.9966	16	502.282	2
26	SPRG_05013T0	1	aspartyl-tRNA synthetase	YFDQHAVLAQSPQLHK	0.9991	16	724.085	3
26	SPRG_05013T0	1	aspartyl-tRNA synthetase	RELDIINEQHPFEPLK	0.9991	16	756.088	3
26	SPRG_05013T0	1	aspartyl-tRNA synthetase	YGALPHAGGGVGLER	0.9991	16	533.272	3
26	SPRG_05013T0	1	aspartyl-tRNA synthetase	FDEAVAMLNAAGIDQDPLEDLSTPNEK	0.9991	16	1064.49	3
26	SPRG_05013T0	1	aspartyl-tRNA synthetase	GFVEIHTPK	0.9574	16	439.237	3
27	SPRG_13426T0	1	hypothetical protein	SDAPLFDLEALLNPQPYVVR	0.9993	16	1201.13	2
27	SPRG_13426T0	1	hypothetical protein	FDIALPIDPTNELEK	0.9993	16	1002.02	2
27	SPRG_13426T0	1	hypothetical protein	ALLLSGSEIPGFTSK	0.9993	16	904.493	2
27	SPRG_13426T0	1	hypothetical protein	IVIPISVPEDAR	0.9992	16	726.904	2
27	SPRG_13426T0	1	hypothetical protein	FHSVYEFK	0.9874	16	672.861	2
27	SPRG_13426T0	1	hypothetical protein	FYFPLDPK	0.9764	16	657.838	2
27	SPRG_13426T0	1	hypothetical protein	LVLPLEK	0.9864	16	550.338	2
27	SPRG_13426T0	1	hypothetical protein	WQTLGNTAEGTFKPIETR	0.9993	16	779.739	3
27	SPRG_13426T0	1	hypothetical protein	VLYDDCLSDTIVNLSEHLK	0.9993	16	837.747	3
27	SPRG_13426T0	1	hypothetical protein	WISLIEDQVLNELQDYQHPGNLLLR	0.9993	16	1050.88	3
27	SPRG_13426T0	1	hypothetical protein	VADELVAHASPFNFNQIK	0.9993	16	763.406	3
27	SPRG_13426T0	1	hypothetical protein	LWMDILTPAQATLSRPVDIK	0.9993	16	852.8	3
27	SPRG_13426T0	1	hypothetical protein	DMPDQVIAPPASIRPK	0.9985	16	680.37	3
27	SPRG_13426T0	1	hypothetical protein	DHPTLFQNLWTNLYGTPEDSTFLK	0.9993	16	1042.51	3
27	SPRG_13426T0	1	hypothetical protein	GHLHLQMWDK	0.9993	16	518.274	3
27	SPRG_13426T0	1	hypothetical protein	LPPIEHFEVR	0.9993	16	460.923	3
28	SPRG_10266T0	1	hypothetical protein	VPSFDEITDMNDLFVR	0.9993	16	1021.48	2
28	SPRG_10266T0	1	hypothetical protein	NFIDDVVDPDFYK	0.9991	16	937.961	2
28	SPRG_10266T0	1	hypothetical protein	LPWGDNYVAPQR	0.9991	16	780.422	2
28	SPRG_10266T0	1	hypothetical protein	TLTPVWNESFR	0.9992	16	747.364	2
28	SPRG_10266T0	1	hypothetical protein	VLLPMDVVR	0.9984	16	593.345	2
28	SPRG_10266T0	1	hypothetical protein	LLNPLPYQVR	0.9992	16	678.88	2
28	SPRG_10266T0	1	hypothetical protein	FPDTASFYR	0.9533	16	624.292	2
28	SPRG_10266T0	1	hypothetical protein	APLQIFQDK	0.9991	16	674.368	2
28	SPRG_10266T0	1	hypothetical protein	LWVDILTPR	0.9992	16	628.866	2
28	SPRG_10266T0	1	hypothetical protein	HLLNPAFNDELWMVLR	0.9991	16	704.704	3
28	SPRG_10266T0	1	hypothetical protein	ATRPAWDSTFDQGLLEK	0.9991	16	741.706	3
28	SPRG_10266T0	1	hypothetical protein	DIFSSNDCIAEGILDLSPHFK	0.9991	16	885.761	3
28	SPRG_10266T0	1	hypothetical protein	MEKPPAWVTLK	0.9991	16	577.999	3
28	SPRG_10266T0	1	hypothetical protein	DATGTSDPVVFVDVLDQTQHTATK	0.9993	16	944.972	3
28	SPRG_10266T0	1	hypothetical protein	TLDLDLCDKK	0.9991	16	547.958	3
28	SPRG_10266T0	1	hypothetical protein	QEVNFLVATVHVGEHLVPMDSLLGGLK	0.9991	16	798.423	4
29	SPRG_04533T0	1	hsp70-like protein	DAGAIAGLNVLR	0.9993	16	657.377	2
29	SPRG_04533T0	1	hsp70-like protein	SLFDGIDFNSTITR	0.9993	16	865.427	2
29	SPRG_04533T0	1	hsp70-like protein	FNDPATQADIK	0.9975	16	754.404	2
29	SPRG_04533T0	1	hsp70-like protein	VTPGAGDKPQITVEFK	0.9993	16	1060.09	2
29	SPRG_04533T0	1	hsp70-like protein	SQTFSTYADNQPGVLIQVFEGER	0.9993	16	1365.69	2
29	SPRG_04533T0	1	hsp70-like protein	ELEGIANPIMQK	0.9993	16	815.91	2
29	SPRG_04533T0	1	hsp70-like protein	VTDVINWLDANQSAEK	0.9993	16	1046.03	2
29	SPRG_04533T0	1	hsp70-like protein	TFQPEEISSMVLIK	0.9993	16	963.5	2
29	SPRG_04533T0	1	hsp70-like protein	TTPSYVAFTDSER	0.9993	16	809.364	2
29	SPRG_04533T0	1	hsp70-like protein	EVSEAFIGSPVNNAVITVPAYFNDSQR	0.9993	16	1534.81	2
29	SPRG_04533T0	1	hsp70-like protein	FEDMCGDYFR	0.9993	16	736.773	2
29	SPRG_04533T0	1	hsp70-like protein	TIEEGIFEVK	0.9993	16	726.882	2
29	SPRG_04533T0	1	hsp70-like protein	ITITNDK	0.9909	16	546.827	2
29	SPRG_04533T0	1	hsp70-like protein	VQQLLSDFFNGKEPCK	0.9993	16	777.734	3
29	SPRG_04533T0	1	hsp70-like protein	ATAGDTHLGGEDFDNR	0.9993	16	607.28	3
29	SPRG_04533T0	1	hsp70-like protein	IDEADKK	0.9992	16	417.565	3
30	SPRG_02215T0	1	hypothetical protein	ALEMFADNVFK	0.9993	16	786.9	2
30	SPRG_02215T0	1	hypothetical protein	TVADTIAMFDELVR	0.9993	16	862.926	2
30	SPRG_02215T0	1	hypothetical protein	NELSGALTGLTR	0.9993	16	688.349	2
30	SPRG_02215T0	1	hypothetical protein	IDITVTDALNR	0.9992	16	687.899	2
30	SPRG_02215T0	1	hypothetical protein	GVSWETTPLDIAK	0.9993	16	852.985	2
30	SPRG_02215T0	1	hypothetical protein	IGGAFTLEPNPAFIQR	0.9993	16	937.986	2
30	SPRG_02215T0	1	hypothetical protein	LADCGVLHR	0.9986	16	587.295	2
30	SPRG_02215T0	1	hypothetical protein	FPFWLSPR	0.9992	16	597.307	2
30	SPRG_02215T0	1	hypothetical protein	VYGISFPDTK	0.9987	16	707.871	2
30	SPRG_02215T0	1	hypothetical protein	CGPLIDLCR	0.9992	16	613.263	2
30	SPRG_02215T0	1	hypothetical protein	ALGSAELWEK	0.9993	16	696.404	2
30	SPRG_02215T0	1	hypothetical protein	GPHVPHTGK	0.9993	16	609.352	2
30	SPRG_02215T0	1	hypothetical protein	AEGALASAMDTFIGAGNWSVDPGDGAFYGPK	0.9993	16	1120.85	3
30	SPRG_02215T0	1	hypothetical protein	LWDVFRPLIGDCK	0.9972	16	632.659	3
30	SPRG_02215T0	1	hypothetical protein	FQQDDAHIFCR	0.9993	16	523.906	3
30	SPRG_02215T0	1	hypothetical protein	EDQITTEVLSYLNFMK	0.9991	16	740.362	3
31	SPRG_05017T0	1	hypothetical protein	SLALEYFESLGFK	0.9993	16	896.466	2
31	SPRG_05017T0	1	hypothetical protein	ICEDTIVGNAMLR	0.9993	16	812.892	2
31	SPRG_05017T0	1	hypothetical protein	AMPQMEIR	0.9985	16	560.26	2
31	SPRG_05017T0	1	hypothetical protein	GLLAAALDR	0.9993	16	522.279	2
31	SPRG_05017T0	1	hypothetical protein	SPSEYAELFR	0.9993	16	671.809	2
31	SPRG_05017T0	1	hypothetical protein	YVEHVYEMK	0.9993	16	743.411	2
31	SPRG_05017T0	1	hypothetical protein	RDVADFLLDLGTPQQAQYVASGASLATVPR	0.9993	16	1101.89	3
31	SPRG_05017T0	1	hypothetical protein	HMSEMPAYQVPYMESTK	0.9993	16	773.035	3
31	SPRG_05017T0	1	hypothetical protein	TIHQPSTEVFEMFDSLLLLK	0.9993	16	879.467	3
31	SPRG_05017T0	1	hypothetical protein	DGHELPTLLNHVK	0.9993	16	587.66	3
31	SPRG_05017T0	1	hypothetical protein	GPHHPLLLAASEK	0.9993	16	553.336	3
31	SPRG_05017T0	1	hypothetical protein	HAAPHPSLPELTFGK	0.9993	16	630.703	3
31	SPRG_05017T0	1	hypothetical protein	SIPNTPPLVEGANPATWMLEVIGAGVEAK	0.9993	16	1083.89	3
31	SPRG_05017T0	1	hypothetical protein	GGETVFFGDLGTNASHLISYFK	0.9993	16	883.442	3
31	SPRG_05017T0	1	hypothetical protein	VLDSLEYGSPEENAQAK	0.9993	16	713.37	3
31	SPRG_05017T0	1	hypothetical protein	WLYHITPHK	0.9986	16	494.957	3
32	SPRG_02805T0	1	phosphoenolpyruvate carboxykinase	CIDAILDGSIEDAK	0.9993	15	898.983	2
32	SPRG_02805T0	1	phosphoenolpyruvate carboxykinase	TINLSAANEPEIYAAIR	0.9993	15	995.5	2
32	SPRG_02805T0	1	phosphoenolpyruvate carboxykinase	MYVFDGYCGANENSR	0.9993	15	958.417	2
32	SPRG_02805T0	1	phosphoenolpyruvate carboxykinase	MAVIGGTFYGGEMK	0.9993	15	874.935	2
32	SPRG_02805T0	1	phosphoenolpyruvate carboxykinase	SALGLNELGIDAK	0.9993	15	794.884	2
32	SPRG_02805T0	1	phosphoenolpyruvate carboxykinase	AMLENVWLDGQK	0.9993	15	846.422	2
32	SPRG_02805T0	1	phosphoenolpyruvate carboxykinase	SVEGVPAEMLNPALAWADK	0.9993	15	1143.59	2
32	SPRG_02805T0	1	phosphoenolpyruvate carboxykinase	VNQPTTAAVFDTLYAK	0.9993	15	1014.03	2
32	SPRG_02805T0	1	phosphoenolpyruvate carboxykinase	HNMTYDQIAEHEER	0.9919	15	958.924	2
32	SPRG_02805T0	1	phosphoenolpyruvate carboxykinase	LVNTGWTGGAYGVGSR	0.9993	15	869.938	2
32	SPRG_02805T0	1	phosphoenolpyruvate carboxykinase	AVFDTLYAK	0.9967	15	658.371	2
32	SPRG_02805T0	1	phosphoenolpyruvate carboxykinase	ACNIVDEDWK	0.9993	15	763.86	2
32	SPRG_02805T0	1	phosphoenolpyruvate carboxykinase	VPDYYNIEK	0.9993	15	714.843	2
32	SPRG_02805T0	1	phosphoenolpyruvate carboxykinase	QEPSAQHVDWGK	0.9992	15	557.281	3
32	SPRG_02805T0	1	phosphoenolpyruvate carboxykinase	FMTQHPIVYADLLK	0.9763	15	655.358	3
33	SPRG_03506T0	1	TKL protein kinase	GGQAPVADPTDNLFPELQQYR	0.9991	15	1230.61	2
33	SPRG_03506T0	1	TKL protein kinase	MIEGDEEAVLFSK	0.9991	15	878.433	2
33	SPRG_03506T0	1	TKL protein kinase	SYEETLTAGVGTVR	0.9991	15	813.923	2
33	SPRG_03506T0	1	TKL protein kinase	SFGVVLSELDTR	0.9906	15	733.873	2
33	SPRG_03506T0	1	TKL protein kinase	AGGAPDMSIVVK	0.9991	15	716.888	2
33	SPRG_03506T0	1	TKL protein kinase	WLGHYHGQPVAIK	0.9991	15	897.523	2
33	SPRG_03506T0	1	TKL protein kinase	WTSGYDLSAITEFMDGGDVR	0.9991	15	1182.54	2
33	SPRG_03506T0	1	TKL protein kinase	GVVLSELDTR	0.9991	15	616.858	2
33	SPRG_03506T0	1	TKL protein kinase	EIPFEDQK	0.9972	15	647.35	2
33	SPRG_03506T0	1	TKL protein kinase	IDHNEVLLTR	0.9991	15	677.353	2
33	SPRG_03506T0	1	TKL protein kinase	LVEMLHQAK	0.9991	15	678.88	2
33	SPRG_03506T0	1	TKL protein kinase	INLTWK	0.9959	15	531.829	2
33	SPRG_03506T0	1	TKL protein kinase	INIAIDTAEALAYLHSLTPK	0.9991	15	814.781	3
33	SPRG_03506T0	1	TKL protein kinase	LPDHYVNPTSLNSNGR	0.9991	15	643.328	3
33	SPRG_03506T0	1	TKL protein kinase	GAFGVVWLGHYHGQPVAIKR	0.9991	15	620.847	4
34	SPRG_07331T0	1	hypothetical protein	IASDFPNVDVSR	0.9991	15	732.38	2
34	SPRG_07331T0	1	hypothetical protein	GSDNFLDMTAK	0.9991	15	743.855	2
34	SPRG_07331T0	1	hypothetical protein	VFVDELGAPESSLLNAVSK	0.9991	15	1132.1	2
34	SPRG_07331T0	1	hypothetical protein	SDAYVVTDDYR	0.999	15	724.356	2
34	SPRG_07331T0	1	hypothetical protein	CDDLLLLR	0.9991	15	575.791	2
34	SPRG_07331T0	1	hypothetical protein	EAIQTIIK	0.965	15	602.385	2
34	SPRG_07331T0	1	hypothetical protein	LVQQLEASLR	0.9991	15	650.859	2
34	SPRG_07331T0	1	hypothetical protein	TIFDFK	0.9972	15	529.789	2
34	SPRG_07331T0	1	hypothetical protein	TVVVEVFDAAEDHVDLLK	0.9991	15	763.069	3
34	SPRG_07331T0	1	hypothetical protein	WCPPGHGDLYPSLLGSGK	0.9991	15	740.032	3
34	SPRG_07331T0	1	hypothetical protein	DDFSFVYDCMSGVQGPYAHR	0.9991	15	828.699	3
34	SPRG_07331T0	1	hypothetical protein	ILTASHNPGGIDEDFGIK	0.9967	15	724.712	3
34	SPRG_07331T0	1	hypothetical protein	YPEIVSDIDLELLQNK	0.9991	15	726.398	3
34	SPRG_07331T0	1	hypothetical protein	AFMAEHYLNNFVQSTFDALPSK	0.9991	15	940.125	3
34	SPRG_07331T0	1	hypothetical protein	EDFGGHHADPNLTYAHELTHIMGVDAK	0.9991	15	816.634	4
35	SPRG_08827T0	1	hypothetical protein	QQELIATLPQVFR	0.9993	15	843.939	2
35	SPRG_08827T0	1	hypothetical protein	FMAVMYGDEER	0.9993	15	746.361	2
35	SPRG_08827T0	1	hypothetical protein	MIQDVEELMSR	0.9993	15	747.857	2
35	SPRG_08827T0	1	hypothetical protein	TSFIEYLLGQK	0.9993	15	793.904	2
35	SPRG_08827T0	1	hypothetical protein	LDISDEFQR	0.9993	15	633.807	2
35	SPRG_08827T0	1	hypothetical protein	SDLMSELR	0.9991	15	547.758	2
35	SPRG_08827T0	1	hypothetical protein	VIWDLADVDK	0.9993	15	731.383	2
35	SPRG_08827T0	1	hypothetical protein	GYDFVQVAK	0.9993	15	657.877	2
35	SPRG_08827T0	1	hypothetical protein	ADMILLLFDAHK	0.9993	15	558.98	3
35	SPRG_08827T0	1	hypothetical protein	QLEHMTVIDTPGILSGEK	0.9993	15	752.731	3
35	SPRG_08827T0	1	hypothetical protein	VFIGSFWDQPLLFNDNAALFEK	0.9993	15	953.722	3
35	SPRG_08827T0	1	hypothetical protein	IVPGNALAVSPDLPYGGLSMFGTSFLNK	0.9993	15	1051.87	3
35	SPRG_08827T0	1	hypothetical protein	TLDWVVTPFKEEYDAIFR	0.9993	15	839.768	3
35	SPRG_08827T0	1	hypothetical protein	KLPHNAAIR	0.9931	15	436.604	3
35	SPRG_08827T0	1	hypothetical protein	YLFDEFHSPLLSEADFDAKPTVLMIGQYSVGK	0.9993	15	1013.27	4
36	SPRG_09840T0	1	phosphoglycerate kinase 1	VDFNVPFANGEISNTQR	0.9991	14	1026.49	2
36	SPRG_09840T0	1	phosphoglycerate kinase 1	GVFEFDAFAQGTK	0.993	14	852.951	2
36	SPRG_09840T0	1	phosphoglycerate kinase 1	LHLPVDFIIADK	0.9991	14	834.997	2
36	SPRG_09840T0	1	phosphoglycerate kinase 1	SHLGRPDGNVVAK	0.9991	14	819.454	2
36	SPRG_09840T0	1	phosphoglycerate kinase 1	ILPGVNALTDAR	0.9976	14	692.387	2
36	SPRG_09840T0	1	phosphoglycerate kinase 1	ALDAPERPFLSILGGAK	0.9991	14	1022.07	2
36	SPRG_09840T0	1	phosphoglycerate kinase 1	VDAALPTIQYALDQGAK	0.9991	14	1031.55	2
36	SPRG_09840T0	1	phosphoglycerate kinase 1	GVMDAVVEATQK	0.9991	14	768.394	2
36	SPRG_09840T0	1	phosphoglycerate kinase 1	AAGFLLDK	0.9991	14	561.807	2
36	SPRG_09840T0	1	phosphoglycerate kinase 1	AIFAEACVR	0.999	14	585.304	2
36	SPRG_09840T0	1	phosphoglycerate kinase 1	IVLDIVEK	0.9991	14	608.843	2
36	SPRG_09840T0	1	phosphoglycerate kinase 1	FAADANTSVVDEADGIPDGWMGLDVGPK	0.9991	14	1045.84	3
36	SPRG_09840T0	1	phosphoglycerate kinase 1	VIDNMNIGGSLYDADGAK	0.9991	14	714.381	3
36	SPRG_09840T0	1	phosphoglycerate kinase 1	NCVGPDVEAACADPVHGSVILLENLR	0.9991	14	976.455	3
37	SPRG_04481T0	1	tubulin alpha chain	AVFADLEPSVCDEVR	0.9991	14	920.389	2
37	SPRG_04481T0	1	tubulin alpha chain	WYVGEGMEEGEFSEAR	0.9991	14	1010.46	2
37	SPRG_04481T0	1	tubulin alpha chain	NAVGGGTGSGLGSLLLER	0.9991	14	901.467	2
37	SPRG_04481T0	1	tubulin alpha chain	NTSAIAEVFSR	0.9991	14	669.843	2
37	SPRG_04481T0	1	tubulin alpha chain	CGINYEPPTVVPGGDLAR	0.9991	14	1024.5	2
37	SPRG_04481T0	1	tubulin alpha chain	TIQFVDWCPTGFK	0.9991	14	938.45	2
37	SPRG_04481T0	1	tubulin alpha chain	LIAQVISSLTTSLR	0.9991	14	823.481	2
37	SPRG_04481T0	1	tubulin alpha chain	FVDWCPTGFK	0.9843	14	767.367	2
37	SPRG_04481T0	1	tubulin alpha chain	EIVDAILDR	0.9991	14	594.31	2
37	SPRG_04481T0	1	tubulin alpha chain	IVDAILDR	0.9937	14	529.785	2
37	SPRG_04481T0	1	tubulin alpha chain	FDLMYAK	0.9991	14	588.289	2
37	SPRG_04481T0	1	tubulin alpha chain	SLDIERPSYTNLNR	0.9991	14	607.984	3
37	SPRG_04481T0	1	tubulin alpha chain	QLYHPEQIISGK	0.9991	14	567.674	3
37	SPRG_04481T0	1	tubulin alpha chain	AYHEQLSVAEITNSCFDPLSMMAK	0.9991	14	1007.13	3
38	SPRG_09073T0	1	hypothetical protein	SLLMDIPQLASVR	0.9991	13	793.918	2
38	SPRG_09073T0	1	hypothetical protein	LEEAIDTVLK	0.9991	13	709.858	2
38	SPRG_09073T0	1	hypothetical protein	IFEGLAEMER	0.9991	13	669.831	2
38	SPRG_09073T0	1	hypothetical protein	MGAFLDFCR	0.9961	13	625.284	2
38	SPRG_09073T0	1	hypothetical protein	MLEDMVILK	0.9983	13	690.373	2
38	SPRG_09073T0	1	hypothetical protein	LLPQLFDAK	0.9991	13	666.886	2
38	SPRG_09073T0	1	hypothetical protein	ELQDPLENHAIFAAAEEAGK	0.9991	13	814.413	3
38	SPRG_09073T0	1	hypothetical protein	EAAIFQYDVAPLSGEIYEPVFLSAGK	0.9991	13	1034.86	3
38	SPRG_09073T0	1	hypothetical protein	ATDADGELQVELLLHDCLPSIK	0.9991	13	905.458	3
38	SPRG_09073T0	1	hypothetical protein	GHPMPLIQEFAHR	0.9991	13	559.636	3
38	SPRG_09073T0	1	hypothetical protein	RQDVAAELDELQAK	0.999	13	625.366	3
38	SPRG_09073T0	1	hypothetical protein	MLYWLEIGSSPHK	0.9991	13	616.996	3
38	SPRG_09073T0	1	hypothetical protein	MPNLLVTADLHPSGKPVSIIGMR	0.9991	13	692.259	4
39	SPRG_02413T0	1	CAMK/CAMK1 protein kinase	DLVLILLNAIK	0.9991	13	756.974	2
39	SPRG_02413T0	1	CAMK/CAMK1 protein kinase	VTEIMEGGELFDR	0.9957	13	820.389	2
39	SPRG_02413T0	1	CAMK/CAMK1 protein kinase	STPIPNAPADAAAK	0.9991	13	806.433	2
39	SPRG_02413T0	1	CAMK/CAMK1 protein kinase	DFISTMLVVDPTK	0.9974	13	877.487	2
39	SPRG_02413T0	1	CAMK/CAMK1 protein kinase	DLKPENILLTSK	0.9991	13	902.034	2
39	SPRG_02413T0	1	CAMK/CAMK1 protein kinase	FESPYWDAVSAEAK	0.9991	13	944.454	2
39	SPRG_02413T0	1	CAMK/CAMK1 protein kinase	HFDEVYTLGK	0.9991	13	748.902	2
39	SPRG_02413T0	1	CAMK/CAMK1 protein kinase	LGEGTFSVVK	0.9991	13	662.837	2
39	SPRG_02413T0	1	CAMK/CAMK1 protein kinase	APEASPAHAGEGETK	0.9991	13	580.63	3
39	SPRG_02413T0	1	CAMK/CAMK1 protein kinase	QDFNASLTTACGTPGYVAPEILK	0.9991	13	910.806	3
39	SPRG_02413T0	1	CAMK/CAMK1 protein kinase	SDADQLLQHAWVTGTEVSTVPLTQAMEQLK	0.9991	13	1195.6	3
39	SPRG_02413T0	1	CAMK/CAMK1 protein kinase	QGLTQEDLDALHEEISILKK	0.9991	13	678.872	4
39	SPRG_02413T0	1	CAMK/CAMK1 protein kinase	KQGLTQEDLDALHEEISILK	0.9991	13	678.76	4
40	SPRG_08293T0	1	hypothetical protein	CGSAAEAVENLNLR	0.9991	12	818.86	2
40	SPRG_08293T0	1	hypothetical protein	ACIDEINGWGK	0.9991	12	770.355	2
40	SPRG_08293T0	1	hypothetical protein	AVGDWGSTPYK	0.9991	12	734.836	2
40	SPRG_08293T0	1	hypothetical protein	FATTFEDMYSDPALK	0.9991	12	1012.47	2
40	SPRG_08293T0	1	hypothetical protein	TWSFAGNNLEGTK	0.9991	12	856.897	2
40	SPRG_08293T0	1	hypothetical protein	AQWVTFDK	0.9991	12	641.812	2
40	SPRG_08293T0	1	hypothetical protein	GAPGIECK	0.9988	12	554.794	2
40	SPRG_08293T0	1	hypothetical protein	WLNVVGNHDIGGAMFLCGAEK	0.9991	12	855.763	3
40	SPRG_08293T0	1	hypothetical protein	IIGHGDNFYWNGLGGSNDDKFR	0.9991	12	924.125	3
40	SPRG_08293T0	1	hypothetical protein	KDDASTSSDKPNGNATPSPAK	0.9991	12	888.801	3
40	SPRG_08293T0	1	hypothetical protein	GHCWFIPSSTYTAK	0.9976	12	644.647	3
40	SPRG_08293T0	1	hypothetical protein	SHDTSLWGTHFIENGGGGGIYTSSANALSNDFVK	0.9991	12	957.455	4
41	SPRG_07363T0	1	hypothetical protein	MQLDGSSPVCEDIGR	0.9991	12	898.878	2
41	SPRG_07363T0	1	hypothetical protein	SFPAYVLNAPATEVTTLANGLR	0.9991	12	1225.15	2
41	SPRG_07363T0	1	hypothetical protein	IDAVDAAAVR	0.9991	12	572.827	2
41	SPRG_07363T0	1	hypothetical protein	TILGSEENVR	0.9984	12	631.346	2
41	SPRG_07363T0	1	hypothetical protein	QQEEVIFDR	0.999	12	654.34	2
41	SPRG_07363T0	1	hypothetical protein	LTPAEIFAR	0.9989	12	581.322	2
41	SPRG_07363T0	1	hypothetical protein	YETEANNGAAHFLEHMAFK	0.9991	12	823.394	3
41	SPRG_07363T0	1	hypothetical protein	KDVPQALDILSDILQNSK	0.9991	12	810.455	3
41	SPRG_07363T0	1	hypothetical protein	GDLQDYIATHYTAPR	0.9991	12	622.32	3
41	SPRG_07363T0	1	hypothetical protein	HALAAVGPIHELPDYNFIR	0.9927	12	759.739	3
41	SPRG_07363T0	1	hypothetical protein	TQQQLEMEIENMGGHLNAYTSR	0.9991	12	904.082	3
41	SPRG_07363T0	1	hypothetical protein	MVVAGAGAVDHSQLVDLAQNCFGNLPTEPR	0.9991	12	1100.51	3
42	SPRG_03360T0	1	hypothetical protein	STPAPVSMQEILEK	0.9991	12	909.466	2
42	SPRG_03360T0	1	hypothetical protein	VAAPWTQPIEEIR	0.9991	12	827.417	2
42	SPRG_03360T0	1	hypothetical protein	RPDDVFDMTIQESG	0.9836	12	877.447	2
42	SPRG_03360T0	1	hypothetical protein	NLDGSVFAPVER	0.9991	12	724.377	2
42	SPRG_03360T0	1	hypothetical protein	LHEHGLQFK	0.9991	12	698.88	2
42	SPRG_03360T0	1	hypothetical protein	LIESIIVSH	0.9773	12	577.821	2
42	SPRG_03360T0	1	hypothetical protein	LPDDIVSK	0.9975	12	587.858	2
42	SPRG_03360T0	1	hypothetical protein	IDMPVLLDAK	0.9991	12	701.877	2
42	SPRG_03360T0	1	hypothetical protein	VWVWLSK	0.9985	12	603.344	2
42	SPRG_03360T0	1	hypothetical protein	WGMTEIEGEESTRPQFTGEPVLSAITGAK	0.9991	12	1137.22	3
42	SPRG_03360T0	1	hypothetical protein	LYDFHPYEHIHAAYEDDDEQQNLFAK	0.9991	12	874.895	4
42	SPRG_03360T0	1	hypothetical protein	NLDLDALCMDGSILACYPLHNEDEIAHLAK	0.9991	12	920.171	4
43	SPRG_11196T0	1	hypothetical protein	TPAVAEEPVVEAK	0.9993	12	814.447	2
43	SPRG_11196T0	1	hypothetical protein	EVVAPAEAPIDVTAEPAVEEK	0.9993	12	1226.61	2
43	SPRG_11196T0	1	hypothetical protein	FEDILNVAAAK	0.9993	12	739.857	2
43	SPRG_11196T0	1	hypothetical protein	FTIASTSVEAK	0.9993	12	721.384	2
43	SPRG_11196T0	1	hypothetical protein	VAPVPEVVPEVAATK	0.9993	12	897.514	2
43	SPRG_11196T0	1	hypothetical protein	KPVVVAVADEEKK	0.9993	12	994.619	2
43	SPRG_11196T0	1	hypothetical protein	VEEEIIEK	0.9993	12	638.758	2
43	SPRG_11196T0	1	hypothetical protein	RFNDFK	0.9588	12	557.78	2
43	SPRG_11196T0	1	hypothetical protein	VVVYHISGEGLSITK	0.9993	12	678.731	3
43	SPRG_11196T0	1	hypothetical protein	TLSDVSGLPALPVAGFSTVFK	0.9993	12	798.766	3
43	SPRG_11196T0	1	hypothetical protein	VVVFLTPAPEPVVEAAPATEEAPVAATEAVAATEVVTATEVVAEEAPK	0.9993	12	1265.37	4
43	SPRG_11196T0	1	hypothetical protein	VFHATLSDVSGLPALPVAGFSTVFKR	0.9993	12	751.916	4
44	SPRG_02353T0	1	hypothetical protein	FASGPGGDIFETLK	0.9991	12	863.945	2
44	SPRG_02353T0	1	hypothetical protein	ELNVLSYLIDTK	0.9991	12	848.466	2
44	SPRG_02353T0	1	hypothetical protein	IVNDQTAMDIISR	0.9991	12	810.405	2
44	SPRG_02353T0	1	hypothetical protein	TINPFEWENFLER	0.9991	12	919.938	2
44	SPRG_02353T0	1	hypothetical protein	IEAILGSYK	0.9513	12	641.348	2
44	SPRG_02353T0	1	hypothetical protein	LFVELINFK	0.9991	12	705.906	2
44	SPRG_02353T0	1	hypothetical protein	TPLTIIGFR	0.9976	12	581.337	2
44	SPRG_02353T0	1	hypothetical protein	YFSVLIR	0.9767	12	521.294	2
44	SPRG_02353T0	1	hypothetical protein	SLYHVIDNVEAVINCLK	0.9991	12	755.396	3
44	SPRG_02353T0	1	hypothetical protein	NDSSESWFGWWTTELEYLEHSTASAR	0.9991	12	1078.48	3
44	SPRG_02353T0	1	hypothetical protein	FNILDMDNLPQMYTSVMQK	0.9991	12	859.419	3
44	SPRG_02353T0	1	hypothetical protein	KFPEEVQLWASYR	0.9991	12	647.68	3
45	SPRG_06052T0	1	hypothetical protein	LCEGAIPETVATSLGQR	0.9991	12	967.978	2
45	SPRG_06052T0	1	hypothetical protein	FFSEGEAVDGTGR	0.9991	12	758.367	2
45	SPRG_06052T0	1	hypothetical protein	NTIFFDAVQCGR	0.9991	12	780.84	2
45	SPRG_06052T0	1	hypothetical protein	VVGPVQDDASLK	0.9991	12	758.434	2
45	SPRG_06052T0	1	hypothetical protein	CAVGSLSDDYDYR	0.9991	12	827.376	2
45	SPRG_06052T0	1	hypothetical protein	YLNDFKPALPK	0.9991	12	869.491	2
45	SPRG_06052T0	1	hypothetical protein	NIEQCGDIR	0.991	12	619.315	2
45	SPRG_06052T0	1	hypothetical protein	EQWPTVDVFLCHYSEPVVDSMK	0.9991	12	981.788	3
45	SPRG_06052T0	1	hypothetical protein	YILILDNDMKPHPK	0.9991	12	710.412	3
45	SPRG_06052T0	1	hypothetical protein	VPAPDPKPSLVFPR	0.9991	12	603.347	3
45	SPRG_06052T0	1	hypothetical protein	SVWDANNHFK	0.9991	12	502.607	3
45	SPRG_06052T0	1	hypothetical protein	FMDAGDKPYGASMSGRPNHYEPSFR	0.9991	12	777.119	4
46	SPRG_02212T0	1	hypothetical protein	TFQAISATPASPIAMK	0.9991	12	961.518	2
46	SPRG_02212T0	1	hypothetical protein	VSYIQSNTPAGK	0.9991	12	776.913	2
46	SPRG_02212T0	1	hypothetical protein	TPGELEDGALVDGGALNLYSR	0.9991	12	1146.05	2
46	SPRG_02212T0	1	hypothetical protein	YIDSYFDVSQK	0.9991	12	826.92	2
46	SPRG_02212T0	1	hypothetical protein	AGGDYDEVK	0.9991	12	621.265	2
46	SPRG_02212T0	1	hypothetical protein	WFNEDAPGK	0.9989	12	676.366	2
46	SPRG_02212T0	1	hypothetical protein	DAGGDYDEVK	0.9911	12	678.834	2
46	SPRG_02212T0	1	hypothetical protein	VMWQICAYR	0.998	12	680.33	2
46	SPRG_02212T0	1	hypothetical protein	GTVNGVCPK	0.9991	12	604.79	2
46	SPRG_02212T0	1	hypothetical protein	IDIEER	0.9726	12	459.725	2
46	SPRG_02212T0	1	hypothetical protein	AQMQELK	0.9991	12	568.249	2
46	SPRG_02212T0	1	hypothetical protein	MPFGEWISQFWELLQKR	0.9991	12	828.432	3
47	SPRG_19322T0	1	hypothetical protein	AEVDIELLR	0.9991	11	601.322	2
47	SPRG_19322T0	1	hypothetical protein	NAGISLLASK	0.9889	11	631.379	2
47	SPRG_19322T0	1	hypothetical protein	SDLAIFR	0.9931	11	483.247	2
47	SPRG_19322T0	1	hypothetical protein	SISVTPEHIDEAAAILAESVLAAR	0.9991	11	869.774	3
47	SPRG_19322T0	1	hypothetical protein	SSLAEELPYLPALHASPLASEIAVGATGK	0.9991	11	1060.9	3
47	SPRG_19322T0	1	hypothetical protein	GLSGVARPDDASALVASFLK	0.9991	11	754.747	3
47	SPRG_19322T0	1	hypothetical protein	SNAADLLSEGIHAAAFYDNR	0.9991	11	760.381	3
47	SPRG_19322T0	1	hypothetical protein	EFQAVASSPLSAAELEAAK	0.9991	11	736.387	3
47	SPRG_19322T0	1	hypothetical protein	SAAHVLEHVLK	0.9991	11	497.969	3
47	SPRG_19322T0	1	hypothetical protein	GINQSALNDIANTHFSGVVAGDR	0.9991	11	834.099	3
47	SPRG_19322T0	1	hypothetical protein	SAFAQSAITEASTHAALHAVSVK	0.9895	11	646.993	4
48	SPRG_08077T0	1	hypothetical protein	VALEALQNLLGK	0.9991	11	778.932	2
48	SPRG_08077T0	1	hypothetical protein	IEYFVPEGTTVDAAPFLR	0.9991	11	1085.04	2
48	SPRG_08077T0	1	hypothetical protein	LLIELLESEDPK	0.9991	11	843.953	2
48	SPRG_08077T0	1	hypothetical protein	NAAAHEEQADAVIDTFLR	0.9991	11	1058.03	2
48	SPRG_08077T0	1	hypothetical protein	TVAVALYDIGDFVR	0.9991	11	841.939	2
48	SPRG_08077T0	1	hypothetical protein	LYDIGDFVR	0.9991	11	621.308	2
48	SPRG_08077T0	1	hypothetical protein	MNALDVALAR	0.9991	11	609.307	2
48	SPRG_08077T0	1	hypothetical protein	IDELLPDGGR	0.9939	11	614.814	2
48	SPRG_08077T0	1	hypothetical protein	FGSSGAVHALIQQVIAAPR	0.9991	11	689.378	3
48	SPRG_08077T0	1	hypothetical protein	TGALNWGLLHTDK	0.9991	11	571.972	3
48	SPRG_08077T0	1	hypothetical protein	SGEFLGHGLLK	0.9966	11	482.609	3
49	SPRG_06576T0	1	hypothetical protein	AANIIAEECQQR	0.9665	11	768.398	2
49	SPRG_06576T0	1	hypothetical protein	SFGFNTAVEEAQR	0.999	11	800.421	2
49	SPRG_06576T0	1	hypothetical protein	IMSQDDVILGDIR	0.999	11	809.918	2
49	SPRG_06576T0	1	hypothetical protein	TIDNDVDLLDR	0.999	11	716.856	2
49	SPRG_06576T0	1	hypothetical protein	TVFFPITAITK	0.999	11	763.431	2
49	SPRG_06576T0	1	hypothetical protein	YIDPSYMIR	0.9984	11	651.327	2
49	SPRG_06576T0	1	hypothetical protein	LPPIGEFMK	0.9988	11	660.355	2
49	SPRG_06576T0	1	hypothetical protein	MGFVGFHNWTDLSDK	0.999	11	681.336	3
49	SPRG_06576T0	1	hypothetical protein	KLPPIGEFMK	0.999	11	531.336	3
49	SPRG_06576T0	1	hypothetical protein	EAPLMLTPDVVSTIHHSGGTILGSNR	0.999	11	712.358	4
49	SPRG_06576T0	1	hypothetical protein	IIEFLTTHGVNQLYVIGGDGTHR	0.999	11	671.851	4
50	SPRG_20866T0	1	hypothetical protein	LWDTNPILEAFGNAK	0.9991	11	989.004	2
50	SPRG_20866T0	1	hypothetical protein	IALLDALLK	0.9991	11	629.373	2
50	SPRG_20866T0	1	hypothetical protein	AFLWLLEQTR	0.9991	11	710.873	2
50	SPRG_20866T0	1	hypothetical protein	VVDDMTSLYYIHEAGILENLNVR	0.9991	11	936.808	3
50	SPRG_20866T0	1	hypothetical protein	AAEIASEAHQAEAAALR	0.9991	11	618.326	3
50	SPRG_20866T0	1	hypothetical protein	DCIDLIAAKPNGILALLDAEAR	0.9991	11	877.132	3
50	SPRG_20866T0	1	hypothetical protein	YNDFNSLHQELK	0.9941	11	599.298	3
50	SPRG_20866T0	1	hypothetical protein	NDNGLQEMIHAVK	0.9991	11	591.643	3
50	SPRG_20866T0	1	hypothetical protein	YMTQVLTQMPDALLNVHMDR	0.9991	11	840.75	3
50	SPRG_20866T0	1	hypothetical protein	AMQLQDDIQDAFSQYNDTLLALR	0.9856	11	938.462	3
50	SPRG_20866T0	1	hypothetical protein	QAIANAADAEPLNDAELHEVEQLVHELLEK	0.9991	11	900.453	4
51	SPRG_19127T0	1	CAMK protein kinase	LIDHLLLLNASK	0.9991	11	819.483	2
51	SPRG_19127T0	1	CAMK protein kinase	YSYDTPEWAGVSK	0.9991	11	895.959	2
51	SPRG_19127T0	1	CAMK protein kinase	AFNYFDTK	0.9951	11	647.318	2
51	SPRG_19127T0	1	CAMK protein kinase	LFDVFEDAR	0.9991	11	628.283	2
51	SPRG_19127T0	1	CAMK protein kinase	VIDFGLSR	0.9989	11	525.777	2
51	SPRG_19127T0	1	CAMK protein kinase	HLHLVTELCTGGELFDR	0.9991	11	710.678	3
51	SPRG_19127T0	1	CAMK protein kinase	ELGHGHYGTVR	0.9991	11	457.243	3
51	SPRG_19127T0	1	CAMK protein kinase	DLKPENFLFETK	0.9991	11	638.352	3
51	SPRG_19127T0	1	CAMK protein kinase	VALAVIADQMTGAEINELKK	0.9991	11	849.476	3
51	SPRG_19127T0	1	CAMK protein kinase	LTAEQALQHPWLMGAAPAVER	0.9991	11	811.753	3
51	SPRG_19127T0	1	CAMK protein kinase	VSRPETLK	0.9989	11	406.563	3
52	SPRG_10439T0	1	elongation factor 1-alpha 1	TVESFQEYPPLGR	0.9991	11	833.92	2
52	SPRG_10439T0	1	elongation factor 1-alpha 1	YFFTVIDAPGHR	0.9991	11	783.903	2
52	SPRG_10439T0	1	elongation factor 1-alpha 1	FGPVGLQTEVK	0.9991	11	731.921	2
52	SPRG_10439T0	1	elongation factor 1-alpha 1	IGGIGTVPVGR	0.9991	11	585.298	2
52	SPRG_10439T0	1	elongation factor 1-alpha 1	LVVIGHVDAGK	0.9991	11	698.398	2
52	SPRG_10439T0	1	elongation factor 1-alpha 1	SFQEYPPLGR	0.9965	11	669.35	2
52	SPRG_10439T0	1	elongation factor 1-alpha 1	LPLQDVYK	0.9991	11	632.313	2
52	SPRG_10439T0	1	elongation factor 1-alpha 1	QMIVAINK	0.9991	11	602.817	2
52	SPRG_10439T0	1	elongation factor 1-alpha 1	WVLDNLK	0.9893	11	588.29	2
52	SPRG_10439T0	1	elongation factor 1-alpha 1	QTVAVGVIHGVVK	0.9991	11	532.309	3
52	SPRG_10439T0	1	elongation factor 1-alpha 1	VIVLNHPGQIGNGYSPVLDCHTAHVACK	0.9991	11	831.423	4
53	SPRG_08032T0	1	hypothetical protein	LNPPCYANSPICAK	0.9991	11	935.931	2
53	SPRG_08032T0	1	hypothetical protein	IEYDFNAK	0.9991	11	644.313	2
53	SPRG_08032T0	1	hypothetical protein	NTNTFAEK	0.9988	11	606.828	2
53	SPRG_08032T0	1	hypothetical protein	QFDVNCGR	0.9987	11	564.756	2
53	SPRG_08032T0	1	hypothetical protein	FGLVLK	0.9871	11	482.769	2
53	SPRG_08032T0	1	hypothetical protein	HMKPLPK	0.9991	11	641.891	2
53	SPRG_08032T0	1	hypothetical protein	VEFCK	0.995	11	480.265	2
53	SPRG_08032T0	1	hypothetical protein	AAMDTVNTASPEGALMYVQTEGINK	0.9991	11	972.449	3
53	SPRG_08032T0	1	hypothetical protein	EVCTTAAPDCVVMPANAPNAVPLTLK	0.9974	11	1002.49	3
53	SPRG_08032T0	1	hypothetical protein	GTHDFGSYPDNVWFSFPNSCYTK	0.9991	11	1001.78	3
53	SPRG_08032T0	1	hypothetical protein	KNTNTFAEK	0.9991	11	495.626	3
54	SPRG_12053T0	1	hypothetical protein	SIGQLEADAALQAAHVVALTSAR	0.999	10	812.767	3
54	SPRG_12053T0	1	hypothetical protein	DAFQAQLAAVEAANAATTAALEAEVAALK	0.999	10	1039.87	3
54	SPRG_12053T0	1	hypothetical protein	VAQLEAELATLQAGAEEASAAVAAR	0.999	10	862.108	3
54	SPRG_12053T0	1	hypothetical protein	LATVEGEALAAAHLLASTR	0.999	10	680.036	3
54	SPRG_12053T0	1	hypothetical protein	DQVAALDAAVAAAQATADADLAAATNDAAAK	0.998	10	1048.51	3
54	SPRG_12053T0	1	hypothetical protein	IGDDEIIGSLTLPLLQFEQSPPTGK	0.999	10	986.184	3
54	SPRG_12053T0	1	hypothetical protein	SLELFVMDHDK	0.999	10	541.278	3
54	SPRG_12053T0	1	hypothetical protein	IAQLETDAEAAAAHQATTEAQLHAAMTQADVDAAELMVLR	0.999	10	1080.77	4
54	SPRG_12053T0	1	hypothetical protein	TTTVVSELNPVWTHEIHEFTLTEGIMYTK	0.999	10	916.961	4
54	SPRG_12053T0	1	hypothetical protein	DDLHAQVSALEVAHATEIEALQAQLAAAEAK	0.999	10	876.448	4
55	SPRG_12471T0	1	hypothetical protein	LNLPGAEELYFTEFNR	0.999	10	1029	2
55	SPRG_12471T0	1	hypothetical protein	GNWADLIDYLR	0.999	10	740.357	2
55	SPRG_12471T0	1	hypothetical protein	AFMNAELPNELIELLER	0.999	10	1073.55	2
55	SPRG_12471T0	1	hypothetical protein	ALIDQVVQTALPEAR	0.9972	10	884.481	2
55	SPRG_12471T0	1	hypothetical protein	LLQPWLEAR	0.9946	10	635.35	2
55	SPRG_12471T0	1	hypothetical protein	ALEHYTELADLK	0.999	10	564.306	3
55	SPRG_12471T0	1	hypothetical protein	SQLDNNNLHDALASFIK	0.999	10	730.047	3
55	SPRG_12471T0	1	hypothetical protein	TLLSQIPQTPVDQLVEEVEK	0.999	10	852.148	3
55	SPRG_12471T0	1	hypothetical protein	VAQDTVFVTALHTASK	0.998	10	659.352	3
55	SPRG_12471T0	1	hypothetical protein	LLEINLLGGSPQVADAILSNNMFSHYDRPR	0.999	10	871.942	4
56	SPRG_07856T0	1	TKL protein kinase	GAFGEVWLGQFK	0.999	10	813.923	2
56	SPRG_07856T0	1	TKL protein kinase	LIQDVVQPALCASSS	0.999	10	860.932	2
56	SPRG_07856T0	1	TKL protein kinase	ATLTWPIEK	0.999	10	673.873	2
56	SPRG_07856T0	1	TKL protein kinase	GVVLSELDTCAIPFADQAIGK	0.999	10	827.75	3
56	SPRG_07856T0	1	TKL protein kinase	AKPTFSVECPPAVLDLAMR	0.999	10	793.745	3
56	SPRG_07856T0	1	TKL protein kinase	IALDIAQGLVYLHSLTPK	0.999	10	747.425	3
56	SPRG_07856T0	1	TKL protein kinase	KEIECFVAEIK	0.9988	10	596.322	3
56	SPRG_07856T0	1	TKL protein kinase	NGDLFYHLQK	0.9919	10	508.271	3
56	SPRG_07856T0	1	TKL protein kinase	VDFHLIQYTR	0.9988	10	479.254	3
56	SPRG_07856T0	1	TKL protein kinase	TFNFHQQPPPPTNMPSSGYVLDSEDDFKR	0.999	10	910.67	4
57	SPRG_00644T0	1	fructose-bisphosphate aldolase	GEAASIAGAVAGAHHVR	0.9991	10	859.46	2
57	SPRG_00644T0	1	fructose-bisphosphate aldolase	MNIDTDTQWAYWNGLR	0.9991	10	1064.48	2
57	SPRG_00644T0	1	fructose-bisphosphate aldolase	MLDLSEEPLEENVQISK	0.9991	10	1131.56	2
57	SPRG_00644T0	1	fructose-bisphosphate aldolase	QFYLSK	0.9927	10	537.307	2
57	SPRG_00644T0	1	fructose-bisphosphate aldolase	LLPWFDGMLAADEEYFAIHGEPLFSSH	0.9991	10	1079.5	3
57	SPRG_00644T0	1	fructose-bisphosphate aldolase	GLLDIVKPGVLTGDDVMAVYTYAK	0.9991	10	990.867	3
57	SPRG_00644T0	1	fructose-bisphosphate aldolase	LHPELLQGFQEHVAAK	0.9991	10	702.389	3
57	SPRG_00644T0	1	fructose-bisphosphate aldolase	HYGVPVILHSDHCAK	0.9991	10	670.674	3
57	SPRG_00644T0	1	fructose-bisphosphate aldolase	GNVHGVYKPGNVK	0.9991	10	600.987	3
57	SPRG_00644T0	1	fructose-bisphosphate aldolase	LNNGTDKPVYFVFHGGSGSTEEEITTAVGAGVVK	0.9991	10	978.997	4
58	SPRG_20259T0	1	hypothetical protein	HSHFDDLFR	0.999	10	659.337	2
58	SPRG_20259T0	1	hypothetical protein	GVVIEDILR	0.999	10	579.317	2
58	SPRG_20259T0	1	hypothetical protein	DPGYFLDAVITPIYTLLK	0.999	10	776.407	3
58	SPRG_20259T0	1	hypothetical protein	MHYGHPDIFNK	0.999	10	549.618	3
58	SPRG_20259T0	1	hypothetical protein	ANSQLHDQEDDLTFVHMK	0.999	10	806.096	3
58	SPRG_20259T0	1	hypothetical protein	LVFSDEFNTDSRPFESGFDHK	0.999	10	921.439	3
58	SPRG_20259T0	1	hypothetical protein	SVFENYHQWCR	0.999	10	553.577	3
58	SPRG_20259T0	1	hypothetical protein	LPGNPIIGEGKPENQNHAIIFTR	0.999	10	701.626	4
58	SPRG_20259T0	1	hypothetical protein	TGGELAAHSQTPLSGYGTLHQEVLSLDEGLVPGAR	0.999	10	926.964	4
58	SPRG_20259T0	1	hypothetical protein	WTALEHIDTTNMGQHYFSPK	0.999	10	666.817	4
59	SPRG_06533T0	1	TKL protein kinase	QCLQQDPLLRPR	0.9991	10	828.929	2
59	SPRG_06533T0	1	TKL protein kinase	LSPECPPCIVR	0.9989	10	725.322	2
59	SPRG_06533T0	1	TKL protein kinase	MLISEVTSMTR	0.9991	10	714.344	2
59	SPRG_06533T0	1	TKL protein kinase	NTYWINADDVTR	0.9991	10	806.378	2
59	SPRG_06533T0	1	TKL protein kinase	LVTGALRPK	0.999	10	621.901	2
59	SPRG_06533T0	1	TKL protein kinase	ILELLK	0.9917	10	508.792	2
59	SPRG_06533T0	1	TKL protein kinase	LSWANEK	0.9975	10	568.316	2
59	SPRG_06533T0	1	TKL protein kinase	TEMGNLNGHPVLIK	0.9991	10	604.348	3
59	SPRG_06533T0	1	TKL protein kinase	GVVLTELDTGDVPFVEEMATMTK	0.9991	10	924.116	3
59	SPRG_06533T0	1	TKL protein kinase	IPVGGGTPPLDVNWHNYDELVPLK	0.9991	10	973.507	3
60	SPRG_00289T0	1	hypothetical protein	EISANTFLSYLR	0.999	10	779.4	2
60	SPRG_00289T0	1	hypothetical protein	SEGDLNNLFQSDIAR	0.9989	10	911.951	2
60	SPRG_00289T0	1	hypothetical protein	AELMQFLER	0.999	10	640.824	2
60	SPRG_00289T0	1	hypothetical protein	FVFSDALSK	0.999	10	651.332	2
60	SPRG_00289T0	1	hypothetical protein	YADSDHLLISMASLR	0.999	10	612.651	3
60	SPRG_00289T0	1	hypothetical protein	QSLSYGNEYVEDLSNVLDTHR	0.999	10	861.728	3
60	SPRG_00289T0	1	hypothetical protein	KPSVLLLDEATSALDTETEASIIDTLR	0.999	10	1064.05	3
60	SPRG_00289T0	1	hypothetical protein	LVDQGTYNELLDRPMGLFAELVQTTK	0.999	10	1080.55	3
60	SPRG_00289T0	1	hypothetical protein	ALQEFTQQLRPR	0.999	10	544.291	3
60	SPRG_00289T0	1	hypothetical protein	LDEIVYSELADQTHDK	0.999	10	722.035	3
61	SPRG_05370T0	1	AGC protein kinase	TFCGTPEYLAPEILENK	0.9991	10	1130.05	2
61	SPRG_05370T0	1	AGC protein kinase	VTIEDFDLLK	0.9991	10	740.904	2
61	SPRG_05370T0	1	AGC protein kinase	SLLTGLLQR	0.9991	10	572.821	2
61	SPRG_05370T0	1	AGC protein kinase	FPSFMSAEAK	0.9988	10	701.836	2
61	SPRG_05370T0	1	AGC protein kinase	NILQTIK	0.9989	10	559.322	2
61	SPRG_05370T0	1	AGC protein kinase	LFAAEILLALEELHNHDIIYR	0.9991	10	879.807	3
61	SPRG_05370T0	1	AGC protein kinase	NHPFFAGMDWDQVYR	0.9991	10	676.314	3
61	SPRG_05370T0	1	AGC protein kinase	LKPENILLDSEGHIR	0.9511	10	674.724	3
61	SPRG_05370T0	1	AGC protein kinase	KETTPEFKPPNR	0.9991	10	469.749	4
61	SPRG_05370T0	1	AGC protein kinase	MGSIDTSNFDLEFTGEKPVDSVVTTNLSETQR	0.9991	10	952.221	4
62	SPRG_04572T0	1	phosphoglycerate mutase	EELDLMWIPVTR	0.9991	10	823.447	2
62	SPRG_04572T0	1	phosphoglycerate mutase	HGESQWNVDNK	0.9977	10	801.418	2
62	SPRG_04572T0	1	phosphoglycerate mutase	LPFTESLATTK	0.9982	10	748.408	2
62	SPRG_04572T0	1	phosphoglycerate mutase	SFDQAYTSVLK	0.9975	10	773.889	2
62	SPRG_04572T0	1	phosphoglycerate mutase	FTGWHDVPLSAK	0.9991	10	823.429	2
62	SPRG_04572T0	1	phosphoglycerate mutase	VVPYWNDVIVPSIK	0.9991	10	959.03	2
62	SPRG_04572T0	1	phosphoglycerate mutase	WNDVIVPSIK	0.9991	10	729.88	2
62	SPRG_04572T0	1	phosphoglycerate mutase	YGIDQVMVWR	0.9991	10	705.849	2
62	SPRG_04572T0	1	phosphoglycerate mutase	YQIVLIR	0.9987	10	524.808	2
62	SPRG_04572T0	1	phosphoglycerate mutase	VYDLDENFVPVQHELAIAPLSGHYVGNQDEIR	0.9991	10	946.215	4
63	SPRG_16564T0	1	hypothetical protein	GYEAGEDDSEK	0.9991	10	744.339	2
63	SPRG_16564T0	1	hypothetical protein	QALEFAVITNGLEHPQITLK	0.9991	10	1255.71	2
63	SPRG_16564T0	1	hypothetical protein	SAQNSIISEYK	0.9991	10	764.359	2
63	SPRG_16564T0	1	hypothetical protein	TSGANSITETQR	0.9991	10	704.801	2
63	SPRG_16564T0	1	hypothetical protein	TPETTEAEDPK	0.9991	10	753.34	2
63	SPRG_16564T0	1	hypothetical protein	VVEHQWNILLK	0.9991	10	833.978	2
63	SPRG_16564T0	1	hypothetical protein	LNDWFETK	0.9991	10	670.769	2
63	SPRG_16564T0	1	hypothetical protein	FIIDMR	0.9551	10	477.776	2
63	SPRG_16564T0	1	hypothetical protein	SWMNK	0.9565	10	477.254	2
63	SPRG_16564T0	1	hypothetical protein	LLFPSGTATAHMIK	0.9991	10	592.326	3
64	SPRG_06544T0	1	hypothetical protein	ALLLAILEHSN	0.9991	9	669.374	2
64	SPRG_06544T0	1	hypothetical protein	LIQLLAQPIEEAEAQIVR	0.9991	9	1089.61	2
64	SPRG_06544T0	1	hypothetical protein	AVEVAEIIYK	0.9991	9	711.885	2
64	SPRG_06544T0	1	hypothetical protein	LTQVIGSK	0.999	9	567.319	2
64	SPRG_06544T0	1	hypothetical protein	SNEELNILK	0.9991	9	674.346	2
64	SPRG_06544T0	1	hypothetical protein	STLLAELK	0.9991	9	581.865	2
64	SPRG_06544T0	1	hypothetical protein	NYQNDMVVVLADDLGGDLKK	0.9991	9	880.455	3
64	SPRG_06544T0	1	hypothetical protein	ALNHADLQIDNWCHEIK	0.9991	9	785.389	3
64	SPRG_06544T0	1	hypothetical protein	FYLSVVNQMQQPFNPEIHTQAK	0.9991	9	975.156	3
65	SPRG_07286T0	1	hypothetical protein	AGALLSEAINSIR	0.9993	9	729.89	2
65	SPRG_07286T0	1	hypothetical protein	PGATLEEVFAAAK	0.9993	9	796.402	2
65	SPRG_07286T0	1	hypothetical protein	SQIGLVGQEPCLFQDSIANNIR	0.9993	9	1296.65	2
65	SPRG_07286T0	1	hypothetical protein	STIVSLLER	0.9993	9	581.321	2
65	SPRG_07286T0	1	hypothetical protein	IAVLEAGNVVEEGTHDALLQLPHGLYK	0.9993	9	1058.91	3
65	SPRG_07286T0	1	hypothetical protein	FYDPLSGTVTLDGHNIK	0.9993	9	722.403	3
65	SPRG_07286T0	1	hypothetical protein	VCELGTHDELVNLPNGLYANLVAR	0.9993	9	934.129	3
65	SPRG_07286T0	1	hypothetical protein	SHISIVSQEPVLFAGTIADNIATGKPNATK	0.9993	9	878.491	4
65	SPRG_07286T0	1	hypothetical protein	SILILDEATSALDTESEHIVQASLDHLVASGNR	0.9984	9	912.842	4
66	SPRG_10041T0	1	hypothetical protein	ALFTGVQSGLMER	0.999	9	776.891	2
66	SPRG_10041T0	1	hypothetical protein	ADFEANIFPR	0.9988	9	662.341	2
66	SPRG_10041T0	1	hypothetical protein	FFEDVEIPR	0.999	9	648.339	2
66	SPRG_10041T0	1	hypothetical protein	GHYETSAPQLLEWYTAK	0.999	9	761.387	3
66	SPRG_10041T0	1	hypothetical protein	MSAWTAPEASAPLATVQQALTQFNEYK	0.999	9	1081.2	3
66	SPRG_10041T0	1	hypothetical protein	NHLEEVDELIDDQNIHAVGDGTEDALAAMK	0.999	9	888.421	4
66	SPRG_10041T0	1	hypothetical protein	LGHITPAQLQEVEEVFNHFDVDK	0.999	9	739.032	4
66	SPRG_10041T0	1	hypothetical protein	ITPAQLQEVEEVFNHFDVDKDGQLAR	0.999	9	822.415	4
66	SPRG_10041T0	1	hypothetical protein	FEPAIAEYLIEHMPHLFEK	0.972	9	651.331	4
67	SPRG_01632T0	1	hypothetical protein	ILILDEATSALDNESER	0.999	9	1016.83	2
67	SPRG_01632T0	1	hypothetical protein	FYEPTSGQILLDGR	0.999	9	870.45	2
67	SPRG_01632T0	1	hypothetical protein	LQGVVPETCFGK	0.999	9	806.409	2
67	SPRG_01632T0	1	hypothetical protein	STLVALLER	0.999	9	573.329	2
67	SPRG_01632T0	1	hypothetical protein	STVVALLER	0.999	9	566.322	2
67	SPRG_01632T0	1	hypothetical protein	YDVLLQAPLK	0.999	9	724.396	2
67	SPRG_01632T0	1	hypothetical protein	NPSILLLDEATSALDSESEK	0.999	9	807.409	3
67	SPRG_01632T0	1	hypothetical protein	NQIGLVGQEPVLFVGTIAENIAGGLANADNVPDLQAR	0.999	9	1306.69	3
67	SPRG_01632T0	1	hypothetical protein	SQIGLVSQEPVLFATTILENIAAGGDNISK	0.999	9	1125.25	3
68	SPRG_09415T0	1	tubulin beta chain	AILMDLEPGTMDSVR	0.9991	9	896.448	2
68	SPRG_09415T0	1	tubulin beta chain	GHYTEGAELIDSVLDVVR	0.9991	9	1059.06	2
68	SPRG_09415T0	1	tubulin beta chain	LHFFMIGFAPLTSR	0.9991	9	890.877	2
68	SPRG_09415T0	1	tubulin beta chain	INVYYNEATGGR	0.9991	9	750.845	2
68	SPRG_09415T0	1	tubulin beta chain	ALTVPELTQQQFDAK	0.9991	9	989.015	2
68	SPRG_09415T0	1	tubulin beta chain	VSEQFTAMFR	0.9991	9	680.316	2
68	SPRG_09415T0	1	tubulin beta chain	FPGQLNSDLR	0.9989	9	645.833	2
68	SPRG_09415T0	1	tubulin beta chain	LAVNLIPFPR	0.9991	9	642.359	2
68	SPRG_09415T0	1	tubulin beta chain	FWEVISDEHGVDPTGSYHGDSDLQLER	0.9991	9	844.899	4
69	SPRG_10297T0	1	serine hydroxymethyltransferase 2	VHPETGLVDFEK	0.9991	9	829.941	2
69	SPRG_10297T0	1	serine hydroxymethyltransferase 2	AVMDCLGSCLTNK	0.9991	9	867.881	2
69	SPRG_10297T0	1	serine hydroxymethyltransferase 2	FNMPGFDVASMR	0.9991	9	758.333	2
69	SPRG_10297T0	1	serine hydroxymethyltransferase 2	SVYFESLPYR	0.9985	9	702.848	2
69	SPRG_10297T0	1	serine hydroxymethyltransferase 2	AGMIFFR	0.9921	9	493.256	2
69	SPRG_10297T0	1	serine hydroxymethyltransferase 2	STGGTDNHLLLWDLRPVGITGSK	0.9991	9	682.219	4
69	SPRG_10297T0	1	serine hydroxymethyltransferase 2	YSGLVAAQEHASPFEFCDVVTTTTHK	0.9991	9	793.875	4
69	SPRG_10297T0	1	serine hydroxymethyltransferase 2	IMGLDLPSGGHLTHGFYTYSK	0.9991	9	650.354	4
69	SPRG_10297T0	1	serine hydroxymethyltransferase 2	INQAVFPALQGGPHEHQIAAIATQLK	0.9991	9	760.92	4
70	SPRG_04524T0	1	peptidyl-prolyl cis-trans isomerase	FDMTVGGAPAGR	0.999	9	661.82	2
70	SPRG_04524T0	1	peptidyl-prolyl cis-trans isomerase	IEGVGSQSGQTK	0.999	9	739.856	2
70	SPRG_04524T0	1	peptidyl-prolyl cis-trans isomerase	KPVVIADCGQL	0.9916	9	738.857	2
70	SPRG_04524T0	1	peptidyl-prolyl cis-trans isomerase	FMCQGGDFTR	0.999	9	676.292	2
70	SPRG_04524T0	1	peptidyl-prolyl cis-trans isomerase	FEDENFLLK	0.999	9	721.845	2
70	SPRG_04524T0	1	peptidyl-prolyl cis-trans isomerase	IEFELFADK	0.999	9	700.359	2
70	SPRG_04524T0	1	peptidyl-prolyl cis-trans isomerase	TVETAWLDGK	0.999	9	704.348	2
70	SPRG_04524T0	1	peptidyl-prolyl cis-trans isomerase	GMDIVK	0.9971	9	475.744	2
70	SPRG_04524T0	1	peptidyl-prolyl cis-trans isomerase	HVVFGK	0.9913	9	487.802	2
71	SPRG_00665T0	1	hypothetical protein	TVELDEALGGGPIQYR	0.999	9	931.471	2
71	SPRG_00665T0	1	hypothetical protein	GSNAEEQSVASSIASILR	0.999	9	981.991	2
71	SPRG_00665T0	1	hypothetical protein	ATGIEYLAGGVESGFK	0.999	9	943.989	2
71	SPRG_00665T0	1	hypothetical protein	VVFEWQGR	0.9972	9	582.827	2
71	SPRG_00665T0	1	hypothetical protein	LHSGDSYIFLQTVQK	0.9989	9	723.407	3
71	SPRG_00665T0	1	hypothetical protein	VFGMTVAEFHAMPK	0.9546	9	618.329	3
71	SPRG_00665T0	1	hypothetical protein	FAGWDASFFEQPAFVDPYEAK	0.9968	9	904.095	3
71	SPRG_00665T0	1	hypothetical protein	GSTELNTFATQVDEVASSLNSGDCYVLVTPR	0.999	9	1155.21	3
71	SPRG_00665T0	1	hypothetical protein	NRDDEDSYDTDGVSLYHVK	0.999	9	629.791	4
72	SPRG_15850T0	1	hypothetical protein	VLHELEIPEILAK	0.999	9	896.534	2
72	SPRG_15850T0	1	hypothetical protein	VLEMAAGIGR	0.99	9	580.842	2
72	SPRG_15850T0	1	hypothetical protein	FLDAQQYSR	0.9959	9	636.329	2
72	SPRG_15850T0	1	hypothetical protein	DKDVLEMAAGIGR	0.999	9	554.966	3
72	SPRG_15850T0	1	hypothetical protein	TEHFVQVLQTELAR	0.999	9	605.654	3
72	SPRG_15850T0	1	hypothetical protein	WLRPGGEVFFR	0.999	9	503.261	3
72	SPRG_15850T0	1	hypothetical protein	AVEFIEDFHK	0.9543	9	508.261	3
72	SPRG_15850T0	1	hypothetical protein	FYTWLKPGGR	0.999	9	504.946	3
72	SPRG_15850T0	1	hypothetical protein	DAFIAETSAHDYEDIVDGWEAK	0.9938	9	729.347	4
73	SPRG_08738T0	1	hypothetical protein	VLGWEETSEAGVFNR	0.9991	9	919.446	2
73	SPRG_08738T0	1	hypothetical protein	TVLGWTGVSASSIK	0.9991	9	847.427	2
73	SPRG_08738T0	1	hypothetical protein	LSYYGINQGLR	0.9991	9	714.329	2
73	SPRG_08738T0	1	hypothetical protein	ASAANGGPVDATSIDEIK	0.9991	9	1002.5	2
73	SPRG_08738T0	1	hypothetical protein	NIPDNLNEGK	0.9991	9	701.387	2
73	SPRG_08738T0	1	hypothetical protein	SNVITLGADQFNPHDPK	0.9991	9	714.403	3
73	SPRG_08738T0	1	hypothetical protein	DSTQLPGAVLGVFDPIAIVILIPLLDAVIYPAYK	0.9991	9	1295.08	3
73	SPRG_08738T0	1	hypothetical protein	SIEDSPHAAGELGTDK	0.9991	9	638.985	3
73	SPRG_08738T0	1	hypothetical protein	GEVTTPTTGAYASVWDSRPVK	0.9991	9	837.429	3
74	SPRG_12427T0	1	hypothetical protein	FGGDAVGSYFEAR	0.999	8	760.387	2
74	SPRG_12427T0	1	hypothetical protein	QLQGELDAFLK	0.999	8	775.42	2
74	SPRG_12427T0	1	hypothetical protein	IGLDDWK	0.9892	8	567.829	2
74	SPRG_12427T0	1	hypothetical protein	EGEVAVAAENHDGVFQK	0.9947	8	696.713	3
74	SPRG_12427T0	1	hypothetical protein	IDALGVAHEEALALMCR	0.999	8	667.996	3
74	SPRG_12427T0	1	hypothetical protein	NLEAIHNLEQSYNQQLQDAMISQAAEAVR	0.999	8	1143.55	3
74	SPRG_12427T0	1	hypothetical protein	TEAFQMALDVLSEKPDDNK	0.999	8	867.101	3
74	SPRG_12427T0	1	hypothetical protein	RLDIHNGDVK	0.9957	8	485.612	3
75	SPRG_03147T0	1	hypothetical protein	TDNILVDVSMR	0.999	8	703.887	2
75	SPRG_03147T0	1	hypothetical protein	ADLPEVILAR	0.999	8	620.839	2
75	SPRG_03147T0	1	hypothetical protein	GEFNIFK	0.9989	8	571.817	2
75	SPRG_03147T0	1	hypothetical protein	FLMGLGK	0.9987	8	527.296	2
75	SPRG_03147T0	1	hypothetical protein	AITSLRPADHIAVWDLSR	0.999	8	722.392	3
75	SPRG_03147T0	1	hypothetical protein	VLGATESFLTILPNGYLGVTETR	0.999	8	865.792	3
75	SPRG_03147T0	1	hypothetical protein	FELVPLDGSQAAPYDAQIR	0.999	8	745.406	3
75	SPRG_03147T0	1	hypothetical protein	VPFEHMVSPEQVTALDDEIDAIK	0.999	8	957.806	3
76	SPRG_19984T0	1	hypothetical protein	VGQPAETMLPLQLIR	0.999	8	913.485	2
76	SPRG_19984T0	1	hypothetical protein	GLLASELLPIAEK	0.999	8	821.459	2
76	SPRG_19984T0	1	hypothetical protein	LGNLIAAELAK	0.9989	8	700.9	2
76	SPRG_19984T0	1	hypothetical protein	IGTTGSLPMDLLR	0.999	8	759.398	2
76	SPRG_19984T0	1	hypothetical protein	ASLATFLSK	0.9989	8	613.348	2
76	SPRG_19984T0	1	hypothetical protein	SNFSIGVPLVADLAASAAHALPK	0.999	8	846.455	3
76	SPRG_19984T0	1	hypothetical protein	FTESDPMFLQYGHIQGYPK	0.999	8	854.749	3
76	SPRG_19984T0	1	hypothetical protein	LPAGTTFERPDGGYFILVK	0.999	8	790.428	3
77	SPRG_01434T0	1	hypothetical protein	GGEALTVDGVPVER	0.999	8	771.914	2
77	SPRG_01434T0	1	hypothetical protein	SEIVSIIQSSIAK	0.999	8	831.947	2
77	SPRG_01434T0	1	hypothetical protein	YGLPVNFTAILYR	0.999	8	835.941	2
77	SPRG_01434T0	1	hypothetical protein	SGNLLVANLTDVLTPDVVK	0.999	8	1128.63	2
77	SPRG_01434T0	1	hypothetical protein	STDTTFNELK	0.9974	8	722.389	2
77	SPRG_01434T0	1	hypothetical protein	TFVEAVLR	0.9975	8	539.777	2
77	SPRG_01434T0	1	hypothetical protein	FDLPSDLLVGTLDSLMTLGEDMHR	0.999	8	940.433	3
77	SPRG_01434T0	1	hypothetical protein	YLSHFSWDEAK	0.999	8	557.627	3
78	SPRG_00049T0	1	hypothetical protein	LGDSVIDVLLSFTR	0.999	8	839.966	2
78	SPRG_00049T0	1	hypothetical protein	AALLLVEK	0.9987	8	572.835	2
78	SPRG_00049T0	1	hypothetical protein	AALQEVDLGAAQAPHVFFDSSYR	0.999	8	879.428	3
78	SPRG_00049T0	1	hypothetical protein	TEYDPTNVFHLNHNIPPLV	0.999	8	788.73	3
78	SPRG_00049T0	1	hypothetical protein	AIFLPLHAGDIAEILK	0.999	8	670.395	3
78	SPRG_00049T0	1	hypothetical protein	ELHDTGLGFIAATHPDTGVGGFAQTGGWGWLSR	0.999	8	889.692	4
78	SPRG_00049T0	1	hypothetical protein	MDAAPAYASGMLVFPCGHPALHEVTTAIGAPDVVPDASWVTSNLR	0.999	8	1207.07	4
78	SPRG_00049T0	1	hypothetical protein	HSPLGFPDNAVVVDLHYLSDVK	0.999	8	678.356	4
79	SPRG_16924T0	1	hypothetical protein	LSNGDFTLAGALPK	0.9991	8	846.435	2
79	SPRG_16924T0	1	hypothetical protein	QITDALTLTPISPLLR	0.9991	8	948.535	2
79	SPRG_16924T0	1	hypothetical protein	ISIVEYK	0.999	8	570.317	2
79	SPRG_16924T0	1	hypothetical protein	VSSDAFK	0.9864	8	521.284	2
79	SPRG_16924T0	1	hypothetical protein	TSLVPGSIASGAVTYHDTK	0.9991	8	731.408	3
79	SPRG_16924T0	1	hypothetical protein	AHPSETPYVQPSSGIADGIAR	0.9991	8	766.389	3
79	SPRG_16924T0	1	hypothetical protein	GGNSYLAAYSGDLASINHK	0.9991	8	742.702	3
79	SPRG_16924T0	1	hypothetical protein	GKPIGVGSGSDNLVMSGVVDVGSNYVAGK	0.9991	8	799.921	4
80	SPRG_05102T0	1	AGC/AKT protein kinase	SLLTGLLR	0.999	8	508.792	2
80	SPRG_05102T0	1	AGC/AKT protein kinase	LSVDDFDLMK	0.999	8	735.871	2
80	SPRG_05102T0	1	AGC/AKT protein kinase	AQAHFDGFTYNPGTVMSR	0.9962	8	720.342	3
80	SPRG_05102T0	1	AGC/AKT protein kinase	AMYWEVNHDVGFQQPLEGDAPHR	0.999	8	947.436	3
80	SPRG_05102T0	1	AGC/AKT protein kinase	QLDENDITIHQDEILNAVVGYVHETMK	0.999	8	853.933	4
80	SPRG_05102T0	1	AGC/AKT protein kinase	EMEAPFKPTVTGEHDTTNVAGVFLR	0.999	8	759.375	4
80	SPRG_05102T0	1	AGC/AKT protein kinase	NRPADIPLPTGTSDDSFLNTATNTFRPDPSAPK	0.999	8	951.224	4
80	SPRG_05102T0	1	AGC/AKT protein kinase	KVPIPGSSSPEEHMDSVWDAFVAPSEAK	0.999	8	858.177	4
81	SPRG_05259T0	1	hypothetical protein	LEAPGLQCVDLVFDELQR	0.999	8	1118.06	2
81	SPRG_05259T0	1	hypothetical protein	VTSQCETVELTR	0.9587	8	778.401	2
81	SPRG_05259T0	1	hypothetical protein	VVEVVNGLLR	0.999	8	621.358	2
81	SPRG_05259T0	1	hypothetical protein	ALEIVNEVR	0.999	8	593.845	2
81	SPRG_05259T0	1	hypothetical protein	ISAMLSELDLEMDGMGNPTESMSK	0.999	8	958.772	3
81	SPRG_05259T0	1	hypothetical protein	LQDVFSAIGQSPINLPQIVVVGSQSSGK	0.999	8	1052.89	3
81	SPRG_05259T0	1	hypothetical protein	TELSYINTNHPDFIGGSR	0.9987	8	722.364	3
81	SPRG_05259T0	1	hypothetical protein	EEWGEFNHLPNQK	0.999	8	639.316	3
82	SPRG_00897T0	1	hypothetical protein	GCGSAPLSPDVLAFFR	0.999	8	913.943	2
82	SPRG_00897T0	1	hypothetical protein	GPSVFPGYFK	0.9988	8	693.87	2
82	SPRG_00897T0	1	hypothetical protein	EALDADGWLHSGDVGVWLPDGR	0.999	8	837.082	3
82	SPRG_00897T0	1	hypothetical protein	LLDDLAALRPTVFATVPR	0.999	8	704.733	3
82	SPRG_00897T0	1	hypothetical protein	VGPFPEPAFPSLLEVLQHSVR	0.999	8	821.775	3
82	SPRG_00897T0	1	hypothetical protein	ALSLHPEPFTVENDLMTPTFK	0.999	8	892.453	3
82	SPRG_00897T0	1	hypothetical protein	ADVPTMAHIILADVDAVSEDDAASAAAVGVK	0.999	8	828.416	4
82	SPRG_00897T0	1	hypothetical protein	GSVYVNQPFVYGDSLHSVLVGIVVPEEAELK	0.999	8	908.845	4
83	SPRG_03457T0	1	hypothetical protein	GVIDTGIGFTNFQR	0.999	8	834.922	2
83	SPRG_03457T0	1	hypothetical protein	LELEELTGEPAGMLR	0.999	8	901.449	2
83	SPRG_03457T0	1	hypothetical protein	SMGALLDEPPTGLIFK	0.999	8	989.028	2
83	SPRG_03457T0	1	hypothetical protein	ASVEPLTPGGVLGLVSQ	0.9989	8	884.489	2
83	SPRG_03457T0	1	hypothetical protein	IMIDDLAK	0.999	8	603.845	2
83	SPRG_03457T0	1	hypothetical protein	FTDIVGK	0.9752	8	534.319	2
83	SPRG_03457T0	1	hypothetical protein	VGYIGHFGK	0.9971	8	422.572	3
83	SPRG_03457T0	1	hypothetical protein	YLHVLENDVDQHTVYSNELVPAMGK	0.999	8	790.643	4
84	SPRG_03103T0	1	14-3-3-like protein	QAFDDAIAELDTLSEESYK	0.999	8	1217.08	2
84	SPRG_03103T0	1	14-3-3-like protein	YLAEFQVDDER	0.999	8	764.848	2
84	SPRG_03103T0	1	14-3-3-like protein	DSLVFLAK	0.999	8	590.832	2
84	SPRG_03103T0	1	14-3-3-like protein	NLLSVAYK	0.999	8	598.32	2
84	SPRG_03103T0	1	14-3-3-like protein	DSTLIMQLLR	0.999	8	667.346	2
84	SPRG_03103T0	1	14-3-3-like protein	VISSIENK	0.999	8	589.355	2
84	SPRG_03103T0	1	14-3-3-like protein	DNLTLWTSDQEPDNADANQGDMNVQDVE	0.999	8	1093.46	3
84	SPRG_03103T0	1	14-3-3-like protein	YDEMVDHMK	0.999	8	485.877	3
85	SPRG_05233T0	1	ADP-ribosylation factor	NISFTVWDVGGQDK	0.9991	8	927.466	2
85	SPRG_05233T0	1	ADP-ribosylation factor	LGEVVTTIPTIGFNVETVEYK	0.9991	8	1299.21	2
85	SPRG_05233T0	1	ADP-ribosylation factor	ILMVGLDAAGK	0.9991	8	688.384	2
85	SPRG_05233T0	1	ADP-ribosylation factor	QDLPNAMSAAEMTDK	0.9991	8	955.467	2
85	SPRG_05233T0	1	ADP-ribosylation factor	DSILLVFANK	0.9991	8	704.396	2
85	SPRG_05233T0	1	ADP-ribosylation factor	SILLVFANK	0.9589	8	646.883	2
85	SPRG_05233T0	1	ADP-ribosylation factor	MLNEDELR	0.9989	8	582.251	2
85	SPRG_05233T0	1	ADP-ribosylation factor	CATTGDGLYEGLDWLSATLQK	0.9991	8	859.405	3
86	SPRG_10582T0	1	hypothetical protein	SPYLYPIYGLGGLPEGFSR	0.999	8	1115.56	2
86	SPRG_10582T0	1	hypothetical protein	IIIGDPSYFPAEK	0.999	8	869.442	2
86	SPRG_10582T0	1	hypothetical protein	ITGEELDMNINADSTDADQ	0.999	8	1098.49	2
86	SPRG_10582T0	1	hypothetical protein	SVDEVLIEDGK	0.9982	8	746.408	2
86	SPRG_10582T0	1	hypothetical protein	VPATGEEALK	0.9989	8	651.876	2
86	SPRG_10582T0	1	hypothetical protein	SSLMGIFEK	0.999	8	650.328	2
86	SPRG_10582T0	1	hypothetical protein	SIFILR	0.9671	8	446.757	2
86	SPRG_10582T0	1	hypothetical protein	TLDFAWLPAGTEALADGEYDAIVLGTGLK	0.999	8	1099.23	3
87	SPRG_19406T0	1	serine/threonine protein kinase	SIGSIDALANWR	0.9892	8	723.877	2
87	SPRG_19406T0	1	serine/threonine protein kinase	GNLTIPEYISPQAR	0.999	8	851.946	2
87	SPRG_19406T0	1	serine/threonine protein kinase	FFVLAEAK	0.9954	8	606.841	2
87	SPRG_19406T0	1	serine/threonine protein kinase	QIQLFDAAEVGNFHLISTLLR	0.999	8	843.785	3
87	SPRG_19406T0	1	serine/threonine protein kinase	DLKPENVVLDLDGNALLTDFGISK	0.999	8	1006.92	3
87	SPRG_19406T0	1	serine/threonine protein kinase	AFTEPEAAFYIGQIVLALSHLHSK	0.999	8	733.391	4
87	SPRG_19406T0	1	serine/threonine protein kinase	KEEEQDLAHFK	0.9973	8	452.243	4
87	SPRG_19406T0	1	serine/threonine protein kinase	ANDQDYTRPSLLENHDIVR	0.999	8	600.794	4
88	SPRG_03249T0	1	S-adenosylmethionine synthase	FVIGGPHGDAGLTGR	0.9991	8	799.427	2
88	SPRG_03249T0	1	S-adenosylmethionine synthase	GVTDDDLVEIVNK	0.9991	8	852.942	2
88	SPRG_03249T0	1	S-adenosylmethionine synthase	ATINYEAVIR	0.9984	8	647.359	2
88	SPRG_03249T0	1	S-adenosylmethionine synthase	NFDLRPGCIQR	0.9984	8	503.573	3
88	SPRG_03249T0	1	S-adenosylmethionine synthase	SCNVIVAIEQQSPEIGAAVDGAK	0.9991	8	878.438	3
88	SPRG_03249T0	1	S-adenosylmethionine synthase	DEDIGAGDQGIMFGYATDETPELMPLTHVLATQLGAR	0.9991	8	1359.65	3
88	SPRG_03249T0	1	S-adenosylmethionine synthase	NLVHHGLCK	0.9757	8	452.242	3
88	SPRG_03249T0	1	S-adenosylmethionine synthase	VHTVVISTQHSPEVSNEQIAADLMTHVITPVIPEQFLDDK	0.9991	8	1182.36	4
89	SPRG_11945T0	1	Ras-like GTP-binding protein YPT1	FADSLGIEFLETSAK	0.999	8	958.485	2
89	SPRG_11945T0	1	Ras-like GTP-binding protein YPT1	LLLIGDSGVGK	0.999	8	680.378	2
89	SPRG_11945T0	1	Ras-like GTP-binding protein YPT1	LQIWDTAGQER	0.999	8	730.836	2
89	SPRG_11945T0	1	Ras-like GTP-binding protein YPT1	PAISLQPGQNVSGK	0.997	8	842.461	2
89	SPRG_11945T0	1	Ras-like GTP-binding protein YPT1	QWLHEIDR	0.999	8	620.828	2
89	SPRG_11945T0	1	Ras-like GTP-binding protein YPT1	SCLLLR	0.996	8	447.714	2
89	SPRG_11945T0	1	Ras-like GTP-binding protein YPT1	TIELDGK	0.9627	8	532.293	2
89	SPRG_11945T0	1	Ras-like GTP-binding protein YPT1	GAHGIIVVYDVTDQESFNNVK	0.9967	8	865.106	3
90	SPRG_06591T0	1	hypothetical protein	LAEGLIPDNVASSLAQR	0.999	8	949.47	2
90	SPRG_06591T0	1	hypothetical protein	FILATLPFFFDSEDR	0.999	8	981.488	2
90	SPRG_06591T0	1	hypothetical protein	DNTVAFVQTPQYFR	0.9972	8	915.468	2
90	SPRG_06591T0	1	hypothetical protein	VWVLCPESDEEYR	0.999	8	907.895	2
90	SPRG_06591T0	1	hypothetical protein	ADCAVGSFR	0.9963	8	558.266	2
90	SPRG_06591T0	1	hypothetical protein	GVLESAGDLR	0.9948	8	580.819	2
90	SPRG_06591T0	1	hypothetical protein	MWFQGVEK	0.9977	8	656.846	2
90	SPRG_06591T0	1	hypothetical protein	QCFENAMHTASALHR	0.999	8	477.224	4
91	SPRG_06404T0	1	asparagine synthase	MFAEGNESEWFPR	0.999	7	872.382	2
91	SPRG_06404T0	1	asparagine synthase	SDCEVIIPLYK	0.999	7	807.409	2
91	SPRG_06404T0	1	asparagine synthase	FECFPPGHVFHSK	0.999	7	622.645	3
91	SPRG_06404T0	1	asparagine synthase	VPFLDADFLDVAMNIDTQEK	0.999	7	857.11	3
91	SPRG_06404T0	1	asparagine synthase	AFDTPDEPYLPAHILWR	0.999	7	729.032	3
91	SPRG_06404T0	1	asparagine synthase	WMEPGHLGTTPLDLAK	0.999	7	685.357	3
91	SPRG_06404T0	1	asparagine synthase	QMQHAELLFPYNTPQTK	0.999	7	778.736	3
92	SPRG_08563T0	1	6-phosphogluconate dehydrogenase	SVAAPTITASLDAR	0.9978	7	758.939	2
92	SPRG_08563T0	1	6-phosphogluconate dehydrogenase	IDLGECAR	0.9987	7	533.764	2
92	SPRG_08563T0	1	6-phosphogluconate dehydrogenase	WVVQEAAER	0.9864	7	616.33	2
92	SPRG_08563T0	1	6-phosphogluconate dehydrogenase	GIHFVGMGISGGEEGAR	0.999	7	606.64	3
92	SPRG_08563T0	1	6-phosphogluconate dehydrogenase	MVHNGIEYGDMQLIAEAYDVLK	0.999	7	933.142	3
92	SPRG_08563T0	1	6-phosphogluconate dehydrogenase	EGVFHCEWTDAHHSIGNVAER	0.999	7	646.78	4
92	SPRG_08563T0	1	6-phosphogluconate dehydrogenase	AGKPVDDTIAAIAQHCEEGDIIVDGGNEWYPNSLR	0.999	7	1022.73	4
93	SPRG_11816T0	1	hypothetical protein	GQIQAVVYALTGTGGLAAR	0.999	7	995.524	2
93	SPRG_11816T0	1	hypothetical protein	WVDNLDMGWINITPR	0.999	7	987.481	2
93	SPRG_11816T0	1	hypothetical protein	AGLQWNWR	0.9989	7	587.809	2
93	SPRG_11816T0	1	hypothetical protein	DLNVPIALK	0.999	7	635.861	2
93	SPRG_11816T0	1	hypothetical protein	AAYDFAAPGR	0.9988	7	591.741	2
93	SPRG_11816T0	1	hypothetical protein	DYPTCWNPK	0.999	7	729.321	2
93	SPRG_11816T0	1	hypothetical protein	WHTFIADQFPVQSMLLK	0.999	7	783.753	3
94	SPRG_05981T0	1	TKL protein kinase	NLEETMTAGVGTCR	0.999	7	836.375	2
94	SPRG_05981T0	1	TKL protein kinase	GGFGEVWSGIYLGR	0.999	7	821.415	2
94	SPRG_05981T0	1	TKL protein kinase	DTTSLGLLSDPELLAVR	0.999	7	972.517	2
94	SPRG_05981T0	1	TKL protein kinase	TLLLAGNELTTLAEVPK	0.999	7	1036.09	2
94	SPRG_05981T0	1	TKL protein kinase	NIQILDLSR	0.9989	7	608.348	2
94	SPRG_05981T0	1	TKL protein kinase	LHLAIDVADALVYLHSLNPK	0.999	7	830.812	3
94	SPRG_05981T0	1	TKL protein kinase	LQDHAIMAGVVQGTLKPSFTK	0.999	7	669.378	4
95	SPRG_15102T0	1	hypothetical protein	YTATNITDEVDIR	0.999	7	827.923	2
95	SPRG_15102T0	1	hypothetical protein	IDPTNSELLIR	0.9989	7	707.88	2
95	SPRG_15102T0	1	hypothetical protein	EELPLLGNVMIIGDK	0.999	7	965.027	2
95	SPRG_15102T0	1	hypothetical protein	FMSIADQLPSLK	0.999	7	827.437	2
95	SPRG_15102T0	1	hypothetical protein	YAAEIDAMYGH	0.9989	7	692.859	2
95	SPRG_15102T0	1	hypothetical protein	FEPTTLCK	0.9988	7	636.82	2
95	SPRG_15102T0	1	hypothetical protein	VVMSQYHESGGKPCGYDFAK	0.9761	7	671.328	4
96	SPRG_02477T0	1	3-isopropylmalate dehydrogenase	MEAEAALIEAAVNAVLESGLR	0.999	7	1151.1	2
96	SPRG_02477T0	1	3-isopropylmalate dehydrogenase	IHLFEPIGGSAPDIAGK	0.999	7	1005.55	2
96	SPRG_02477T0	1	3-isopropylmalate dehydrogenase	VLPGDGIGPEVCAEAVR	0.999	7	936.463	2
96	SPRG_02477T0	1	3-isopropylmalate dehydrogenase	VLQTIGGLFK	0.999	7	682.384	2
96	SPRG_02477T0	1	3-isopropylmalate dehydrogenase	ITALFQAPH	0.9943	7	571.316	2
96	SPRG_02477T0	1	3-isopropylmalate dehydrogenase	EIATAYPDVAVDYMYIDNAVMQLIK	0.999	7	1045.52	3
96	SPRG_02477T0	1	3-isopropylmalate dehydrogenase	CGGAAYEAHGSHLPQATIDLVK	0.9526	7	679.847	4
97	SPRG_09635T0	1	adenosylhomocysteinase	FVFPDGHGVIMLAEGR	0.999	7	944.991	2
97	SPRG_09635T0	1	adenosylhomocysteinase	VADISLADFGR	0.999	7	654.308	2
97	SPRG_09635T0	1	adenosylhomocysteinase	TAVLIETLK	0.999	7	638.355	2
97	SPRG_09635T0	1	adenosylhomocysteinase	FDNLYGCR	0.9987	7	589.249	2
97	SPRG_09635T0	1	adenosylhomocysteinase	CVLGLIR	0.9875	7	482.251	2
97	SPRG_09635T0	1	adenosylhomocysteinase	NNAIVGNIGHFDNEIDMLGLAK	0.999	7	881.796	3
97	SPRG_09635T0	1	adenosylhomocysteinase	KEIEIAQIEMPGLMQSIAEYGPSQPLK	0.999	7	858.948	4
98	SPRG_07664T0	1	hypothetical protein	DFTLELVDEDGDPITPNEYLER	0.999	7	1362.67	2
98	SPRG_07664T0	1	hypothetical protein	EQIALQLDTIR	0.999	7	722.423	2
98	SPRG_07664T0	1	hypothetical protein	ALAPQPGLTQAVMER	0.9927	7	863.485	2
98	SPRG_07664T0	1	hypothetical protein	FEAELMEK	0.9988	7	642.854	2
98	SPRG_07664T0	1	hypothetical protein	SSSGSEETALALTQFPDEPIALLHFDEK	0.999	7	1107.55	3
98	SPRG_07664T0	1	hypothetical protein	IPITDLRPEFQEQLAK	0.999	7	729.42	3
98	SPRG_07664T0	1	hypothetical protein	QQIEALQHETSEVMSER	0.999	7	720.349	3
99	SPRG_05949T0	1	hypothetical protein	LALEEILGASK	0.999	7	716.397	2
99	SPRG_05949T0	1	hypothetical protein	LLFCSGNDYDIR	0.9884	7	803.405	2
99	SPRG_05949T0	1	hypothetical protein	TCVQPIQVVGVSHDSPLSWSPSGR	0.999	7	909.423	3
99	SPRG_05949T0	1	hypothetical protein	MEVNPCVPLLATAGNHEVR	0.999	7	747.372	3
99	SPRG_05949T0	1	hypothetical protein	APSAPIGTLHGHK	0.9989	7	525.297	3
99	SPRG_05949T0	1	hypothetical protein	SDGSVDAEYDGLFLTPDELQVLTTR	0.999	7	962.486	3
99	SPRG_05949T0	1	hypothetical protein	DHTVPTEWLCLETLAAHK	0.999	7	600.3	4
100	SPRG_07912T0	1	hypothetical protein	IQAIVHEETFK	0.999	7	801.951	2
100	SPRG_07912T0	1	hypothetical protein	VDVLGGLVQDIECR	0.9986	7	853.419	2
100	SPRG_07912T0	1	hypothetical protein	FTPEPVYMPVLR	0.999	7	796.863	2
100	SPRG_07912T0	1	hypothetical protein	YPICDLQK	0.9768	7	657.337	2
100	SPRG_07912T0	1	hypothetical protein	FVLSFR	0.9724	7	456.749	2
100	SPRG_07912T0	1	hypothetical protein	HITYDPYSEDKPLVDDTIK	0.999	7	894.476	3
100	SPRG_07912T0	1	hypothetical protein	DYVVTIKPQNDIVPR	0.9964	7	682.384	3
101	SPRG_19849T0	1	hypothetical protein	FMPEDGIPPSLFAEFGTK	0.9991	7	1136.07	2
101	SPRG_19849T0	1	hypothetical protein	TPSDYADVFR	0.9953	7	657.836	2
101	SPRG_19849T0	1	hypothetical protein	DGHELPTLFNHAK	0.9991	7	589.638	3
101	SPRG_19849T0	1	hypothetical protein	SHLEGPHHPLLLADAAK	0.9972	7	698.728	3
101	SPRG_19849T0	1	hypothetical protein	RDVADFLLDLGTPQQAQYIVDGTTSVPR	0.9991	7	1073.87	3
101	SPRG_19849T0	1	hypothetical protein	WLYHITPPK	0.9986	7	481.607	3
101	SPRG_19849T0	1	hypothetical protein	LQPSPEVYNLFDEVVLMNEGHVMYHGPR	0.9991	7	854.408	4
102	SPRG_15402T0	1	hypothetical protein	AFIGMISDCVPIK	0.999	7	864.431	2
102	SPRG_15402T0	1	hypothetical protein	TPGELEGGALR	0.999	7	622.313	2
102	SPRG_15402T0	1	hypothetical protein	RPGAIELQER	0.999	7	656.871	2
102	SPRG_15402T0	1	hypothetical protein	AAGEDYGDVK	0.999	7	656.783	2
102	SPRG_15402T0	1	hypothetical protein	MISDCVPIK	0.9838	7	670.345	2
102	SPRG_15402T0	1	hypothetical protein	TLLGIGWSLK	0.999	7	688.391	2
102	SPRG_15402T0	1	hypothetical protein	VVAAPFSEYLAQVWQLVQKR	0.999	7	874.151	3
103	SPRG_17351T0	1	hypothetical protein	LYLLSDGQPIYNGK	0.9991	7	934.981	2
103	SPRG_17351T0	1	hypothetical protein	QCPNYMNPTDYFMR	0.9991	7	985.429	2
103	SPRG_17351T0	1	hypothetical protein	TVIATIHQPSSELFVLFDR	0.9991	7	1159.13	2
103	SPRG_17351T0	1	hypothetical protein	WLEFISPMK	0.9991	7	727.867	2
103	SPRG_17351T0	1	hypothetical protein	YMNPTDYFMR	0.9696	7	741.307	2
103	SPRG_17351T0	1	hypothetical protein	QMIVLDAK	0.9977	7	603.337	2
103	SPRG_17351T0	1	hypothetical protein	SYVWYIAK	0.9867	7	659.362	2
104	SPRG_15716T0	1	hypothetical protein	FLAAPVNPADLSMVTGGYGIK	0.999	7	1205.14	2
104	SPRG_15716T0	1	hypothetical protein	AALPAIGGNEGVAR	0.9961	7	720.415	2
104	SPRG_15716T0	1	hypothetical protein	VEDVGLLPK	0.9988	7	629.353	2
104	SPRG_15716T0	1	hypothetical protein	LIADLPAPK	0.9989	7	613.386	2
104	SPRG_15716T0	1	hypothetical protein	LLADFAK	0.9988	7	533.327	2
104	SPRG_15716T0	1	hypothetical protein	TWVETHPFSDFDGALEK	0.999	7	756.37	3
104	SPRG_15716T0	1	hypothetical protein	EDTDYAETVEHLK	0.9989	7	613.326	3
105	SPRG_01427T0	1	hypothetical protein	VQQWLVEGSPNESAK	0.999	7	980.487	2
105	SPRG_01427T0	1	hypothetical protein	CPQNVGPVDCYR	0.999	7	793.875	2
105	SPRG_01427T0	1	hypothetical protein	SVDGLLPEIFGR	0.999	7	723.881	2
105	SPRG_01427T0	1	hypothetical protein	EASPVFAYK	0.9986	7	650.376	2
105	SPRG_01427T0	1	hypothetical protein	GFLDNLFR	0.999	7	563.285	2
105	SPRG_01427T0	1	hypothetical protein	TGWQEMLK	0.999	7	640.811	2
105	SPRG_01427T0	1	hypothetical protein	SMITDQTNMVLPGYVPLENKPTLILH	0.999	7	1071.56	3
106	SPRG_08638T0	1	hypothetical protein	AAFFGGYDTFR	0.999	6	698.299	2
106	SPRG_08638T0	1	hypothetical protein	QYNGLVDCITK	0.999	6	794.386	2
106	SPRG_08638T0	1	hypothetical protein	LGADVGVGK	0.9987	6	552.329	2
106	SPRG_08638T0	1	hypothetical protein	LFLDGVK	0.999	6	540.291	2
106	SPRG_08638T0	1	hypothetical protein	NAPIWQK	0.9936	6	572.848	2
106	SPRG_08638T0	1	hypothetical protein	KESGVVSFLTDLAAGGVAGGISK	0.999	6	865.809	3
107	SPRG_08420T0	1	spermidine synthase	SVLIVGGGDGGVLR	0.999	6	721.928	2
107	SPRG_08420T0	1	spermidine synthase	SDFQDVLVFK	0.999	6	743.386	2
107	SPRG_08420T0	1	spermidine synthase	IHEAAFVLPSFAEK	0.999	6	616.339	3
107	SPRG_08420T0	1	spermidine synthase	FCLAQEEVLFHGK	0.999	6	619.041	3
107	SPRG_08420T0	1	spermidine synthase	LTLMHDDAAAFLR	0.999	6	539.946	3
107	SPRG_08420T0	1	spermidine synthase	FSYQEMISHLPLYSHANPK	0.999	6	638.325	4
108	SPRG_14102T0	1	triosephosphate isomerase	AVADLLTEDLWSR	0.999	6	816.914	2
108	SPRG_14102T0	1	triosephosphate isomerase	ALDQGLDVIVCIGETLEER	0.9898	6	1132.12	2
108	SPRG_14102T0	1	triosephosphate isomerase	ADQTLNVLTR	0.9989	6	637.861	2
108	SPRG_14102T0	1	triosephosphate isomerase	YVIGGNWK	0.9987	6	612.849	2
108	SPRG_14102T0	1	triosephosphate isomerase	IVVAYEPVWAIGTGVVATPEQAQDAHK	0.999	6	1046.54	3
108	SPRG_14102T0	1	triosephosphate isomerase	NVSLTGPGAFTGEIAAEQLK	0.9872	6	764.399	3
109	SPRG_16392T0	1	hypothetical protein	ATLYDLLNGSVR	0.999	6	733.387	2
109	SPRG_16392T0	1	hypothetical protein	IVSDGSYVAVFR	0.9944	6	728.893	2
109	SPRG_16392T0	1	hypothetical protein	AHYADSNIPLVYFR	0.999	6	603.972	3
109	SPRG_16392T0	1	hypothetical protein	IELYHESDEDHPELQR	0.999	6	575.286	4
109	SPRG_16392T0	1	hypothetical protein	LQPDVVPTATAYPVAAPGGQYPEASLVATPVDWMQK	0.9989	6	1014.87	4
109	SPRG_16392T0	1	hypothetical protein	NVAFLQVANEPDYVGYAQGPCEITHLQGLR	0.999	6	873.92	4
110	SPRG_04702T0	1	40S ribosomal protein S2	LLGMAGIEDCYTSAR	0.999	6	895.432	2
110	SPRG_04702T0	1	40S ribosomal protein S2	NTYSYLTPDLWAENK	0.999	6	1052.03	2
110	SPRG_04702T0	1	40S ribosomal protein S2	ESEIVDYFLK	0.997	6	765.901	2
110	SPRG_04702T0	1	40S ribosomal protein S2	SEIVDYFLK	0.999	6	701.364	2
110	SPRG_04702T0	1	40S ribosomal protein S2	AFVAVGDHAGHIGLGVK	0.999	6	646.046	3
110	SPRG_04702T0	1	40S ribosomal protein S2	TPYQEHADFLSK	0.999	6	575.31	3
111	SPRG_02592T0	1	argininosuccinate synthase	AHNIPVDATPK	0.9989	6	725.891	2
111	SPRG_02592T0	1	argininosuccinate synthase	DPEFIEAFK	0.999	6	692.345	2
111	SPRG_02592T0	1	argininosuccinate synthase	ITFENGVPVK	0.999	6	696.413	2
111	SPRG_02592T0	1	argininosuccinate synthase	QDLLAYAK	0.9987	6	605.329	2
111	SPRG_02592T0	1	argininosuccinate synthase	TIAPWRDPEFIEAFK	0.999	6	703.372	3
111	SPRG_02592T0	1	argininosuccinate synthase	SVDENLYHTSYESGMLEDPMTGPLPEMFK	0.999	6	938.184	4
112	SPRG_12439T0	1	GTP-binding protein SAR1A	GVVFLVDALDR	0.999	6	674.366	2
112	SPRG_12439T0	1	GTP-binding protein SAR1A	ILFLGLDNAGK	0.999	6	724.886	2
112	SPRG_12439T0	1	GTP-binding protein SAR1A	RELDTLLGCDELANVPFLVLGNK	0.999	6	955.161	3
112	SPRG_12439T0	1	GTP-binding protein SAR1A	VAVHEPTLHPNSEELIIGK	0.999	6	791.1	3
112	SPRG_12439T0	1	GTP-binding protein SAR1A	TTLLHMLK	0.999	6	415.601	3
112	SPRG_12439T0	1	GTP-binding protein SAR1A	DYFATVDGVVFLVDALDRDRFPESK	0.999	6	791.41	4
113	SPRG_04975T0	1	hypothetical protein	GEGHDHGDHVDCSTEQATAIK	0.9991	6	1271.08	2
113	SPRG_04975T0	1	hypothetical protein	VWTAQPTLEQLATYFEK	0.9991	6	1157.1	2
113	SPRG_04975T0	1	hypothetical protein	LEQLATYFEK	0.9991	6	765.391	2
113	SPRG_04975T0	1	hypothetical protein	LCANAGCK	0.9991	6	580.226	2
113	SPRG_04975T0	1	hypothetical protein	TTIEANFK	0.9991	6	606.274	2
113	SPRG_04975T0	1	hypothetical protein	TYFTSMAALPDCMYMIPK	0.9991	6	806.38	3
114	SPRG_20105T0	1	hypothetical protein	ETEGVNAWAALFSK	0.999	6	905.961	2
114	SPRG_20105T0	1	hypothetical protein	NVLISEISPTQMR	0.999	6	816.429	2
114	SPRG_20105T0	1	hypothetical protein	SPVWLVTHGQNDLALK	0.999	6	1033.59	2
114	SPRG_20105T0	1	hypothetical protein	VGNTIVNVVR	0.999	6	607.841	2
114	SPRG_20105T0	1	hypothetical protein	TTMILVAAR	0.999	6	560.342	2
114	SPRG_20105T0	1	hypothetical protein	NTEAILNAMIAAHEEEVK	0.999	6	757.721	3
115	SPRG_10322T0	1	hypothetical protein	VAIETALAPIMGSFNTFR	0.999	6	1049.55	2
115	SPRG_10322T0	1	hypothetical protein	FATYETFLK	0.999	6	704.357	2
115	SPRG_10322T0	1	hypothetical protein	LNPIIVR	0.9979	6	484.803	2
115	SPRG_10322T0	1	hypothetical protein	SGWLGSCTNPSILLKPTDK	0.999	6	832.438	3
115	SPRG_10322T0	1	hypothetical protein	GITYDYDVSDDHYATWSK	0.999	6	808.717	3
115	SPRG_10322T0	1	hypothetical protein	ANPSDVQMGGFTADTICTWEPPKLPAPVTPLAAK	0.999	6	1001.25	4
116	SPRG_22283T0	1	hypothetical protein	ASDDELWTVLK	0.999	6	782.902	2
116	SPRG_22283T0	1	hypothetical protein	VIGAPVPTFFDVTPMGR	0.999	6	974.505	2
116	SPRG_22283T0	1	hypothetical protein	TPVVTLVSETLSGLSTIR	0.9982	6	1009.04	2
116	SPRG_22283T0	1	hypothetical protein	MLNTVENLMTSVER	0.999	6	890.943	2
116	SPRG_22283T0	1	hypothetical protein	ILVLDAGR	0.9784	6	500.822	2
116	SPRG_22283T0	1	hypothetical protein	SSLVSAILGEIHQVGGVR	0.999	6	656.035	3
117	SPRG_09110T0	1	hypothetical protein	LLDELVAPALAASQAR	0.999	6	891.493	2
117	SPRG_09110T0	1	hypothetical protein	ENALPAGIVELLGPILATLDGEVHDSR	0.999	6	981.85	3
117	SPRG_09110T0	1	hypothetical protein	DYAPLVDDFEHTWLPGEDMER	0.999	6	893.73	3
117	SPRG_09110T0	1	hypothetical protein	IAGFCGPEMLSQYDAHVAAGHIVR	0.999	6	683.829	4
117	SPRG_09110T0	1	hypothetical protein	HSADETECDVSDWHLLNLPEAK	0.999	6	711.577	4
117	SPRG_09110T0	1	hypothetical protein	HPDVWTDPSVFNPDRFDNGFNEATDLYK	0.999	6	896.923	4
118	SPRG_05019T0	1	hypothetical protein	LPSEYADIFR	0.9962	6	677.848	2
118	SPRG_05019T0	1	hypothetical protein	TAAIPVTLAFEDLWYSVPNPTK	0.999	6	907.807	3
118	SPRG_05019T0	1	hypothetical protein	VLDSLQNGSPDQVAEATALIHALYR	0.999	6	942.491	3
118	SPRG_05019T0	1	hypothetical protein	RDVADFLLDLGTPQQDQYVVDGATSVPR	0.999	6	1073.87	3
118	SPRG_05019T0	1	hypothetical protein	AYVVGPLPPVLLADAANHMVNMPAYQVDYITSTK	0.999	6	987.499	4
118	SPRG_05019T0	1	hypothetical protein	YNDSTEHAALLSALATHTQPHATIPELSFK	0.999	6	888.705	4
119	SPRG_00922T0	1	ATP-dependent RNA helicase eIF4A	SATMPLDVLEVTQR	0.999	6	852.431	2
119	SPRG_00922T0	1	ATP-dependent RNA helicase eIF4A	AISILQQIDSALR	0.999	6	786.445	2
119	SPRG_00922T0	1	ATP-dependent RNA helicase eIF4A	LFVLDEADEMLSR	0.999	6	841.401	2
119	SPRG_00922T0	1	ATP-dependent RNA helicase eIF4A	VLITTDLLAR	0.999	6	629.863	2
119	SPRG_00922T0	1	ATP-dependent RNA helicase eIF4A	RDELTLEGIK	0.999	6	487.949	3
119	SPRG_00922T0	1	ATP-dependent RNA helicase eIF4A	AVKPILLGHDCIAQAQSGTGK	0.999	6	647.358	4
120	SPRG_21373T0	1	hypothetical protein	ATPELLAATEYFASR	0.999	6	892.448	2
120	SPRG_21373T0	1	hypothetical protein	MPCDGILVASR	0.9988	6	676.322	2
120	SPRG_21373T0	1	hypothetical protein	TITEAVDAAAHVNELAR	0.999	6	642.335	3
120	SPRG_21373T0	1	hypothetical protein	GTATIPLLGIDVPFHSK	0.999	6	685.393	3
120	SPRG_21373T0	1	hypothetical protein	ADHVLHELLSVDIK	0.999	6	626.356	3
120	SPRG_21373T0	1	hypothetical protein	TAPFLEGHGVTVLVPTHAHK	0.999	6	600.583	4
121	SPRG_08112T0	1	hypothetical protein	SLNQGGAYPDAPGPIFDLLR	0.999	6	1123.07	2
121	SPRG_08112T0	1	hypothetical protein	AIADIVAYLETDAAR	0.999	6	868.448	2
121	SPRG_08112T0	1	hypothetical protein	AELDVLATGVHALELR	0.999	6	617.68	3
121	SPRG_08112T0	1	hypothetical protein	TLTPVTHPALPAAAAPGQLSVAEIETLR	0.999	6	990.201	3
121	SPRG_08112T0	1	hypothetical protein	AYDISDAYMIHQVLAECK	0.999	6	802.063	3
121	SPRG_08112T0	1	hypothetical protein	ILHVLEPQVMVQPTGPLQGSVHVPGSK	0.999	6	784.635	4
122	SPRG_21224T0	1	hypothetical protein	ALEEFNMTLAQR	0.999	6	783.918	2
122	SPRG_21224T0	1	hypothetical protein	ANEFLAFLR	0.999	6	612.821	2
122	SPRG_21224T0	1	hypothetical protein	FVFADNLDK	0.9988	6	678.869	2
122	SPRG_21224T0	1	hypothetical protein	LVDVGTYNELMHKPASLFAEMVR	0.999	6	970.171	3
122	SPRG_21224T0	1	hypothetical protein	LAECHDFVK	0.999	6	465.887	3
122	SPRG_21224T0	1	hypothetical protein	GSFNVNNQFADDASHILDTHR	0.999	6	626.287	4
123	SPRG_06447T0	1	hypothetical protein	ALFESVVATVLR	0.999	6	724.911	2
123	SPRG_06447T0	1	hypothetical protein	LQAWEPSYLER	0.9981	6	768.383	2
123	SPRG_06447T0	1	hypothetical protein	APMQFFDTTPLGR	0.9988	6	812.91	2
123	SPRG_06447T0	1	hypothetical protein	SPVYALLTETLDGLATIR	0.9989	6	1039.05	2
123	SPRG_06447T0	1	hypothetical protein	ILLDGVDIAQIGLHELR	0.999	6	673.72	3
123	SPRG_06447T0	1	hypothetical protein	VPVTHGALASPGIELADAAFTYAGSEAPALAHLSAR	0.999	6	919.72	4
124	SPRG_04115T0	1	glucokinase	NAPTDDLCNQAMDIFVR	0.999	6	1056.98	2
124	SPRG_04115T0	1	glucokinase	SSLFLDALFDK	0.9904	6	772.409	2
124	SPRG_04115T0	1	glucokinase	VLPIYLVLTEDLGER	0.999	6	937.516	2
124	SPRG_04115T0	1	glucokinase	IAPGEVIFNK	0.999	6	688.376	2
124	SPRG_04115T0	1	glucokinase	AFLADKFPEK	0.999	6	533.304	3
124	SPRG_04115T0	1	glucokinase	ACEGGHSDFAPVTDIEIELYNHLR	0.9885	6	719.83	4
125	SPRG_20171T0	1	hypothetical protein	LPFTGLDDEEPLDLFGESYSEER	0.999	6	1401.66	2
125	SPRG_20171T0	1	hypothetical protein	LMDPFNLSFR	0.9985	6	700.345	2
125	SPRG_20171T0	1	hypothetical protein	NLDVEECFCR	0.9981	6	732.3	2
125	SPRG_20171T0	1	hypothetical protein	SFFVLK	0.994	6	514.819	2
125	SPRG_20171T0	1	hypothetical protein	MWYLIDPHPYENPNR	0.999	6	697.005	3
125	SPRG_20171T0	1	hypothetical protein	AVSKPPAPK	0.9988	6	442.954	3
126	SPRG_15329T0	1	ATP synthase F1	YIIGNATETWINPTNFAK	0.999	6	1171.11	2
126	SPRG_15329T0	1	ATP synthase F1	MTAMENASSNASDLISSLR	0.999	6	1071.53	2
126	SPRG_15329T0	1	ATP synthase F1	LHVIFNK	0.9979	6	579.852	2
126	SPRG_15329T0	1	ATP synthase F1	ITTELIEIISGAASLDAK	0.999	6	711.734	3
126	SPRG_15329T0	1	ATP synthase F1	EFQLATAIFHGMLESNTSEESSR	0.999	6	910.089	3
126	SPRG_15329T0	1	ATP synthase F1	TINTDPETYADYELEPDNKEEVLLDLK	0.999	6	900.448	4
127	SPRG_06222T0	1	inositol-3-phosphate synthase	FSDIVEGVNDSAENILEAIK	0.999	6	1226.13	2
127	SPRG_06222T0	1	inositol-3-phosphate synthase	GEGVYVPFK	0.9889	6	642.345	2
127	SPRG_06222T0	1	inositol-3-phosphate synthase	VFIGGDDFK	0.9989	6	643.361	2
127	SPRG_06222T0	1	inositol-3-phosphate synthase	ILFNEGEHPDHCVVIK	0.999	6	728.714	3
127	SPRG_06222T0	1	inositol-3-phosphate synthase	IKPLPSIYYPDFIAANQADR	0.999	6	860.793	3
127	SPRG_06222T0	1	inositol-3-phosphate synthase	SVLVDFLVGAGIKPVSIVSYNHLGNNDGK	0.9705	6	861.814	4
128	SPRG_13142T0	1	hypothetical protein	AADTLNDDYDFNR	0.999	6	837.401	2
128	SPRG_13142T0	1	hypothetical protein	LIGEAEIANALVDNLK	0.999	6	986.051	2
128	SPRG_13142T0	1	hypothetical protein	SAISDYGGAIGYK	0.999	6	795.397	2
128	SPRG_13142T0	1	hypothetical protein	VADFEATLLAK	0.999	6	733.39	2
128	SPRG_13142T0	1	hypothetical protein	PALLFK	0.9925	6	488.822	2
128	SPRG_13142T0	1	hypothetical protein	DVIYSAVFDHDSK	0.999	6	595.325	3
129	SPRG_09623T0	1	elongation factor Tu	VDMVDDEELLELVEMEIR	0.999	6	1161.15	2
129	SPRG_09623T0	1	elongation factor Tu	PFLLPVEDVFSISGR	0.999	6	910.475	2
129	SPRG_09623T0	1	elongation factor Tu	FIAFEDIDKAPEER	0.999	6	656.679	3
129	SPRG_09623T0	1	elongation factor Tu	IELIHPVAIDEGMK	0.999	6	618.341	3
129	SPRG_09623T0	1	elongation factor Tu	TADITGNIVLPEGTEMVMPGDNPTLR	0.999	6	962.503	3
129	SPRG_09623T0	1	elongation factor Tu	HYAHVDCPGHADYVK	0.999	6	512.255	4
130	SPRG_01592T0	1	GTP-binding nuclear protein Ran	VCENIPIVLCGNK	0.999	6	891.437	2
130	SPRG_01592T0	1	GTP-binding nuclear protein Ran	FNCWDTAGQEK	0.999	6	816.864	2
130	SPRG_01592T0	1	GTP-binding nuclear protein Ran	AAAINAPLPDEDDDI	0.9509	6	842.41	2
130	SPRG_01592T0	1	GTP-binding nuclear protein Ran	FETNFGPIK	0.999	6	670.872	2
130	SPRG_01592T0	1	GTP-binding nuclear protein Ran	NLQYFDISAK	0.999	6	743.887	2
130	SPRG_01592T0	1	GTP-binding nuclear protein Ran	LVGDNNLTFVEAAALAPPEVVMEQSHIASLEADR	0.999	6	938.464	4
131	SPRG_04084T0	1	hypothetical protein	AIGISHNDSPYIK	0.999	6	851.943	2
131	SPRG_04084T0	1	hypothetical protein	LAEEGIELFSR	0.999	6	704.317	2
131	SPRG_04084T0	1	hypothetical protein	DLPNMIDQAVGR	0.999	6	736.855	2
131	SPRG_04084T0	1	hypothetical protein	ENPILVPSFNSHR	0.999	6	827.392	2
131	SPRG_04084T0	1	hypothetical protein	VFYVPDYDK	0.999	6	717.321	2
131	SPRG_04084T0	1	hypothetical protein	WFNLHEGK	0.999	6	659.856	2
132	SPRG_19514T0	1	hypothetical protein	QWDGIYADLPSR	0.999	6	782.865	2
132	SPRG_19514T0	1	hypothetical protein	VVEVLDSIVR	0.999	6	636.86	2
132	SPRG_19514T0	1	hypothetical protein	LMDELPK	0.9832	6	567.336	2
132	SPRG_19514T0	1	hypothetical protein	VAQAVHEHAGGVGDMPSAFVA	0.999	6	732.023	3
132	SPRG_19514T0	1	hypothetical protein	GDWASEAGYYNMLVDAFK	0.999	6	775.705	3
132	SPRG_19514T0	1	hypothetical protein	EGALLLGGNVLDFGLQTTPQLHHYIR	0.999	6	752.322	4
133	SPRG_12911T0	1	GTP-binding protein YchF	YLPLIAEFVASR	0.9989	6	761.939	2
133	SPRG_12911T0	1	GTP-binding protein YchF	AVDAIYHMVR	0.9681	6	659.844	2
133	SPRG_12911T0	1	GTP-binding protein YchF	DIQIIQQELR	0.999	6	700.4	2
133	SPRG_12911T0	1	GTP-binding protein YchF	LNIPAENFPFCTIEPNQAIIPVPDQR	0.999	6	1042.84	3
133	SPRG_12911T0	1	GTP-binding protein YchF	YKPASEVPPVIHVTDIAGLVK	0.9718	6	667.131	4
133	SPRG_12911T0	1	GTP-binding protein YchF	GAAEGAGLGNNFLSHIQAVDAIYHMVR	0.999	6	739.615	4
134	SPRG_19091T0	1	hypothetical protein	NLLNTPASALGWR	0.9982	6	778.926	2
134	SPRG_19091T0	1	hypothetical protein	ETTLGQAFLALLK	0.999	6	846.982	2
134	SPRG_19091T0	1	hypothetical protein	VIDISEPLAFR	0.999	6	702.376	2
134	SPRG_19091T0	1	hypothetical protein	IIEDMLLLPR	0.999	6	678.882	2
134	SPRG_19091T0	1	hypothetical protein	LFPDVSIFSK	0.999	6	720.865	2
134	SPRG_19091T0	1	hypothetical protein	HAVDNVYNPFISSMMSQDNDK	0.999	6	900.748	3
135	SPRG_02110T0	1	50S ribosomal protein L13	VFDGMPSPYDK	0.9905	6	772.407	2
135	SPRG_02110T0	1	50S ribosomal protein L13	MVVPDALR	0.9774	6	522.782	2
135	SPRG_02110T0	1	50S ribosomal protein L13	FLQFLNK	0.9973	6	599.339	2
135	SPRG_02110T0	1	50S ribosomal protein L13	ELLLGQHVVAVR	0.999	6	493.295	3
135	SPRG_02110T0	1	50S ribosomal protein L13	PFEKPVIIDCR	0.999	6	550.985	3
135	SPRG_02110T0	1	50S ribosomal protein L13	FEKPVIIDCR	0.999	6	518.605	3
136	SPRG_16977T0	1	hypothetical protein	SLPVFGAEMAPK	0.999	6	767.898	2
136	SPRG_16977T0	1	hypothetical protein	GLVLEDIEQLFTK	0.999	6	896.961	2
136	SPRG_16977T0	1	hypothetical protein	EPAAVQLK	0.9854	6	572.348	2
136	SPRG_16977T0	1	hypothetical protein	AGEKPAYK	0.999	6	648.419	2
136	SPRG_16977T0	1	hypothetical protein	GREPAAVQLK	0.999	6	678.915	2
136	SPRG_16977T0	1	hypothetical protein	NDNVDEELNAIGDVLEEEGTAETTWSDVWTDPSIR	0.999	6	1355.29	3
137	SPRG_03525T0	1	hypothetical protein	DQPCPSDPTLVLADPK	0.999	6	1015.5	2
137	SPRG_03525T0	1	hypothetical protein	CSCFDGFIGK	0.999	6	728.8	2
137	SPRG_03525T0	1	hypothetical protein	SAIDVMLPR	0.999	6	573.281	2
137	SPRG_03525T0	1	hypothetical protein	SCFDGFIGK	0.9785	6	654.312	2
137	SPRG_03525T0	1	hypothetical protein	CWFTTAFK	0.9926	6	669.339	2
137	SPRG_03525T0	1	hypothetical protein	TCTCLCPK	0.9945	6	647.784	2
138	SPRG_13201T0	1	succinate dehydrogenase flavoprotein subunit	WHMYDTVK	0.999	5	684.381	2
138	SPRG_13201T0	1	succinate dehydrogenase flavoprotein subunit	GLFAAGEAACASVHGANR	0.999	5	631.305	3
138	SPRG_13201T0	1	succinate dehydrogenase flavoprotein subunit	RPMPANAGEASLSMVDSLR	0.999	5	716.024	3
138	SPRG_13201T0	1	succinate dehydrogenase flavoprotein subunit	GSDWLGDQDAIHYMCK	0.999	5	724.991	3
138	SPRG_13201T0	1	succinate dehydrogenase flavoprotein subunit	HIYLHLDHLPAELLAER	0.999	5	546.794	4
139	SPRG_02516T0	1	hypothetical protein	SCETVVAAETQAVDNIR	0.999	5	998.466	2
139	SPRG_02516T0	1	hypothetical protein	AVGQFNGIIR	0.9956	5	609.866	2
139	SPRG_02516T0	1	hypothetical protein	SQLELFQK	0.999	5	640.846	2
139	SPRG_02516T0	1	hypothetical protein	LTELVDK	0.9962	5	553.32	2
139	SPRG_02516T0	1	hypothetical protein	EEDIIHINHQLK	0.999	5	592.996	3
140	SPRG_13181T0	1	40S ribosomal protein S7	LDTFATVYK	0.9975	5	673.362	2
140	SPRG_13181T0	1	40S ribosomal protein S7	AIVIFVPFR	0.9988	5	603.336	2
140	SPRG_13181T0	1	40S ribosomal protein S7	QVAHELAALENSSADIK	0.999	5	695.362	3
140	SPRG_13181T0	1	40S ribosomal protein S7	TLTSVQDAILDDLVYPTEIVGK	0.999	5	893.474	3
140	SPRG_13181T0	1	40S ribosomal protein S7	IVKPAGQVADDFEK	0.999	5	650.376	3
141	SPRG_20403T0	1	hypothetical protein	MAAQGGFIDIVR	0.999	5	711.361	2
141	SPRG_20403T0	1	hypothetical protein	GDVEQVAMLLR	0.999	5	687.839	2
141	SPRG_20403T0	1	hypothetical protein	GFTWFGIGK	0.9989	5	650.836	2
141	SPRG_20403T0	1	hypothetical protein	IVEMLVAAK	0.999	5	631.364	2
141	SPRG_20403T0	1	hypothetical protein	VAASHGEDEIVQLLIDAGADMDPSK	0.999	5	957.236	3
142	SPRG_03652T0	1	hypothetical protein	WTGIPLEK	0.9907	5	616.366	2
142	SPRG_03652T0	1	hypothetical protein	AQADATAILNDITAHLR	0.999	5	646.684	3
142	SPRG_03652T0	1	hypothetical protein	IDMSEFMEEHSVSK	0.999	5	652.977	3
142	SPRG_03652T0	1	hypothetical protein	YLRPELLNR	0.9989	5	439.909	3
142	SPRG_03652T0	1	hypothetical protein	QELAAVHDELHPLK	0.999	5	472.777	4
143	SPRG_14150T0	1	hypothetical protein	NADAQMGDYIWR	0.999	5	792.367	2
143	SPRG_14150T0	1	hypothetical protein	SAYVNVPVIAFCDSDSPLR	0.999	5	1122.04	2
143	SPRG_14150T0	1	hypothetical protein	IIVAVENPADVIAISAR	0.999	5	948.029	2
143	SPRG_14150T0	1	hypothetical protein	LSIGLLYWLLSR	0.999	5	789.453	2
143	SPRG_14150T0	1	hypothetical protein	RNDGIHIINVGK	0.999	5	541.976	3
144	SPRG_08065T0	1	hypothetical protein	LIYDLADQGGELLALR	0.999	5	952.512	2
144	SPRG_08065T0	1	hypothetical protein	YDLTVPFAR	0.9976	5	613.313	2
144	SPRG_08065T0	1	hypothetical protein	VAIEAFVPVALSPAVANK	0.999	5	695.423	3
144	SPRG_08065T0	1	hypothetical protein	TLLSTFEFLQSTVGVLEHELK	0.999	5	893.815	3
144	SPRG_08065T0	1	hypothetical protein	HAGVEIETPVFELK	0.999	5	619.675	3
145	SPRG_06409T0	1	cystathionine beta-synthase	SYQVEGIGYDFIPDVLHR	0.999	5	751.372	3
145	SPRG_06409T0	1	cystathionine beta-synthase	ILNTILDHVGNTPLVK	0.9984	5	679.07	3
145	SPRG_06409T0	1	cystathionine beta-synthase	FLNDDWMYDHGYVENVEK	0.999	5	854.725	3
145	SPRG_06409T0	1	cystathionine beta-synthase	DSHILDQYTNPSNPLAHYDQTAEEILESCNGK	0.999	5	984.946	4
145	SPRG_06409T0	1	cystathionine beta-synthase	TVSELPLNVPYTIHHDLTCK	0.999	5	654.339	4
146	SPRG_06534T0	1	TKL protein kinase	MLMSEISSMTR	0.999	5	715.353	2
146	SPRG_06534T0	1	TKL protein kinase	VIEILK	0.9709	5	501.801	2
146	SPRG_06534T0	1	TKL protein kinase	HLLDNPHAAAK	0.999	5	492.275	3
146	SPRG_06534T0	1	TKL protein kinase	RPATNAPVHAPTTTGPPK	0.999	5	701.058	3
146	SPRG_06534T0	1	TKL protein kinase	VLDSWDYYAELEHLKPAFWIAPDDVIR	0.999	5	888.201	4
147	SPRG_20488T0	1	hypothetical protein	TTDAIHTASEHAHELQVQLSAK	0.999	5	892.454	3
147	SPRG_20488T0	1	hypothetical protein	TVEQPEAQQHLASLQTSVEGGIQETQTYLENLK	0.999	5	1320.01	3
147	SPRG_20488T0	1	hypothetical protein	KVSETATGYLQTAIESANHAVDELK	0.999	5	777.54	4
147	SPRG_20488T0	1	hypothetical protein	VSETATGYLQTAIESANHAVDELKK	0.999	5	777.737	4
147	SPRG_20488T0	1	hypothetical protein	STTLSAAQKPVSLVQTALVQVTDSLATIK	0.999	5	851.477	4
148	SPRG_03742T0	1	hypothetical protein	MEVLDMLPK	0.9982	5	682.365	2
148	SPRG_03742T0	1	hypothetical protein	TLYFPYETK	0.9816	5	725.394	2
148	SPRG_03742T0	1	hypothetical protein	GMSGLIGDLR	0.999	5	581.798	2
148	SPRG_03742T0	1	hypothetical protein	AVYEVDDLNTAIANVAQTQLK	0.9988	5	855.47	3
148	SPRG_03742T0	1	hypothetical protein	VQGVLDSGIHFVIPFIDSPR	0.999	5	780.751	3
149	SPRG_00890T0	1	CMGC/MAPK protein kinase	LVNLVDLIR	0.9632	5	599.857	2
149	SPRG_00890T0	1	CMGC/MAPK protein kinase	ISIEEALEHPYLTQVR	0.999	5	681.367	3
149	SPRG_00890T0	1	CMGC/MAPK protein kinase	GPPTHEVHWEGYVR	0.9862	5	603.314	3
149	SPRG_00890T0	1	CMGC/MAPK protein kinase	EFNDVYIVTDLMETDLHR	0.999	5	785.384	3
149	SPRG_00890T0	1	CMGC/MAPK protein kinase	RPLFPGQDYLHQLK	0.999	5	500.774	4
150	SPRG_10800T0	1	hypothetical protein	LAADQAAAAAAAAALLAAEEAAAR	0.999	5	1148.6	2
150	SPRG_10800T0	1	hypothetical protein	LTPLDLETILSNK	0.999	5	872.974	2
150	SPRG_10800T0	1	hypothetical protein	LNEFLDAAVR	0.999	5	646.332	2
150	SPRG_10800T0	1	hypothetical protein	AEHLQWGIK	0.9956	5	457.256	3
150	SPRG_10800T0	1	hypothetical protein	YWYLHRPK	0.9982	5	484.265	3
151	SPRG_12015T0	1	hypothetical protein	LILEGLDLISSAR	0.999	5	772.424	2
151	SPRG_12015T0	1	hypothetical protein	SIQELLAGLNR	0.9989	5	679.371	2
151	SPRG_12015T0	1	hypothetical protein	IFLGFVDR	0.9668	5	555.809	2
151	SPRG_12015T0	1	hypothetical protein	SLPWCDTPLHLETK	0.999	5	658.669	3
151	SPRG_12015T0	1	hypothetical protein	TIPAAIHEALAPIKDNDEAVK	0.999	5	662.865	4
152	SPRG_06658T0	1	hypothetical protein	AAFDLVTEALEER	0.999	5	804.409	2
152	SPRG_06658T0	1	hypothetical protein	YLAVPVTNADVR	0.9929	5	731.383	2
152	SPRG_06658T0	1	hypothetical protein	LQDIIADVPK	0.999	5	700.38	2
152	SPRG_06658T0	1	hypothetical protein	FVSPIECDDGAVIVPWEVPER	0.999	5	849.743	3
152	SPRG_06658T0	1	hypothetical protein	MDNPDAQNICVPAAGVHVVLPDHYSPNR	0.999	5	805.639	4
153	SPRG_00835T0	1	glutamate decarboxylase	EADVSPDELVLTAER	0.9744	5	894.459	2
153	SPRG_00835T0	1	glutamate decarboxylase	YFEIEPR	0.9955	5	549.301	2
153	SPRG_00835T0	1	glutamate decarboxylase	AIEFLEAHSQLVEVAK	0.999	5	691.385	3
153	SPRG_00835T0	1	glutamate decarboxylase	NYIDMDQYPQTAEIHNR	0.999	5	751.361	3
153	SPRG_00835T0	1	glutamate decarboxylase	MIQDHNEADCPVYAHPACAR	0.999	5	619.992	4
154	SPRG_07703T0	1	hypothetical protein	MVFCNLPDDVEGMFR	0.9975	5	981.924	2
154	SPRG_07703T0	1	hypothetical protein	FLVFDFDR	0.9988	5	601.802	2
154	SPRG_07703T0	1	hypothetical protein	GLVDVYLPR	0.999	5	588.336	2
154	SPRG_07703T0	1	hypothetical protein	LDDEKLPILHDK	0.999	5	623.35	3
154	SPRG_07703T0	1	hypothetical protein	ALMTMEEMTDYLSEYTSDSPIPALR	0.999	5	1003.45	3
155	SPRG_15797T0	1	hypothetical protein	VLDDTQELVAQGR	0.999	5	794.404	2
155	SPRG_15797T0	1	hypothetical protein	ALIIYNDVVPADLK	0.999	5	916.496	2
155	SPRG_15797T0	1	hypothetical protein	IWFAQPDALK	0.9909	5	738.908	2
155	SPRG_15797T0	1	hypothetical protein	LESTVATTLQSIGSSATTVSEAR	0.999	5	818.422	3
155	SPRG_15797T0	1	hypothetical protein	FHILDHDFSVNGNELTATLK	0.999	5	853.777	3
156	SPRG_03838T0	1	hypothetical protein	VDAVQWLIDHGADVNQVAR	0.999	5	750.724	3
156	SPRG_03838T0	1	hypothetical protein	GNYAVGAVLEDWGGDVALTPLHLAAGLNNVR	0.999	5	1102.9	3
156	SPRG_03838T0	1	hypothetical protein	TSGAHLGWTMVDTFLNNK	0.999	5	760.727	3
156	SPRG_03838T0	1	hypothetical protein	QVLVFAQDNLGHDFAAQHYGSAR	0.999	5	672.83	4
156	SPRG_03838T0	1	hypothetical protein	GKPILPILLSDPTSYLGLAHQYTLSR	0.999	5	786.187	4
157	SPRG_00533T0	1	hypothetical protein	IAIIPQDPVLFSGSIR	0.9983	5	935.51	2
157	SPRG_00533T0	1	hypothetical protein	APTSFFDTTPLGR	0.999	5	777.389	2
157	SPRG_00533T0	1	hypothetical protein	LTEFFLLDER	0.999	5	713.864	2
157	SPRG_00533T0	1	hypothetical protein	ILIDGVDIATIGLHDLR	0.999	5	660.036	3
157	SPRG_00533T0	1	hypothetical protein	RPLEFADLYQLNR	0.999	5	593.65	3
158	SPRG_00875T0	1	hypothetical protein	TPEFLALNPLGK	0.999	5	794.421	2
158	SPRG_00875T0	1	hypothetical protein	WCNEDDLEGKPIADGK	0.999	5	756.693	3
158	SPRG_00875T0	1	hypothetical protein	KVEHPLAILNR	0.999	5	526.667	3
158	SPRG_00875T0	1	hypothetical protein	WFSTVANQPEFAAIVGDVPLCDVATVAEGAPVK	0.999	5	1245.96	3
158	SPRG_00875T0	1	hypothetical protein	VEHPLAILNR	0.9963	5	435.918	3
159	SPRG_11375T0	1	hypothetical protein	FDPDFPLIGGHR	0.999	5	757.893	2
159	SPRG_11375T0	1	hypothetical protein	IWDLEK	0.9572	5	546.315	2
159	SPRG_11375T0	1	hypothetical protein	VWGIPEGGLTETMTEPLVDLTGHGR	0.999	5	937.126	3
159	SPRG_11375T0	1	hypothetical protein	GAIMDFDFNPFHEHLIASASDDTTLK	0.999	5	795.881	4
159	SPRG_11375T0	1	hypothetical protein	GSQIVNMEHNTENLVQDMAWNWTGSTLATTCK	0.999	5	979.189	4
160	SPRG_09493T0	1	hypothetical protein	DPIQMVLDGYK	0.9964	5	783.907	2
160	SPRG_09493T0	1	hypothetical protein	MSDLFSGVIK	0.999	5	692.86	2
160	SPRG_09493T0	1	hypothetical protein	LTPPLIFLMR	0.997	5	672.875	2
160	SPRG_09493T0	1	hypothetical protein	RADDILDTFMNSEYK	0.999	5	702.681	3
160	SPRG_09493T0	1	hypothetical protein	LPPVLNYMIPILGSFPAFAK	0.999	5	826.132	3
161	SPRG_08221T0	1	alanyl-tRNA synthetase	LVPVVVEMLSGAFPELK	0.999	5	1058.59	2
161	SPRG_08221T0	1	alanyl-tRNA synthetase	GLLNDLVEK	0.999	5	644.861	2
161	SPRG_08221T0	1	alanyl-tRNA synthetase	ALKPDQIAAVEGIVK	0.9989	5	662.052	3
161	SPRG_08221T0	1	alanyl-tRNA synthetase	MSNYDTDVFMPLFGAIQSLCK	0.999	5	905.432	3
161	SPRG_08221T0	1	alanyl-tRNA synthetase	VLEAAETSHLASLHVAPTNDEPK	0.9989	5	680.353	4
162	SPRG_09124T0	1	TKL protein kinase	FCDPACVEAITGWR	0.996	5	902.384	2
162	SPRG_09124T0	1	TKL protein kinase	FDAELSQFR	0.999	5	628.824	2
162	SPRG_09124T0	1	TKL protein kinase	LLHWYSDGVFPATK	0.999	5	641.356	3
162	SPRG_09124T0	1	TKL protein kinase	ECLSFHDNDRPSAVQLSYR	0.999	5	607.557	4
162	SPRG_09124T0	1	TKL protein kinase	TSIAADTADALVYLHSFQPTVIHR	0.999	5	693.353	4
163	SPRG_18254T0	1	hypothetical protein	LVTDNFLEDYDPTIEDSYR	0.999	5	1225.1	2
163	SPRG_18254T0	1	hypothetical protein	QALLDILDTAGQEEYTTMQDQWMR	0.999	5	1500.73	2
163	SPRG_18254T0	1	hypothetical protein	IQNEDCFFQVVR	0.999	5	844.384	2
163	SPRG_18254T0	1	hypothetical protein	VSFAEGQALAR	0.999	5	646.853	2
163	SPRG_18254T0	1	hypothetical protein	VSMVLVGNK	0.9986	5	617.876	2
164	SPRG_11634T0	1	hypothetical protein	IAILDSILK	0.9989	5	637.406	2
164	SPRG_11634T0	1	hypothetical protein	LPTELPTPLDEEELMQTEQAVAVLLGAIR	0.999	5	1107.58	3
164	SPRG_11634T0	1	hypothetical protein	INWAVDGPHIVGR	0.999	5	526.623	3
164	SPRG_11634T0	1	hypothetical protein	ECVELIAGKPSGILQLLDNEAANPKPTDAK	0.9983	5	939.949	4
164	SPRG_11634T0	1	hypothetical protein	YYIHEPGVLHNLSER	0.9703	5	493.506	4
165	SPRG_11574T0	1	peroxiredoxin	YGVLIEDGEDEGVPFR	0.999	5	969.958	2
165	SPRG_11574T0	1	peroxiredoxin	QITINDLPVGR	0.9955	5	685.387	2
165	SPRG_11574T0	1	peroxiredoxin	GLFIIDDK	0.999	5	604.831	2
165	SPRG_11574T0	1	peroxiredoxin	KPAPAFTAPAVVNGEFEDVSLSDFK	0.999	5	1023.53	3
165	SPRG_11574T0	1	peroxiredoxin	NQGGLGHMAIPVISDVTK	0.999	5	709.05	3
166	SPRG_04789T0	1	glucose-6-phosphate isomerase	NVVEDVHEVLGAIR	0.999	5	847.458	2
166	SPRG_04789T0	1	glucose-6-phosphate isomerase	FLANVDPVDAAR	0.9989	5	716.391	2
166	SPRG_04789T0	1	glucose-6-phosphate isomerase	TVEELAAEGVPEALRPHK	0.999	5	745.404	3
166	SPRG_04789T0	1	glucose-6-phosphate isomerase	QNATLETMDLLFDLAEAAQLR	0.999	5	836.42	3
166	SPRG_04789T0	1	glucose-6-phosphate isomerase	VALDGSVLPFAAGEINFGEPGTNGQHSFYQLIHQGR	0.999	5	993.732	4
167	SPRG_07606T0	1	hypothetical protein	LLLNVNPEWEGQYLEYR	0.999	5	1140.57	2
167	SPRG_07606T0	1	hypothetical protein	IVLFFLTK	0.999	5	634.887	2
167	SPRG_07606T0	1	hypothetical protein	VDANVSHLQQLYHDEGISAIIATIR	0.999	5	969.84	3
167	SPRG_07606T0	1	hypothetical protein	IGEELVHLLHYVELNATGLR	0.999	5	807.448	3
167	SPRG_07606T0	1	hypothetical protein	DLQSLQADLGLLPSPLAAPTPSYK	0.999	5	928.518	3
168	SPRG_00475T0	1	transaldolase	NTGEVLELAGCDR	0.999	5	783.866	2
168	SPRG_00475T0	1	transaldolase	GFCADIVK	0.9912	5	593.811	2
168	SPRG_00475T0	1	transaldolase	LTISPNLLEELANSTDVVTK	0.999	5	815.775	3
168	SPRG_00475T0	1	transaldolase	LGHIIDQLSVNFGK	0.9987	5	610.341	3
168	SPRG_00475T0	1	transaldolase	AAQMPQYADLVTDAIAYGQSLSGVTDEER	0.999	5	1081.84	3
169	SPRG_00887T0	1	hypothetical protein	SSAYDELIDEFMNEAK	0.999	5	1075.5	2
169	SPRG_00887T0	1	hypothetical protein	VLLQFEDFGNTNAFR	0.999	5	957.97	2
169	SPRG_00887T0	1	hypothetical protein	VDDTIMLVAAR	0.9987	5	674.343	2
169	SPRG_00887T0	1	hypothetical protein	INYAHDVEPATTLIETIER	0.999	5	777.062	3
169	SPRG_00887T0	1	hypothetical protein	LEELQHHK	0.999	5	441.246	3
170	SPRG_08926T0	1	hypothetical protein	VSLDVSPVSFGR	0.999	5	703.868	2
170	SPRG_08926T0	1	hypothetical protein	AGAIYDVLR	0.9984	5	561.331	2
170	SPRG_08926T0	1	hypothetical protein	FTDLFSEFR	0.9989	5	653.314	2
170	SPRG_08926T0	1	hypothetical protein	AQHMESFDYDFFESR	0.999	5	684.977	3
170	SPRG_08926T0	1	hypothetical protein	HLPFLEFDPPFYAR	0.999	5	631.656	3
171	SPRG_03993T0	1	hypothetical protein	IEFVNAPSFGLGGK	0.999	5	862.462	2
171	SPRG_03993T0	1	hypothetical protein	AIGLGAADVVMPLVTGETWIQVPETVK	0.999	5	1028.22	3
171	SPRG_03993T0	1	hypothetical protein	KPFIEPGQMICVK	0.999	5	656.677	3
171	SPRG_03993T0	1	hypothetical protein	AQVFGDNIDTDAILPGEYLCENDMDALGK	0.999	5	1154.53	3
171	SPRG_03993T0	1	hypothetical protein	STPLPPIVAAEPSPELPTSDAAEASNDGAVDLSGLPTVLTGR	0.999	5	1419.77	3
172	SPRG_09126T0	1	TKL protein kinase	DHNAIQEFMNEIR	0.999	5	880.936	2
172	SPRG_09126T0	1	TKL protein kinase	VFHWLPTGVHPTTK	0.999	5	636.698	3
172	SPRG_09126T0	1	TKL protein kinase	VTSNEETMTSNIGTVAWIAPEVLTGGHYSEK	0.9883	5	939.088	4
172	SPRG_09126T0	1	TKL protein kinase	TAVAADVADALCFLHSFQPTIIHR	0.999	5	697.354	4
172	SPRG_09126T0	1	TKL protein kinase	WSTLHDLAVLSEFMPHGDVTDLLK	0.9977	5	753.884	4
173	SPRG_06995T0	1	prolyl-tRNA synthetase	GDEVLAYLQEAGIR	0.999	5	839.43	2
173	SPRG_06995T0	1	prolyl-tRNA synthetase	IDIAFTDLK	0.999	5	662.345	2
173	SPRG_06995T0	1	prolyl-tRNA synthetase	KENFADWYTDVITK	0.999	5	721.377	3
173	SPRG_06995T0	1	prolyl-tRNA synthetase	TKLPALLETIQK	0.999	5	596.372	3
173	SPRG_06995T0	1	prolyl-tRNA synthetase	SGDADLKEPIAIRPTSETIMYPAFK	0.999	5	796.435	4
174	SPRG_08060T0	1	hypothetical protein	IDLEEFETLIAPLLDR	0.999	5	1016.03	2
174	SPRG_08060T0	1	hypothetical protein	FSIADIVNFPVR	0.999	5	761.384	2
174	SPRG_08060T0	1	hypothetical protein	LADILGLDK	0.9917	5	623.356	2
174	SPRG_08060T0	1	hypothetical protein	NFDMALAK	0.9514	5	599.314	2
174	SPRG_08060T0	1	hypothetical protein	RNELETFVYDLR	0.999	5	566.967	3
175	SPRG_02947T0	1	hypothetical protein	FFDGVTGDEFR	0.999	5	717.34	2
175	SPRG_02947T0	1	hypothetical protein	GAGWLNPLVIK	0.999	5	728.419	2
175	SPRG_02947T0	1	hypothetical protein	YPEFDNLAK	0.9837	5	692.886	2
175	SPRG_02947T0	1	hypothetical protein	QVPIGLDNADIDTPSHPR	0.999	5	697.026	3
175	SPRG_02947T0	1	hypothetical protein	SVDWFTDEMESIWRPQLAQLK	0.999	5	956.472	3
176	SPRG_00696T0	1	hypothetical protein	IDFSVIGEIFAGR	0.999	5	784.458	2
176	SPRG_00696T0	1	hypothetical protein	LIAAIPPLVLATLFK	0.999	5	934.565	2
176	SPRG_00696T0	1	hypothetical protein	SITAPLGPSGAR	0.9989	5	635.856	2
176	SPRG_00696T0	1	hypothetical protein	GASCQTLNPLDASAMGVK	0.999	5	1049	2
176	SPRG_00696T0	1	hypothetical protein	AEGVMSTAK	0.9731	5	591.326	2
177	SPRG_10658T0	1	hypothetical protein	AIGDAECIR	0.9989	5	569.299	2
177	SPRG_10658T0	1	hypothetical protein	FHALSSFPDPEGSEAVFLDMIK	0.999	5	909.118	3
177	SPRG_10658T0	1	hypothetical protein	YPEGLAVLDAIEAEVAADDLK	0.999	5	830.758	3
177	SPRG_10658T0	1	hypothetical protein	DCDGYVCEEMAENLHELGQDEAAKPYFK	0.999	5	932.906	4
177	SPRG_10658T0	1	hypothetical protein	GDNLGWSYLETNHADDAVTHFEAALAAR	0.999	5	797.872	4
178	SPRG_05180T0	1	hypothetical protein	TITLDVEPSDSIDNVK	0.999	5	1017.51	2
178	SPRG_05180T0	1	hypothetical protein	ESTLHLVLR	0.999	5	606.329	2
178	SPRG_05180T0	1	hypothetical protein	MQIFVK	0.9987	5	527.284	2
178	SPRG_05180T0	1	hypothetical protein	LIFAGKQLEDGR	0.999	5	545.641	3
178	SPRG_05180T0	1	hypothetical protein	TLSDYNIQKESTLHLVLR	0.999	5	605.342	4
179	SPRG_03014T0	1	nicotinate phosphoribosyltransferase	LVGANGSPILDLMMGCNER	0.9929	5	1090.54	2
179	SPRG_03014T0	1	nicotinate phosphoribosyltransferase	TLLEFGLR	0.9987	5	546.83	2
179	SPRG_03014T0	1	nicotinate phosphoribosyltransferase	LFGIPIK	0.9954	5	538.331	2
179	SPRG_03014T0	1	nicotinate phosphoribosyltransferase	VSVSTDLYEFTHLLWAR	0.999	5	727.709	3
179	SPRG_03014T0	1	nicotinate phosphoribosyltransferase	HTEDATFDLFFR	0.999	5	548.266	3
180	SPRG_08607T0	1	hypothetical protein	SELCIGTVDLR	0.999	5	698.36	2
180	SPRG_08607T0	1	hypothetical protein	FFCLEGNK	0.9975	5	646.303	2
180	SPRG_08607T0	1	hypothetical protein	IYYFHEPVDAR	0.999	5	518.609	3
180	SPRG_08607T0	1	hypothetical protein	FTPGNPIPEVVVNQGVIENAGDVR	0.999	5	889.135	3
180	SPRG_08607T0	1	hypothetical protein	YELAHFMYEK	0.999	5	540.267	3
181	SPRG_20110T0	1	hypothetical protein	TFDEIQAEFDR	0.999	5	757.836	2
181	SPRG_20110T0	1	hypothetical protein	TIGMIFAAK	0.9875	5	620.349	2
181	SPRG_20110T0	1	hypothetical protein	IGNTIINVVR	0.999	5	621.823	2
181	SPRG_20110T0	1	hypothetical protein	VGKPELALAELNR	0.9711	5	566.661	3
181	SPRG_20110T0	1	hypothetical protein	LESMITEEHSK	0.999	5	531.259	3
182	SPRG_07700T0	1	hypothetical protein	AAELVGEAIK	0.999	5	644.804	2
182	SPRG_07700T0	1	hypothetical protein	DLQMVNVSLR	0.9986	5	659.878	2
182	SPRG_07700T0	1	hypothetical protein	VYLNSESLLLNLLHDSTTGSFTK	0.999	5	947.501	3
182	SPRG_07700T0	1	hypothetical protein	NLGLNYLEVVLPSIVNETAK	0.999	5	825.45	3
182	SPRG_07700T0	1	hypothetical protein	EEGMHVMIPWVERPTIFDVR	0.999	5	862.434	3
183	SPRG_08629T0	1	hypothetical protein	LPVFTDVETAR	0.999	5	696.343	2
183	SPRG_08629T0	1	hypothetical protein	LASLQTSFVTLDEALK	0.999	5	1012.56	2
183	SPRG_08629T0	1	hypothetical protein	VIESVTTAEFR	0.9988	5	698.363	2
183	SPRG_08629T0	1	hypothetical protein	VNALDNVTLPR	0.999	5	678.358	2
183	SPRG_08629T0	1	hypothetical protein	VIDYISR	0.9947	5	505.302	2
184	SPRG_07657T0	1	hypothetical protein	SGNLSYDEFLVGLR	0.999	5	857.433	2
184	SPRG_07657T0	1	hypothetical protein	AVADTLAALR	0.9988	5	572.835	2
184	SPRG_07657T0	1	hypothetical protein	ADDALVDEFVANFLK	0.999	5	652.34	3
184	SPRG_07657T0	1	hypothetical protein	ELTPDVFHEVVAVPSLEDVPYAANK	0.999	5	1009.84	3
184	SPRG_07657T0	1	hypothetical protein	TLDINEFKK	0.9988	5	513.96	3
185	SPRG_08158T0	1	hypothetical protein	DGAMINLPADELVPGDVIR	0.999	4	1078	2
185	SPRG_08158T0	1	hypothetical protein	GLSSDEAQK	0.9991	4	611.795	2
185	SPRG_08158T0	1	hypothetical protein	IVGMTGDGVNDAPALAQADIGIAVDDATDAAR	0.9991	4	1081.76	3
185	SPRG_08158T0	1	hypothetical protein	QGEIEAVVTSTGVHTFLGR	0.9987	4	715.715	3
186	SPRG_08560T0	1	40S ribosomal protein	FNFADGAVELYAER	0.999	4	873.413	2
186	SPRG_08560T0	1	40S ribosomal protein	TGNANLEYVDTAVR	0.999	4	833.947	2
186	SPRG_08560T0	1	40S ribosomal protein	QLDDVVTILEPK	0.999	4	829.451	2
186	SPRG_08560T0	1	40S ribosomal protein	LLGGLAVR	0.9923	4	471.783	2
187	SPRG_09067T0	1	hypothetical protein	ATELIAFLDAR	0.999	4	682.365	2
187	SPRG_09067T0	1	hypothetical protein	HSASDVTLADLFELLEGTK	0.999	4	778.744	3
187	SPRG_09067T0	1	hypothetical protein	YSISELALDQVFHHLT	0.999	4	673.013	3
187	SPRG_09067T0	1	hypothetical protein	NADEAQPLPTLTLLPTLLAR	0.999	4	764.44	3
188	SPRG_00668T0	1	hypothetical protein	ATFVDSVGSIVLEMLHGTTPYVPVDSR	0.999	4	1012.15	3
188	SPRG_00668T0	1	hypothetical protein	LEPIPVDESQMLYEVYHWR	0.999	4	850.079	3
188	SPRG_00668T0	1	hypothetical protein	DASLVDLLLLAHVPK	0.999	4	631.375	3
188	SPRG_00668T0	1	hypothetical protein	ENALHLAAEEGHADVVAELLTTK	0.999	4	680.607	4
189	SPRG_02282T0	1	ATP synthase F1	QNVLEAVEGELK	0.999	4	808.925	2
189	SPRG_02282T0	1	ATP synthase F1	GETLLLETVVDPTILGGLK	0.999	4	1128.63	2
189	SPRG_02282T0	1	ATP synthase F1	ITSADPLTK	0.9652	4	617.357	2
189	SPRG_02282T0	1	ATP synthase F1	NPTFAEFLKDPTIAR	0.999	4	670.035	3
190	SPRG_08897T0	1	hypothetical protein	SDEEAMYLSEEALGAFTR	0.999	4	1081.99	2
190	SPRG_08897T0	1	hypothetical protein	SAFAAAEFQNAVGCHK	0.997	4	662.334	3
190	SPRG_08897T0	1	hypothetical protein	YGRPTATLEDCIEAAR	0.999	4	652.641	3
190	SPRG_08897T0	1	hypothetical protein	AFLQHLQSLDTTPVVAYGIQDVLGSTYR	0.999	4	1079.56	3
191	SPRG_11711T0	1	hypothetical protein	VAELLMDECLNK	0.999	4	856.427	2
191	SPRG_11711T0	1	hypothetical protein	GFLNTDEMLR	0.9892	4	670.352	2
191	SPRG_11711T0	1	hypothetical protein	KPWEHLVIAEPCVNVQPR	0.999	4	817.108	3
191	SPRG_11711T0	1	hypothetical protein	SQNQTPIQMSLDHKPDHETEK	0.9989	4	724.356	4
192	SPRG_11710T0	1	hypothetical protein	DATLLVSALR	0.9942	4	601.843	2
192	SPRG_11710T0	1	hypothetical protein	KPEIIAELLTDECLNK	0.999	4	769.753	3
192	SPRG_11710T0	1	hypothetical protein	DVSAHITPLLLETDGFKK	0.9986	4	604.859	4
192	SPRG_11710T0	1	hypothetical protein	KPWDHLVIAEPCVNVTK	0.9989	4	607.579	4
193	SPRG_05146T0	1	hypothetical protein	ILQEVLMDVMR	0.999	4	745.893	2
193	SPRG_05146T0	1	hypothetical protein	ILSDPAAFEALHGVLIR	0.999	4	656.046	3
193	SPRG_05146T0	1	hypothetical protein	VAVNTDITNVFAFLQHITDK	0.999	4	845.45	3
193	SPRG_05146T0	1	hypothetical protein	NIEEVIGHLK	0.999	4	480.607	3
194	SPRG_18594T0	1	hypothetical protein	YPFGSVVPLWSR	0.9989	4	776.398	2
194	SPRG_18594T0	1	hypothetical protein	GLGQIASETGFANLATK	0.999	4	983.508	2
194	SPRG_18594T0	1	hypothetical protein	FFFFEK	0.9987	4	576.804	2
194	SPRG_18594T0	1	hypothetical protein	VVEAFYTHVFTEPK	0.999	4	652.346	3
195	SPRG_02249T0	1	tryptophan synthase	INNAIGQAVLAR	0.9989	4	692.404	2
195	SPRG_02249T0	1	tryptophan synthase	QEGIIPALESSHAISYGLK	0.999	4	767.77	3
195	SPRG_02249T0	1	tryptophan synthase	GGCYVAETLIAAHHQLIDEYVK	0.993	4	691.845	4
195	SPRG_02249T0	1	tryptophan synthase	WVANVDSTHYIIGSAIGPHPFPTIVR	0.999	4	748.638	4
196	SPRG_07855T0	1	TKL protein kinase	GAFGEVWLGQYQGR	0.999	4	856.425	2
196	SPRG_07855T0	1	TKL protein kinase	SLGVVLSELDTCAIPYADQAIGK	0.979	4	899.794	3
196	SPRG_07855T0	1	TKL protein kinase	LAIALDIAQALVYLHALTPK	0.999	4	808.139	3
196	SPRG_07855T0	1	TKL protein kinase	AKPTFSPSCPDVVR	0.999	4	613.306	3
197	SPRG_20160T0	1	hypothetical protein	TVEAPALAIMEPLLVR	0.999	4	934.019	2
197	SPRG_20160T0	1	hypothetical protein	IEFDSILQTLK	0.999	4	797.938	2
197	SPRG_20160T0	1	hypothetical protein	AGALDLIHDLSELHPVQVSR	0.999	4	772.089	3
197	SPRG_20160T0	1	hypothetical protein	SNADIEPFIPALISCIANPAEVSECVHK	0.9576	4	837.472	4
198	SPRG_02042T0	1	hypothetical protein	HEGPGALFK	0.9803	4	622.361	2
198	SPRG_02042T0	1	hypothetical protein	ILGSTASGVLELALFHPVDTVAK	0.999	4	876.152	3
198	SPRG_02042T0	1	hypothetical protein	IQSRPFDSPESGMQVISNLLK	0.999	4	878.794	3
198	SPRG_02042T0	1	hypothetical protein	DAHTKPAVTK	0.999	4	500.621	3
199	SPRG_08632T0	1	hypothetical protein	VVDANAFDQISLAR	0.999	4	831.943	2
199	SPRG_08632T0	1	hypothetical protein	ELATTPLLVLANK	0.999	4	835.984	2
199	SPRG_08632T0	1	hypothetical protein	LVNIDQVIQWLMK	0.999	4	944.527	2
199	SPRG_08632T0	1	hypothetical protein	IDLEPHISEPELIR	0.999	4	602.324	3
200	SPRG_07534T0	1	hypothetical protein	SFPFWEPANIDTAMINFK	0.999	4	1208.6	2
200	SPRG_07534T0	1	hypothetical protein	ITPEQAISFVTTVK	0.999	4	911.502	2
200	SPRG_07534T0	1	hypothetical protein	NDVEAFFGLYDATGSLKPK	0.999	4	835.433	3
200	SPRG_07534T0	1	hypothetical protein	IPVSVADIVDALVQYPAVLDAVDVIQAN	0.9653	4	1017.87	3
201	SPRG_19528T0	1	hypothetical protein	LVDLVLHMATVDN	0.999	4	792.433	2
201	SPRG_19528T0	1	hypothetical protein	IALNDNFVK	0.999	4	661.35	2
201	SPRG_19528T0	1	hypothetical protein	VIHDNFGIVEGLMTTVHAVTANQLTVDGPSR	0.999	4	1145.91	3
201	SPRG_19528T0	1	hypothetical protein	EASEGSMAGILGYTEDEVVSSDFISDKR	0.999	4	1094.17	3
202	SPRG_01404T0	1	hypothetical protein	NPGHPLEQLIPLLR	0.999	4	871.009	2
202	SPRG_01404T0	1	hypothetical protein	LEGLLDEYTK	0.999	4	734.878	2
202	SPRG_01404T0	1	hypothetical protein	AFLADPSAFAAAAPAAGGAAPAAAAAVEDK	0.999	4	977.188	3
202	SPRG_01404T0	1	hypothetical protein	ALGFPTLASIPHSIANAFK	0.999	4	748.414	3
203	SPRG_09788T0	1	transketolase	AVPSLFDVPAR	0.9988	4	658.352	2
203	SPRG_09788T0	1	transketolase	IVSAPCVDIFEK	0.999	4	827.919	2
203	SPRG_09788T0	1	transketolase	EHFGFNAPAVAAEAQNLLEFYAGR	0.999	4	922.779	3
203	SPRG_09788T0	1	transketolase	CPGHPENFCTPGVEVSTGPLGQGLSNAVGLAIAEK	0.999	4	958.471	4
204	SPRG_10477T0	1	hypothetical protein	FTPEEISSMVLTR	0.999	4	827.404	2
204	SPRG_10477T0	1	hypothetical protein	QLQAGLTQAQAAYQVLEEEASGVEMDDATR	0.999	4	1122.87	3
204	SPRG_10477T0	1	hypothetical protein	IVEGDDDKPLIQVSFK	0.9892	4	745.74	3
204	SPRG_10477T0	1	hypothetical protein	IINEPTAAALAYGLDTNAGSDGNK	0.999	4	888.805	3
205	SPRG_09171T0	1	hypothetical protein	AATWFDLWNGLR	0.999	4	797.4	2
205	SPRG_09171T0	1	hypothetical protein	NHNEATIDQAPVDFDDEALHIIR	0.999	4	926.449	3
205	SPRG_09171T0	1	hypothetical protein	WHNHEMSDVTSVVAR	0.999	4	637.97	3
205	SPRG_09171T0	1	hypothetical protein	ANFFGMGEHVGSLLAPTDGDHYTIFAR	0.999	4	767.629	4
206	SPRG_20833T0	1	hypothetical protein	LDAEIVDSVER	0.999	4	695.343	2
206	SPRG_20833T0	1	hypothetical protein	ELIALMEETR	0.999	4	674.845	2
206	SPRG_20833T0	1	hypothetical protein	LIALMEETR	0.9875	4	610.302	2
206	SPRG_20833T0	1	hypothetical protein	ATTIDEVAAMHPEIVDEIDEEIANYDWEK	0.999	4	1212.22	3
207	SPRG_04074T0	1	hypothetical protein	DDIVVYPWEFQTLEWGAVHR	0.999	4	868.762	3
207	SPRG_04074T0	1	hypothetical protein	VEHNWETLVEAVQAHVK	0.999	4	759.739	3
207	SPRG_04074T0	1	hypothetical protein	VALFDFVKPTVHGTK	0.999	4	523.552	4
207	SPRG_04074T0	1	hypothetical protein	FETVNEATNVPHIHAVGDVLQGKPELTPVAIR	0.999	4	935.754	4
208	SPRG_04151T0	1	hypothetical protein	GVGPLPEYFK	0.9921	4	697.882	2
208	SPRG_04151T0	1	hypothetical protein	ILCFEILAR	0.9931	4	634.334	2
208	SPRG_04151T0	1	hypothetical protein	AFRPLPNTVEELLDGSPTYEGAFR	0.9989	4	941.801	3
208	SPRG_04151T0	1	hypothetical protein	TNVPTVEQTWAGRPPPFHDANEFK	0.999	4	757.412	4
209	SPRG_06745T0	1	hypothetical protein	GLELSELHAVR	0.999	4	456.59	3
209	SPRG_06745T0	1	hypothetical protein	GTHFDVNILDMR	0.999	4	521.264	3
209	SPRG_06745T0	1	hypothetical protein	TLYDEGLGLLHEAIAAQAAGDHAAADANFAR	0.999	4	824.901	4
209	SPRG_06745T0	1	hypothetical protein	VQLPGNPIIGEGKPENQNHAVIFTR	0.999	4	754.901	4
210	SPRG_11457T0	1	hypothetical protein	VLVEGDIANAIVDNLK	0.999	4	986.025	2
210	SPRG_11457T0	1	hypothetical protein	AENVLGDDYDYSR	0.999	4	830.903	2
210	SPRG_11457T0	1	hypothetical protein	AASINYDVQTAANAVTLGGR	0.9989	4	1068.58	2
210	SPRG_11457T0	1	hypothetical protein	VPQVGGLTISK	0.9984	4	693.892	2
211	SPRG_18016T0	1	hypothetical protein	LCDLIFTGKPELR	0.9987	4	613.662	3
211	SPRG_18016T0	1	hypothetical protein	LLNGISHYADQAIK	0.9979	4	610.999	3
211	SPRG_18016T0	1	hypothetical protein	TRPELLDDIYAECSEPLVSR	0.9989	4	832.735	3
211	SPRG_18016T0	1	hypothetical protein	LVEHLLQSVENNHEADKR	0.999	4	605.58	4
212	SPRG_05345T0	1	hypothetical protein	GEGSHFIIPFVEEPTIIDVR	0.999	4	1200.14	2
212	SPRG_05345T0	1	hypothetical protein	ILPSIGNEVLK	0.9989	4	735.96	2
212	SPRG_05345T0	1	hypothetical protein	LDDVAITHLTYGK	0.999	4	578.654	3
212	SPRG_05345T0	1	hypothetical protein	VMSHPDVNHLPTIYK	0.999	4	680.375	3
213	SPRG_07037T0	1	hypothetical protein	LPEINDAYFAR	0.9703	4	726.863	2
213	SPRG_07037T0	1	hypothetical protein	ASITPGTVLILLSGR	0.998	4	821.458	2
213	SPRG_07037T0	1	hypothetical protein	IVDAALLK	0.9957	4	565.831	2
213	SPRG_07037T0	1	hypothetical protein	WYPTDYVPKPLPSAK	0.999	4	732.062	3
214	SPRG_22110T0	1	hypothetical protein	LNEAEAEELYAHICK	0.999	4	689.669	3
214	SPRG_22110T0	1	hypothetical protein	SMSPGEASFLQSIAPEYGSYLLSHPDSLLTR	0.999	4	1166.56	3
214	SPRG_22110T0	1	hypothetical protein	KHPNPLIFYR	0.999	4	524.973	3
214	SPRG_22110T0	1	hypothetical protein	MRDPMAAEDEDALLSEGLPHLFNGTR	0.999	4	758.371	4
215	SPRG_04846T0	1	hypothetical protein	GFSFEEAVLSGLAADR	0.999	4	906.94	2
215	SPRG_04846T0	1	hypothetical protein	DQLYMLELFHGPTFAFK	0.999	4	782.406	3
215	SPRG_04846T0	1	hypothetical protein	ILDENIHNLAVK	0.9989	4	556.327	3
215	SPRG_04846T0	1	hypothetical protein	GLFVPESIPQLPEGALEAWAK	0.999	4	847.447	3
216	SPRG_00337T0	1	hypothetical protein	FPQAATDLNFEDFPNHLDFVR	0.999	4	879.769	3
216	SPRG_00337T0	1	hypothetical protein	YDHLIELFGAAFHAK	0.9724	4	674.028	3
216	SPRG_00337T0	1	hypothetical protein	ILQLIHNFPEDHLTK	0.993	4	702.727	3
216	SPRG_00337T0	1	hypothetical protein	NFPSLIEHCIEWAR	0.999	4	635.642	3
217	SPRG_10581T0	1	hypothetical protein	YGLIDLDFTTK	0.999	4	787.399	2
217	SPRG_10581T0	1	hypothetical protein	SETYDDFAAK	0.999	4	717.857	2
217	SPRG_10581T0	1	hypothetical protein	YFIYK	0.9739	4	511.292	2
217	SPRG_10581T0	1	hypothetical protein	IEGDSEIVIEHR	0.9961	4	514.287	3
218	SPRG_20112T0	1	hypothetical protein	LYVAPVDTK	0.999	4	647.311	2
218	SPRG_20112T0	1	hypothetical protein	FISGLASGAAINVANTLITEISPTHMR	0.999	4	976.849	3
218	SPRG_20112T0	1	hypothetical protein	SPVWLVAHQQHDEAVEEMTR	0.999	4	836.076	3
218	SPRG_20112T0	1	hypothetical protein	NAMIAAHEEEEKEQAEINAWQALLSK	0.9869	4	847.18	4
219	SPRG_11538T0	1	cytochrome c	NSGVTWTDETLFEYLLAPK	0.999	4	1236.64	2
219	SPRG_11538T0	1	cytochrome c	QGPNLSGLINR	0.9791	4	656.848	2
219	SPRG_11538T0	1	cytochrome c	DLIAYLIEACDPNAA	0.9818	4	891.437	2
219	SPRG_11538T0	1	cytochrome c	MVFAGLK	0.9964	4	527.295	2
220	SPRG_07025T0	1	hypothetical protein	LIPAFGFGDATTGSR	0.9982	4	827.417	2
220	SPRG_07025T0	1	hypothetical protein	IPDQYETYEQLQHALR	0.999	4	716.693	3
220	SPRG_07025T0	1	hypothetical protein	ACFPFVPNGEVLTGFTQVLER	0.999	4	838.743	3
220	SPRG_07025T0	1	hypothetical protein	CLHHIDPTGQTWNPYQSVIHIMGK	0.9985	4	778.162	4
221	SPRG_12643T0	1	TKL protein kinase	LSDIYLDAPSYK	0.9983	4	836.932	2
221	SPRG_12643T0	1	TKL protein kinase	NVLLDSVK	0.993	4	588.352	2
221	SPRG_12643T0	1	TKL protein kinase	LHPTFDGHGVPAWVK	0.999	4	650.352	3
221	SPRG_12643T0	1	TKL protein kinase	GLVYLHTYKPPIIHR	0.9899	4	524.559	4
222	SPRG_12507T0	1	hypothetical protein	FGEVDFFVQQIR	0.999	4	814.909	2
222	SPRG_12507T0	1	hypothetical protein	LLINNDIVDETVLYR	0.999	4	967.512	2
222	SPRG_12507T0	1	hypothetical protein	FVGLPDNAALFEPLAPYFAK	0.999	4	823.437	3
222	SPRG_12507T0	1	hypothetical protein	NCDEALEYCESHLILASR	0.999	4	767.993	3
223	SPRG_03320T0	1	hypothetical protein	GGPNAGGFFQK	0.999	4	684.367	2
223	SPRG_03320T0	1	hypothetical protein	CGDDTLPVIIVYGLPNK	0.999	4	1076.05	2
223	SPRG_03320T0	1	hypothetical protein	GYFVDVMK	0.9981	4	623.812	2
223	SPRG_03320T0	1	hypothetical protein	AAFNALK	0.9924	4	511.809	2
224	SPRG_03582T0	1	hypothetical protein	GLGNCDIATGLCK	0.9969	4	822.905	2
224	SPRG_03582T0	1	hypothetical protein	SLGSTYTQK	0.999	4	636.781	2
224	SPRG_03582T0	1	hypothetical protein	VAGACPSFSNWKPENYR	0.999	4	754.027	3
224	SPRG_03582T0	1	hypothetical protein	FSNWKPENYR	0.9823	4	543.617	3
225	SPRG_08068T0	1	hypothetical protein	SHGWGEDLAVIALR	0.999	4	834.438	2
225	SPRG_08068T0	1	hypothetical protein	LFDVPTLDQK	0.999	4	732.397	2
225	SPRG_08068T0	1	hypothetical protein	LQHSIVGLGNPLLDISAK	0.9909	4	721.717	3
225	SPRG_08068T0	1	hypothetical protein	DALMPAVHHADFVFGNENEALEFGK	0.9989	4	762.116	4
226	SPRG_19995T0	1	asparaginyl-tRNA synthetase	ALDNCAEDLAFFDK	0.999	4	953.433	2
[truncated: 1,006 more rows]

## Sheet: BR3-iTRAQ-Quant
Supplemental Table 4: List of all unique proteins quantified by iTRAQ experiments from the third biological replicate of DRM and PM samples.
Number	Accession	Protein probability	Description	LIBRA number peptides	LIBRA 114 (DRM1) ratio	LIBRA 114 (DRM1)error	LIBRA 115 (PM1) ratio	LIBRA 115 (PM1) error	LIBRA 116 (DRM2) ratio	LIBRA 116 (DRM2) error	LIBRA 117 (PM2) ratio	LIBRA 117 (PM2) error	Total Independent Spectra	Unique peptides identified	Ratio (DRM1/PM1)	Ratio (DRM2/PM2)	Average Ratio
1	SPRG_15364T0	1	hypothetical protein	356	0.37	0	0.11	0	0.38	0	0.11	0	551	39	3.36364	3.45455	3.40909
2	SPRG_00123T0	1	hypothetical protein	606	0.2	0	0.28	0	0.2	0	0.29	0	747	38	0.714286	0.689655	0.70197
3	SPRG_20212T0	1	hypothetical protein	319	0.39	0	0.09	0	0.4	0	0.1	0	366	37	4.33333	4	4.16667
4	SPRG_21467T0	1	hypothetical protein	335	0.38	0	0.1	0	0.38	0	0.11	0	418	35	3.8	3.45455	3.62727
5	SPRG_00583T0	1	hypothetical protein	226	0.24	0	0.25	0	0.24	0	0.26	0	271	33	0.96	0.923077	0.941538
6	SPRG_12251T0	1	V-type proton ATPase catalytic subunit A	346	0.31	0	0.17	0	0.32	0	0.17	0	436	27	1.82353	1.88235	1.85294
7	SPRG_02804T0	1	elongation factor 2	157	0.14	0	0.34	0	0.15	0	0.35	0	196	27	0.411765	0.428571	0.420168
8	SPRG_10352T0	1	actin	329	0.15	0	0.34	0	0.16	0	0.33	0	417	26	0.441176	0.484848	0.463012
9	SPRG_06776T0	1	hypothetical protein	1076	0.14	0	0.35	0	0.15	0	0.35	0	1703	25	0.4	0.428571	0.414286
10	SPRG_05568T0	1	V-type H	1040	0.11	0	0.38	0	0.12	0	0.37	0	1261	24	0.289474	0.324324	0.306899
11	SPRG_12198T0	1	hypothetical protein	321	0.38	0	0.11	0	0.39	0	0.11	0	507	23	3.45455	3.54545	3.5
12	SPRG_02328T0	1	enolase 2	356	0.12	0	0.36	0	0.13	0	0.36	0	423	23	0.333333	0.361111	0.347222
13	SPRG_19636T0	1	hypothetical protein	197	0.16	0	0.33	0	0.16	0	0.34	0	252	21	0.484848	0.470588	0.477718
14	SPRG_07100T0	1	heat shock protein	165	0.14	0	0.35	0	0.14	0	0.34	0	201	21	0.4	0.411765	0.405882
15	SPRG_00066T0	1	hypothetical protein	76	0.19	0	0.3	0	0.2	0.01	0.29	0	93	21	0.633333	0.689655	0.661494
16	SPRG_02861T0	1	ATP synthase subunit	1110	0.38	0	0.1	0	0.37	0	0.12	0	1347	21	3.8	3.08333	3.44167
17	SPRG_07890T0	1	V-type proton ATPase subunit B	365	0.31	0	0.18	0	0.32	0	0.19	0	447	20	1.72222	1.68421	1.70322
18	SPRG_00218T0	1	ATP synthase subunit beta	250	0.11	0	0.37	0	0.12	0	0.37	0	292	20	0.297297	0.324324	0.310811
19	SPRG_03946T0	1	pyruvate kinase	111	0.16	0	0.33	0	0.17	0	0.33	0	136	19	0.484848	0.515152	0.5
20	SPRG_00467T0	1	acetate-CoA ligase	123	0.15	0	0.33	0	0.16	0	0.33	0	150	18	0.454545	0.484848	0.469697
21	SPRG_16379T0	1	AGC/PKG protein kinase	77	0.26	0.01	0.23	0.01	0.26	0.01	0.23	0.01	94	18	1.13043	1.13043	1.13043
22	SPRG_07349T0	1	hypothetical protein	106	0.12	0	0.37	0	0.13	0	0.37	0	140	18	0.324324	0.351351	0.337838
23	SPRG_03099T0	1	hypothetical protein	68	0.16	0.01	0.32	0.01	0.17	0.01	0.33	0.01	82	17	0.5	0.515152	0.507576
24	SPRG_01813T0	1	hypothetical protein	59	0.14	0.01	0.35	0.01	0.13	0	0.36	0.01	69	17	0.4	0.361111	0.380556
25	SPRG_18776T0	1	hypothetical protein	73	0.22	0	0.27	0	0.23	0	0.27	0	90	17	0.814815	0.851852	0.833333
26	SPRG_05013T0	1	aspartyl-tRNA synthetase	83	0.14	0	0.36	0	0.14	0	0.35	0	107	16	0.388889	0.4	0.394444
27	SPRG_13426T0	1	hypothetical protein	49	0.2	0.01	0.29	0.01	0.2	0.01	0.3	0.01	58	16	0.689655	0.666667	0.678161
28	SPRG_10266T0	1	hypothetical protein	56	0.19	0	0.29	0.01	0.2	0.01	0.3	0	67	16	0.655172	0.666667	0.66092
29	SPRG_04533T0	1	hsp70-like protein	89	0.18	0	0.32	0	0.17	0	0.32	0	109	16	0.5625	0.53125	0.546875
30	SPRG_02215T0	1	hypothetical protein	80	0.11	0	0.37	0.01	0.13	0	0.37	0	99	16	0.297297	0.351351	0.324324
31	SPRG_05017T0	1	hypothetical protein	175	0.32	0	0.16	0	0.33	0	0.17	0	219	16	2	1.94118	1.97059
32	SPRG_02805T0	1	phosphoenolpyruvate carboxykinase	72	0.11	0	0.38	0	0.11	0	0.38	0.01	96	15	0.289474	0.289474	0.289474
33	SPRG_03506T0	1	TKL protein kinase	107	0.34	0.01	0.14	0	0.35	0.01	0.15	0	125	15	2.42857	2.33333	2.38095
34	SPRG_07331T0	1	hypothetical protein	81	0.19	0.01	0.31	0	0.2	0	0.29	0	98	15	0.612903	0.689655	0.651279
35	SPRG_08827T0	1	hypothetical protein	85	0.21	0	0.27	0	0.22	0	0.28	0	105	15	0.777778	0.785714	0.781746
36	SPRG_09840T0	1	phosphoglycerate kinase 1	104	0.14	0	0.35	0	0.14	0	0.36	0	122	14	0.4	0.388889	0.394444
37	SPRG_04481T0	1	tubulin alpha chain	97	0.17	0.01	0.31	0.01	0.18	0.01	0.31	0.01	115	14	0.548387	0.580645	0.564516
38	SPRG_09073T0	1	hypothetical protein	31	0.34	0.01	0.14	0.01	0.35	0.01	0.15	0.01	166	13	2.42857	2.33333	2.38095
39	SPRG_02413T0	1	CAMK/CAMK1 protein kinase	116	0.28	0	0.21	0	0.29	0	0.21	0	139	13	1.33333	1.38095	1.35714
40	SPRG_08293T0	1	hypothetical protein	106	0.14	0	0.36	0	0.14	0	0.35	0	124	12	0.388889	0.4	0.394444
41	SPRG_07363T0	1	hypothetical protein	114	0.16	0	0.34	0	0.16	0	0.33	0	135	12	0.470588	0.484848	0.477718
42	SPRG_03360T0	1	hypothetical protein	116	0.13	0	0.35	0	0.14	0	0.36	0	141	12	0.371429	0.388889	0.380159
43	SPRG_11196T0	1	hypothetical protein	400	0.24	0	0.24	0	0.26	0	0.24	0	488	12	1	1.08333	1.04167
44	SPRG_02353T0	1	hypothetical protein	46	0.36	0.01	0.13	0.01	0.36	0.01	0.14	0.01	77	12	2.76923	2.57143	2.67033
45	SPRG_06052T0	1	hypothetical protein	50	0.22	0.01	0.26	0.01	0.24	0.01	0.26	0.01	60	12	0.846154	0.923077	0.884615
46	SPRG_02212T0	1	hypothetical protein	127	0.41	0	0.07	0	0.42	0	0.07	0	149	12	5.85714	6	5.92857
47	SPRG_19322T0	1	hypothetical protein	111	0.15	0	0.34	0	0.15	0	0.35	0	128	11	0.441176	0.428571	0.434874
48	SPRG_08077T0	1	hypothetical protein	65	0.3	0.01	0.19	0.01	0.31	0.01	0.18	0.01	77	11	1.57895	1.72222	1.65058
49	SPRG_06576T0	1	hypothetical protein	32	0.16	0.01	0.33	0.01	0.15	0.01	0.34	0.01	39	11	0.484848	0.441176	0.463012
50	SPRG_20866T0	1	hypothetical protein	50	0.2	0.01	0.25	0	0.22	0.01	0.31	0.01	65	11	0.8	0.709677	0.754839
51	SPRG_19127T0	1	CAMK protein kinase	113	0.24	0	0.25	0	0.24	0	0.25	0	152	11	0.96	0.96	0.96
52	SPRG_10439T0	1	elongation factor 1-alpha 1	129	0.17	0	0.33	0	0.17	0	0.33	0	157	11	0.515152	0.515152	0.515152
53	SPRG_08032T0	1	hypothetical protein	77	0.18	0	0.31	0	0.19	0	0.31	0	107	11	0.580645	0.612903	0.596774
54	SPRG_12053T0	1	hypothetical protein	22	0.21	0.01	0.29	0	0.22	0	0.28	0.01	27	10	0.724138	0.785714	0.754926
55	SPRG_12471T0	1	hypothetical protein	21	0.11	0.01	0.37	0.01	0.13	0.01	0.39	0.01	26	10	0.297297	0.333333	0.315315
56	SPRG_07856T0	1	TKL protein kinase	27	0.3	0.01	0.18	0.01	0.3	0.01	0.19	0.01	30	10	1.66667	1.57895	1.62281
57	SPRG_00644T0	1	fructose-bisphosphate aldolase	129	0.11	0	0.38	0	0.11	0	0.37	0	167	10	0.289474	0.297297	0.293385
58	SPRG_20259T0	1	hypothetical protein	34	0.18	0.01	0.3	0	0.19	0.01	0.32	0.01	41	10	0.6	0.59375	0.596875
59	SPRG_06533T0	1	TKL protein kinase	77	0.25	0	0.24	0	0.25	0	0.24	0	103	10	1.04167	1.04167	1.04167
60	SPRG_00289T0	1	hypothetical protein	56	0.36	0.01	0.12	0.01	0.36	0.01	0.12	0.01	64	10	3	3	3
61	SPRG_05370T0	1	AGC protein kinase	99	0.24	0	0.25	0	0.24	0.01	0.25	0	127	10	0.96	0.96	0.96
62	SPRG_04572T0	1	phosphoglycerate mutase	94	0.16	0.01	0.32	0	0.17	0	0.33	0.01	104	10	0.5	0.515152	0.507576
63	SPRG_16564T0	1	hypothetical protein	114	0.42	0	0.07	0	0.42	0	0.07	0	146	10	6	6	6
64	SPRG_06544T0	1	hypothetical protein	133	0.08	0	0.4	0	0.08	0	0.4	0	160	9	0.2	0.2	0.2
65	SPRG_07286T0	1	hypothetical protein	132	0.13	0	0.36	0.01	0.13	0	0.36	0	166	9	0.361111	0.361111	0.361111
66	SPRG_10041T0	1	hypothetical protein	36	0.16	0.01	0.32	0.01	0.16	0.01	0.33	0.01	44	9	0.5	0.484848	0.492424
67	SPRG_01632T0	1	hypothetical protein	49	0.19	0.01	0.31	0	0.19	0.01	0.3	0.01	57	9	0.612903	0.633333	0.623118
68	SPRG_09415T0	1	tubulin beta chain	116	0.17	0	0.32	0	0.18	0	0.32	0	161	9	0.53125	0.5625	0.546875
69	SPRG_10297T0	1	serine hydroxymethyltransferase 2	38	0.14	0	0.36	0.01	0.14	0.01	0.35	0.01	44	9	0.388889	0.4	0.394444
70	SPRG_04524T0	1	peptidyl-prolyl cis-trans isomerase	69	0.17	0	0.32	0	0.18	0	0.32	0	85	9	0.53125	0.5625	0.546875
71	SPRG_00665T0	1	hypothetical protein	12	0.13	0.01	0.36	0.01	0.14	0.02	0.34	0.01	13	9	0.361111	0.411765	0.386438
72	SPRG_15850T0	1	hypothetical protein	30	0.15	0	0.34	0.01	0.17	0.01	0.33	0.01	38	9	0.441176	0.515152	0.478164
73	SPRG_08738T0	1	hypothetical protein	106	0.4	0	0.09	0	0.39	0.01	0.09	0	157	9	4.44444	4.33333	4.38889
74	SPRG_12427T0	1	hypothetical protein	56	0.17	0.01	0.32	0.01	0.17	0.01	0.31	0.01	67	8	0.53125	0.548387	0.539819
75	SPRG_03147T0	1	hypothetical protein	34	0.33	0.01	0.16	0.01	0.33	0.01	0.17	0.01	38	8	2.0625	1.94118	2.00184
76	SPRG_19984T0	1	hypothetical protein	36	0.17	0.01	0.33	0.01	0.16	0.01	0.32	0.01	42	8	0.515152	0.5	0.507576
77	SPRG_01434T0	1	hypothetical protein	67	0.33	0.01	0.15	0.01	0.35	0.01	0.15	0.01	77	8	2.2	2.33333	2.26667
78	SPRG_00049T0	1	hypothetical protein	31	0.29	0.01	0.21	0.01	0.26	0.01	0.22	0.01	36	8	1.38095	1.18182	1.28139
79	SPRG_16924T0	1	hypothetical protein	60	0.13	0.01	0.36	0.01	0.13	0.01	0.36	0.01	73	8	0.361111	0.361111	0.361111
80	SPRG_05102T0	1	AGC/AKT protein kinase	36	0.23	0	0.25	0	0.26	0	0.25	0	43	8	0.92	1.04	0.98
81	SPRG_05259T0	1	hypothetical protein	22	0.17	0.01	0.31	0.01	0.19	0.01	0.31	0.01	26	8	0.548387	0.612903	0.580645
82	SPRG_00897T0	1	hypothetical protein	34	0.25	0.01	0.25	0.01	0.25	0.01	0.25	0.01	44	8	1	1	1
83	SPRG_03457T0	1	hypothetical protein	27	0.11	0	0.38	0	0.12	0.01	0.38	0.01	33	8	0.289474	0.315789	0.302632
84	SPRG_03103T0	1	14-3-3-like protein	70	0.17	0.01	0.32	0.01	0.17	0.01	0.32	0.01	80	8	0.53125	0.53125	0.53125
85	SPRG_05233T0	1	ADP-ribosylation factor	57	0.13	0.01	0.37	0.01	0.13	0.01	0.35	0.01	66	8	0.351351	0.371429	0.36139
86	SPRG_10582T0	1	hypothetical protein	28	0.18	0.01	0.31	0.01	0.18	0.01	0.33	0.01	38	8	0.580645	0.545455	0.56305
87	SPRG_19406T0	1	serine/threonine protein kinase	35	0.23	0.01	0.24	0.01	0.24	0.01	0.25	0.01	40	8	0.958333	0.96	0.959167
88	SPRG_03249T0	1	S-adenosylmethionine synthase	32	0.16	0.01	0.32	0.01	0.16	0.01	0.34	0.01	38	8	0.5	0.470588	0.485294
89	SPRG_11945T0	1	Ras-like GTP-binding protein YPT1	53	0.16	0.01	0.33	0.01	0.16	0.01	0.33	0.01	63	8	0.484848	0.484848	0.484848
90	SPRG_06591T0	1	hypothetical protein	25	0.36	0.01	0.12	0.01	0.37	0.01	0.13	0.01	27	8	3	2.84615	2.92308
91	SPRG_06404T0	1	asparagine synthase	21	0.14	0.01	0.36	0.01	0.14	0.01	0.36	0.01	25	7	0.388889	0.388889	0.388889
92	SPRG_08563T0	1	6-phosphogluconate dehydrogenase	17	0.2	0.01	0.31	0.01	0.17	0.01	0.32	0.01	22	7	0.645161	0.53125	0.588206
93	SPRG_11816T0	1	hypothetical protein	80	0.39	0.01	0.1	0.01	0.39	0.01	0.1	0.01	89	7	3.9	3.9	3.9
94	SPRG_05981T0	1	TKL protein kinase	27	0.29	0.01	0.21	0.01	0.3	0.01	0.18	0.01	32	7	1.38095	1.66667	1.52381
95	SPRG_15102T0	1	hypothetical protein	17	0.2	0.01	0.3	0	0.2	0	0.29	0.01	26	7	0.666667	0.689655	0.678161
96	SPRG_02477T0	1	3-isopropylmalate dehydrogenase	39	0.12	0.01	0.37	0.01	0.13	0.01	0.36	0.01	44	7	0.324324	0.361111	0.342718
97	SPRG_09635T0	1	adenosylhomocysteinase	40	0.13	0.01	0.37	0.01	0.14	0.01	0.35	0	51	7	0.351351	0.4	0.375676
98	SPRG_07664T0	1	hypothetical protein	31	0.22	0.01	0.27	0.01	0.22	0.01	0.28	0	37	7	0.814815	0.785714	0.800265
99	SPRG_05949T0	1	hypothetical protein	13	0.28	0.01	0.21	0.01	0.28	0.02	0.21	0.01	14	7	1.33333	1.33333	1.33333
100	SPRG_07912T0	1	hypothetical protein	28	0.12	0.01	0.37	0.01	0.12	0.01	0.37	0.01	30	7	0.324324	0.324324	0.324324
101	SPRG_19849T0	1	hypothetical protein	87	0.3	0	0.18	0	0.32	0.01	0.18	0	106	7	1.66667	1.77778	1.72222
102	SPRG_15402T0	1	hypothetical protein	97	0.38	0.01	0.1	0.01	0.39	0	0.11	0	114	7	3.8	3.54545	3.67273
103	SPRG_17351T0	1	hypothetical protein	79	0.24	0.01	0.25	0.01	0.25	0.01	0.25	0.01	94	7	0.96	1	0.98
104	SPRG_15716T0	1	hypothetical protein	22	0.18	0.01	0.31	0.01	0.19	0.01	0.3	0.01	25	7	0.580645	0.633333	0.606989
105	SPRG_01427T0	1	hypothetical protein	59	0.39	0	0.1	0	0.41	0	0.09	0	93	7	3.9	4.55556	4.22778
106	SPRG_08638T0	1	hypothetical protein	52	0.18	0	0.31	0	0.19	0	0.32	0	72	6	0.580645	0.59375	0.587198
107	SPRG_08420T0	1	spermidine synthase	29	0.13	0.01	0.37	0.01	0.12	0.01	0.37	0.01	34	6	0.351351	0.324324	0.337838
108	SPRG_14102T0	1	triosephosphate isomerase	34	0.15	0.01	0.34	0.01	0.16	0.01	0.34	0.01	41	6	0.441176	0.470588	0.455882
109	SPRG_16392T0	1	hypothetical protein	20	0.18	0.01	0.32	0.01	0.17	0.01	0.33	0.01	25	6	0.5625	0.515152	0.538826
110	SPRG_04702T0	1	40S ribosomal protein S2	17	0.13	0.01	0.36	0.01	0.13	0.01	0.37	0.01	19	6	0.361111	0.351351	0.356231
111	SPRG_02592T0	1	argininosuccinate synthase	34	0.1	0.01	0.38	0.01	0.12	0.01	0.37	0.01	82	6	0.263158	0.324324	0.293741
112	SPRG_12439T0	1	GTP-binding protein SAR1A	38	0.22	0.01	0.24	0.01	0.22	0.01	0.29	0.01	45	6	0.916667	0.758621	0.837644
113	SPRG_04975T0	1	hypothetical protein	145	0.24	0	0.24	0	0.24	0	0.27	0	201	6	1	0.888889	0.944444
114	SPRG_20105T0	1	hypothetical protein	52	0.37	0.01	0.14	0.01	0.35	0.01	0.13	0.01	63	6	2.64286	2.69231	2.66758
115	SPRG_10322T0	1	hypothetical protein	30	0.36	0.01	0.11	0.01	0.4	0.01	0.11	0.01	36	6	3.27273	3.63636	3.45455
116	SPRG_22283T0	1	hypothetical protein	20	0.21	0.01	0.28	0.01	0.23	0.01	0.27	0.01	22	6	0.75	0.851852	0.800926
117	SPRG_09110T0	1	hypothetical protein	24	0.24	0.01	0.24	0.01	0.25	0.01	0.26	0.01	28	6	1	0.961538	0.980769
118	SPRG_05019T0	1	hypothetical protein	24	0.24	0.01	0.22	0.01	0.27	0.01	0.23	0.01	29	6	1.09091	1.17391	1.13241
119	SPRG_00922T0	1	ATP-dependent RNA helicase eIF4A	35	0.15	0	0.35	0	0.15	0.01	0.34	0.01	42	6	0.428571	0.441176	0.434874
120	SPRG_21373T0	1	hypothetical protein	28	0.17	0.01	0.32	0.01	0.17	0.01	0.32	0.01	30	6	0.53125	0.53125	0.53125
121	SPRG_08112T0	1	hypothetical protein	15	0.16	0.01	0.35	0.01	0.15	0.01	0.34	0.01	17	6	0.457143	0.441176	0.44916
122	SPRG_21224T0	1	hypothetical protein	30	0.38	0.01	0.1	0.01	0.39	0.01	0.1	0.01	36	6	3.8	3.9	3.85
123	SPRG_06447T0	1	hypothetical protein	19	0.23	0.01	0.26	0.01	0.23	0.01	0.27	0.01	21	6	0.884615	0.851852	0.868234
124	SPRG_04115T0	1	glucokinase	18	0.12	0.01	0.37	0.01	0.12	0.01	0.38	0.01	21	6	0.324324	0.315789	0.320057
125	SPRG_20171T0	1	hypothetical protein	24	0.29	0.01	0.21	0	0.3	0	0.21	0.01	27	6	1.38095	1.42857	1.40476
126	SPRG_15329T0	1	ATP synthase F1	19	0.11	0.01	0.38	0.01	0.13	0.01	0.36	0.01	22	6	0.289474	0.361111	0.325292
127	SPRG_06222T0	1	inositol-3-phosphate synthase	29	0.13	0.01	0.36	0.01	0.12	0.01	0.37	0.01	30	6	0.361111	0.324324	0.342718
128	SPRG_13142T0	1	hypothetical protein	34	0.2	0.01	0.27	0.01	0.21	0.01	0.28	0.01	38	6	0.740741	0.75	0.74537
129	SPRG_09623T0	1	elongation factor Tu	18	0.15	0.01	0.36	0.01	0.13	0.01	0.35	0.01	21	6	0.416667	0.371429	0.394048
130	SPRG_01592T0	1	GTP-binding nuclear protein Ran	17	0.15	0.01	0.34	0.01	0.16	0.01	0.33	0.01	21	6	0.441176	0.484848	0.463012
131	SPRG_04084T0	1	hypothetical protein	65	0.22	0	0.27	0	0.22	0	0.27	0	81	6	0.814815	0.814815	0.814815
132	SPRG_19514T0	1	hypothetical protein	22	0.19	0.01	0.31	0.01	0.19	0.01	0.3	0.01	25	6	0.612903	0.633333	0.623118
133	SPRG_12911T0	1	GTP-binding protein YchF	20	0.2	0.01	0.29	0.01	0.22	0.01	0.29	0.01	24	6	0.689655	0.758621	0.724138
134	SPRG_19091T0	1	hypothetical protein	54	0.17	0.01	0.31	0.01	0.18	0	0.32	0	66	6	0.548387	0.5625	0.555444
135	SPRG_02110T0	1	50S ribosomal protein L13	16	0.17	0.02	0.33	0.01	0.16	0.01	0.31	0.01	17	6	0.515152	0.516129	0.51564
136	SPRG_16977T0	1	hypothetical protein	194	0.41	0	0.08	0	0.41	0	0.09	0	217	6	5.125	4.55556	4.84028
137	SPRG_03525T0	1	hypothetical protein	23	0.18	0	0.32	0.01	0.18	0.01	0.32	0	32	6	0.5625	0.5625	0.5625
138	SPRG_13201T0	1	succinate dehydrogenase flavoprotein subunit	51	0.15	0	0.36	0.01	0.17	0.01	0.3	0.01	66	5	0.416667	0.566667	0.491667
139	SPRG_02516T0	1	hypothetical protein	13	0.25	0.01	0.25	0.01	0.24	0.01	0.25	0.01	14	5	1	0.96	0.98
140	SPRG_13181T0	1	40S ribosomal protein S7	22	0.15	0.01	0.34	0.01	0.16	0.01	0.33	0.01	27	5	0.441176	0.484848	0.463012
141	SPRG_20403T0	1	hypothetical protein	38	0.2	0.01	0.28	0.01	0.21	0.01	0.28	0.01	42	5	0.714286	0.75	0.732143
142	SPRG_03652T0	1	hypothetical protein	12	0.17	0.01	0.34	0.01	0.14	0.01	0.34	0.01	13	5	0.5	0.411765	0.455882
143	SPRG_14150T0	1	hypothetical protein	18	0.11	0.01	0.37	0.01	0.12	0.01	0.38	0.01	21	5	0.297297	0.315789	0.306543
144	SPRG_08065T0	1	hypothetical protein	21	0.13	0.01	0.36	0.01	0.13	0.01	0.36	0.01	28	5	0.361111	0.361111	0.361111
145	SPRG_06409T0	1	cystathionine beta-synthase	16	0.18	0.01	0.33	0.01	0.17	0.01	0.32	0.01	18	5	0.545455	0.53125	0.538352
146	SPRG_06534T0	1	TKL protein kinase	18	0.23	0.02	0.25	0.02	0.24	0.01	0.25	0.01	25	5	0.92	0.96	0.94
147	SPRG_20488T0	1	hypothetical protein	53	0.12	0.01	0.37	0.01	0.11	0.01	0.36	0.01	64	5	0.324324	0.305556	0.31494
148	SPRG_03742T0	1	hypothetical protein	7	0.3	0.02	0.19	0.01	0.29	0.02	0.2	0.02	7	5	1.57895	1.45	1.51447
149	SPRG_00890T0	1	CMGC/MAPK protein kinase	14	0.22	0.01	0.28	0.01	0.2	0.01	0.29	0.01	21	5	0.785714	0.689655	0.737685
150	SPRG_10800T0	1	hypothetical protein	30	0.22	0.01	0.28	0.01	0.22	0.01	0.27	0.01	31	5	0.785714	0.814815	0.800265
151	SPRG_12015T0	1	hypothetical protein	20	0.14	0.01	0.36	0.01	0.14	0.01	0.36	0.01	23	5	0.388889	0.388889	0.388889
152	SPRG_06658T0	1	hypothetical protein	26	0.12	0.01	0.36	0.01	0.14	0.01	0.36	0.01	32	5	0.333333	0.388889	0.361111
153	SPRG_00835T0	1	glutamate decarboxylase	10	0.17	0.01	0.34	0.01	0.15	0.01	0.32	0.02	12	5	0.5	0.46875	0.484375
154	SPRG_07703T0	1	hypothetical protein	38	0.22	0.01	0.27	0.01	0.23	0.01	0.26	0.01	48	5	0.814815	0.884615	0.849715
155	SPRG_15797T0	1	hypothetical protein	13	0.22	0.01	0.26	0.01	0.24	0.01	0.26	0.01	15	5	0.846154	0.923077	0.884615
156	SPRG_03838T0	1	hypothetical protein	7	0.21	0.02	0.27	0.02	0.22	0.02	0.28	0.02	10	5	0.777778	0.785714	0.781746
157	SPRG_00533T0	1	hypothetical protein	20	0.22	0.01	0.27	0.01	0.22	0.01	0.27	0.01	33	5	0.814815	0.814815	0.814815
158	SPRG_00875T0	1	hypothetical protein	13	0.14	0.01	0.34	0.01	0.13	0.01	0.37	0.01	14	5	0.411765	0.351351	0.381558
159	SPRG_11375T0	1	hypothetical protein	46	0.17	0.01	0.31	0.01	0.18	0	0.33	0.01	54	5	0.548387	0.545455	0.546921
160	SPRG_09493T0	1	hypothetical protein	9	0.16	0.01	0.34	0.01	0.16	0.01	0.33	0.01	9	5	0.470588	0.484848	0.477718
161	SPRG_08221T0	1	alanyl-tRNA synthetase	11	0.18	0.01	0.3	0.01	0.19	0.01	0.31	0.01	13	5	0.6	0.612903	0.606452
162	SPRG_09124T0	1	TKL protein kinase	12	0.26	0.01	0.23	0.01	0.27	0.01	0.24	0.01	14	5	1.13043	1.125	1.12772
163	SPRG_18254T0	1	hypothetical protein	26	0.27	0.01	0.23	0.01	0.27	0.01	0.22	0.01	29	5	1.17391	1.22727	1.20059
164	SPRG_11634T0	1	hypothetical protein	14	0.19	0.01	0.31	0.01	0.17	0.01	0.32	0.01	16	5	0.612903	0.53125	0.572077
165	SPRG_11574T0	1	peroxiredoxin	26	0.11	0.01	0.38	0.01	0.13	0.01	0.38	0.01	31	5	0.289474	0.342105	0.315789
166	SPRG_04789T0	1	glucose-6-phosphate isomerase	16	0.14	0.01	0.33	0.01	0.14	0.02	0.36	0.01	20	5	0.424242	0.388889	0.406566
167	SPRG_07606T0	1	hypothetical protein	35	0.21	0.01	0.28	0.01	0.21	0.01	0.28	0.01	48	5	0.75	0.75	0.75
168	SPRG_00475T0	1	transaldolase	11	0.13	0.01	0.37	0.01	0.12	0.01	0.37	0	13	5	0.351351	0.324324	0.337838
169	SPRG_00887T0	1	hypothetical protein	20	0.12	0.01	0.38	0.01	0.1	0.01	0.39	0.01	28	5	0.315789	0.25641	0.2861
170	SPRG_08926T0	1	hypothetical protein	16	0.21	0.01	0.28	0.01	0.2	0.01	0.29	0.01	19	5	0.75	0.689655	0.719828
171	SPRG_03993T0	1	hypothetical protein	12	0.14	0.01	0.35	0.01	0.15	0.01	0.35	0.01	18	5	0.4	0.428571	0.414286
172	SPRG_09126T0	1	TKL protein kinase	23	0.25	0.02	0.22	0.01	0.27	0.01	0.22	0.01	32	5	1.13636	1.22727	1.18182
173	SPRG_06995T0	1	prolyl-tRNA synthetase	18	0.13	0.01	0.37	0.01	0.13	0.01	0.36	0.01	20	5	0.351351	0.361111	0.356231
174	SPRG_08060T0	1	hypothetical protein	18	0.15	0.01	0.31	0.01	0.16	0.01	0.35	0.01	22	5	0.483871	0.457143	0.470507
175	SPRG_02947T0	1	hypothetical protein	22	0.16	0.01	0.34	0.01	0.15	0.01	0.34	0.01	26	5	0.470588	0.441176	0.455882
176	SPRG_00696T0	1	hypothetical protein	39	0.3	0.01	0.18	0.01	0.32	0.01	0.19	0.01	46	5	1.66667	1.68421	1.67544
177	SPRG_10658T0	1	hypothetical protein	16	0.15	0.01	0.34	0.01	0.14	0.01	0.36	0.01	18	5	0.441176	0.388889	0.415033
178	SPRG_05180T0	1	hypothetical protein	59	0.26	0	0.23	0	0.26	0	0.24	0	77	5	1.13043	1.08333	1.10688
179	SPRG_03014T0	1	nicotinate phosphoribosyltransferase	13	0.15	0.02	0.32	0.02	0.15	0.02	0.34	0.02	13	5	0.46875	0.441176	0.454963
180	SPRG_08607T0	1	hypothetical protein	21	0.24	0.01	0.25	0.01	0.25	0.01	0.25	0.01	21	5	0.96	1	0.98
181	SPRG_20110T0	1	hypothetical protein	49	0.26	0.02	0.17	0.02	0.29	0.02	0.17	0.02	56	5	1.52941	1.70588	1.61765
182	SPRG_07700T0	1	hypothetical protein	34	0.25	0.01	0.22	0.01	0.28	0.01	0.22	0.01	38	5	1.13636	1.27273	1.20455
183	SPRG_08629T0	1	hypothetical protein	24	0.29	0.01	0.19	0.01	0.3	0.01	0.21	0.01	26	5	1.52632	1.42857	1.47744
184	SPRG_07657T0	1	hypothetical protein	23	0.14	0.01	0.34	0.01	0.16	0.01	0.34	0.01	24	5	0.411765	0.470588	0.441176
185	SPRG_08158T0	1	hypothetical protein	11	0.18	0.01	0.35	0.02	0.17	0.02	0.26	0.02	14	4	0.514286	0.653846	0.584066
186	SPRG_08560T0	1	40S ribosomal protein	9	0.13	0.01	0.37	0.01	0.15	0.01	0.35	0.01	10	4	0.351351	0.428571	0.389961
187	SPRG_09067T0	1	hypothetical protein	9	0.23	0.01	0.25	0.01	0.24	0.02	0.26	0.02	10	4	0.92	0.923077	0.921538
188	SPRG_00668T0	1	hypothetical protein	10	0.21	0.01	0.25	0.01	0.23	0.01	0.29	0.01	13	4	0.84	0.793103	0.816552
189	SPRG_02282T0	1	ATP synthase F1	25	0.13	0.01	0.35	0.01	0.13	0.01	0.37	0.01	28	4	0.371429	0.351351	0.36139
190	SPRG_08897T0	1	hypothetical protein	10	0.35	0.02	0.16	0.02	0.32	0.02	0.15	0.01	12	4	2.1875	2.13333	2.16042
191	SPRG_11711T0	1	hypothetical protein	8	0.16	0.02	0.31	0.03	0.19	0.03	0.31	0.02	9	4	0.516129	0.612903	0.564516
192	SPRG_11710T0	1	hypothetical protein	16	0.17	0.01	0.31	0.01	0.17	0.01	0.34	0.01	17	4	0.548387	0.5	0.524194
193	SPRG_05146T0	1	hypothetical protein	6	0.17	0.03	0.3	0.03	0.19	0.03	0.3	0.03	6	4	0.566667	0.633333	0.6
194	SPRG_18594T0	1	hypothetical protein	35	0.14	0.01	0.35	0.01	0.15	0.01	0.35	0.01	49	4	0.4	0.428571	0.414286
195	SPRG_02249T0	1	tryptophan synthase	13	0.18	0.01	0.32	0.01	0.17	0.01	0.31	0.01	17	4	0.5625	0.548387	0.555444
196	SPRG_07855T0	1	TKL protein kinase	13	0.25	0.01	0.22	0.01	0.26	0.01	0.24	0.01	15	4	1.13636	1.08333	1.10985
197	SPRG_20160T0	1	hypothetical protein	18	0.17	0.01	0.31	0.01	0.16	0.01	0.35	0.01	38	4	0.548387	0.457143	0.502765
198	SPRG_02042T0	1	hypothetical protein	20	0.17	0.01	0.32	0.01	0.18	0	0.32	0.01	25	4	0.53125	0.5625	0.546875
199	SPRG_08632T0	1	hypothetical protein	15	0.21	0.01	0.28	0.01	0.22	0.02	0.28	0.01	16	4	0.75	0.785714	0.767857
200	SPRG_07534T0	1	hypothetical protein	14	0.17	0.01	0.32	0.01	0.16	0.01	0.33	0.01	15	4	0.53125	0.484848	0.508049
201	SPRG_19528T0	1	hypothetical protein	51	0.13	0.01	0.37	0.01	0.12	0.01	0.35	0.01	122	4	0.351351	0.342857	0.347104
202	SPRG_01404T0	1	hypothetical protein	31	0.14	0.01	0.36	0.01	0.14	0.01	0.35	0.01	35	4	0.388889	0.4	0.394444
203	SPRG_09788T0	1	transketolase	11	0.17	0.02	0.32	0.02	0.17	0.01	0.32	0.02	12	4	0.53125	0.53125	0.53125
204	SPRG_10477T0	1	hypothetical protein	13	0.18	0.02	0.3	0.01	0.2	0.01	0.31	0.02	29	4	0.6	0.645161	0.622581
205	SPRG_09171T0	1	hypothetical protein	15	0.14	0.01	0.34	0.01	0.16	0.01	0.35	0.01	20	4	0.411765	0.457143	0.434454
206	SPRG_20833T0	1	hypothetical protein	48	0.14	0.01	0.34	0.01	0.16	0.01	0.35	0.01	53	4	0.411765	0.457143	0.434454
207	SPRG_04074T0	1	hypothetical protein	13	0.13	0.02	0.34	0.01	0.11	0.01	0.4	0.02	16	4	0.382353	0.275	0.328676
208	SPRG_04151T0	1	hypothetical protein	6	0.25	0.01	0.26	0.01	0.23	0.02	0.25	0.02	7	4	0.961538	0.92	0.940769
209	SPRG_06745T0	1	hypothetical protein	13	0.32	0.01	0.16	0.01	0.34	0.01	0.17	0.01	15	4	2	2	2
210	SPRG_11457T0	1	hypothetical protein	13	0.2	0	0.3	0.01	0.19	0.01	0.3	0.01	16	4	0.666667	0.633333	0.65
211	SPRG_18016T0	1	hypothetical protein	9	0.15	0.02	0.33	0.02	0.16	0.02	0.34	0.02	9	4	0.454545	0.470588	0.462567
212	SPRG_05345T0	1	hypothetical protein	30	0.25	0.01	0.23	0.01	0.27	0.01	0.24	0.01	34	4	1.08696	1.125	1.10598
213	SPRG_07037T0	1	hypothetical protein	10	0.13	0.01	0.37	0.01	0.13	0.01	0.36	0.01	11	4	0.351351	0.361111	0.356231
214	SPRG_22110T0	1	hypothetical protein	7	0.22	0.01	0.27	0.01	0.23	0.01	0.27	0.01	8	4	0.814815	0.851852	0.833333
215	SPRG_04846T0	1	hypothetical protein	8	0.15	0.01	0.37	0.01	0.15	0.01	0.32	0.01	11	4	0.405405	0.46875	0.437078
216	SPRG_00337T0	1	hypothetical protein	9	0.18	0.01	0.3	0.01	0.17	0.01	0.33	0.01	13	4	0.6	0.515152	0.557576
217	SPRG_10581T0	1	hypothetical protein	26	0.09	0.01	0.38	0.01	0.09	0.01	0.41	0.01	32	4	0.236842	0.219512	0.228177
218	SPRG_20112T0	1	hypothetical protein	100	0.16	0	0.33	0	0.16	0	0.33	0	144	4	0.484848	0.484848	0.484848
219	SPRG_11538T0	1	cytochrome c	11	0.2	0.02	0.29	0.02	0.19	0.01	0.31	0.01	13	4	0.689655	0.612903	0.651279
220	SPRG_07025T0	1	hypothetical protein	11	0.17	0.01	0.32	0.02	0.17	0.02	0.31	0.02	11	4	0.53125	0.548387	0.539819
221	SPRG_12643T0	1	TKL protein kinase	8	0.21	0.01	0.28	0.01	0.23	0.01	0.28	0.01	10	4	0.75	0.821429	0.785714
222	SPRG_12507T0	1	hypothetical protein	10	0.23	0	0.28	0.01	0.2	0.01	0.29	0.01	13	4	0.821429	0.689655	0.755542
223	SPRG_03320T0	1	hypothetical protein	6	0.19	0	0.31	0.01	0.2	0.01	0.3	0	13	4	0.612903	0.666667	0.639785
224	SPRG_03582T0	1	hypothetical protein	35	0.1	0.01	0.38	0.01	0.11	0	0.39	0	42	4	0.263158	0.282051	0.272605
225	SPRG_08068T0	1	hypothetical protein	12	0.17	0.01	0.33	0.01	0.16	0.01	0.33	0.01	14	4	0.515152	0.484848	0.5
226	SPRG_19995T0	1	asparaginyl-tRNA synthetase	14	0.14	0.01	0.35	0.01	0.15	0.01	0.35	0.01	19	4	0.4	0.428571	0.414286
227	SPRG_20522T0	1	hypothetical protein	22	0.29	0.01	0.19	0.01	0.32	0.01	0.19	0.01	25	4	1.52632	1.68421	1.60526
228	SPRG_02287T0	1	hypothetical protein	21	0.12	0.01	0.37	0.01	0.14	0.01	0.37	0.01	27	4	0.324324	0.378378	0.351351
229	SPRG_04567T0	1	isocitrate dehydrogenase	12	0.09	0.01	0.38	0.01	0.1	0.01	0.41	0.02	14	4	0.236842	0.243902	0.240372
230	SPRG_19282T0	1	calcium-translocating P-type ATPase	8	0.17	0.01	0.33	0.01	0.17	0.01	0.32	0.01	7	4	0.515152	0.53125	0.523201
231	SPRG_13184T0	1	hypothetical protein	7	0.15	0.01	0.34	0.01	0.16	0.01	0.33	0.01	8	4	0.441176	0.484848	0.463012
232	SPRG_12486T0	1	hypothetical protein	22	0.13	0.01	0.37	0.01	0.12	0.01	0.36	0.01	25	4	0.351351	0.333333	0.342342
233	SPRG_03825T0	1	60S ribosomal protein L9	13	0.16	0.01	0.34	0.01	0.17	0.01	0.31	0.01	15	4	0.470588	0.548387	0.509488
234	SPRG_07332T0	1	hypothetical protein	46	0.22	0.01	0.25	0.01	0.22	0.01	0.27	0.01	52	4	0.88	0.814815	0.847407
235	SPRG_05124T0	1	hypothetical protein	12	0.24	0.02	0.25	0.02	0.25	0.01	0.24	0.01	12	4	0.96	1.04167	1.00083
236	SPRG_19687T0	1	hypothetical protein	15	0.33	0.01	0.15	0.01	0.36	0.01	0.15	0.01	114	4	2.2	2.4	2.3
237	SPRG_03794T0	1	hypothetical protein	60	0.18	0.01	0.29	0.01	0.18	0.01	0.32	0.01	88	3	0.62069	0.5625	0.591595
238	SPRG_05709T0	1	hypothetical protein	11	0.17	0.03	0.3	0.03	0.15	0.02	0.32	0.03	13	3	0.566667	0.46875	0.517708
239	SPRG_16131T0	1	TKL protein kinase	18	0.23	0.01	0.26	0.01	0.24	0.01	0.26	0.01	25	3	0.884615	0.923077	0.903846
240	SPRG_05443T0	1	hypothetical protein	36	0.34	0.01	0.14	0.01	0.34	0.01	0.16	0.01	40	3	2.42857	2.125	2.27679
241	SPRG_06823T0	1	hypothetical protein	8	0.29	0.01	0.23	0.03	0.29	0.03	0.16	0.02	8	3	1.26087	1.8125	1.53668
242	SPRG_00256T0	1	hypothetical protein	8	0.15	0.01	0.32	0	0.14	0.01	0.39	0.01	10	3	0.46875	0.358974	0.413862
243	SPRG_00158T0	1	hypothetical protein	13	0.19	0.01	0.32	0.01	0.16	0.01	0.32	0.02	13	3	0.59375	0.5	0.546875
244	SPRG_09776T0	1	hypothetical protein	5	0.2	0.01	0.3	0.01	0.19	0.01	0.31	0.01	8	3	0.666667	0.612903	0.639785
245	SPRG_07738T0	1	hypothetical protein	33	0.23	0.01	0.26	0.01	0.23	0.01	0.27	0.01	37	3	0.884615	0.851852	0.868234
246	SPRG_02632T0	1	40S ribosomal protein S4	6	0.13	0.01	0.35	0.01	0.15	0.01	0.37	0.01	6	3	0.371429	0.405405	0.388417
247	SPRG_03315T0	1	hypothetical protein	6	0.2	0.02	0.3	0.01	0.22	0.03	0.27	0.01	6	3	0.666667	0.814815	0.740741
248	SPRG_01528T0	1	hypothetical protein	4	0.25	0.02	0.28	0.01	0.2	0.01	0.26	0.02	4	3	0.892857	0.769231	0.831044
249	SPRG_12060T0	1	40S ribosomal protein S8	3	0.17	0.08	0.27	0.1	0.14	0.11	0.26	0.09	4	3	0.62963	0.538462	0.584046
250	SPRG_16811T0	1	hypothetical protein	7	0.23	0.01	0.26	0.01	0.23	0.01	0.26	0.01	7	3	0.884615	0.884615	0.884615
251	SPRG_00215T0	1	hypothetical protein	6	0.19	0.02	0.3	0.04	0.23	0.03	0.25	0.02	8	3	0.633333	0.92	0.776667
252	SPRG_03350T0	1	hypothetical protein	8	0.22	0.01	0.27	0.01	0.23	0.01	0.28	0.01	9	3	0.814815	0.821429	0.818122
253	SPRG_09810T0	1	AGC protein kinase	12	0.31	0.01	0.2	0.01	0.25	0.02	0.22	0.01	14	3	1.55	1.13636	1.34318
254	SPRG_16906T0	1	hypothetical protein	9	0.25	0.01	0.23	0.01	0.26	0.01	0.24	0.01	10	3	1.08696	1.08333	1.08514
255	SPRG_10238T0	1	hypothetical protein	9	0.17	0.01	0.33	0.01	0.16	0.01	0.33	0.01	10	3	0.515152	0.484848	0.5
256	SPRG_18136T0	1	hypothetical protein	22	0.36	0.02	0.11	0.01	0.36	0.01	0.12	0.01	25	3	3.27273	3	3.13636
257	SPRG_16291T0	1	hypothetical protein	6	0.21	0.01	0.31	0.01	0.2	0.01	0.27	0.01	13	3	0.677419	0.740741	0.70908
258	SPRG_04210T0	1	hypothetical protein	4	0.18	0.03	0.3	0.03	0.19	0.02	0.31	0.02	4	3	0.6	0.612903	0.606452
259	SPRG_13021T0	1	hypothetical protein	14	0.24	0.01	0.26	0.01	0.24	0.01	0.25	0.01	15	3	0.923077	0.96	0.941538
260	SPRG_07009T0	1	hypothetical protein	49	0.17	0	0.33	0	0.17	0	0.33	0.01	63	3	0.515152	0.515152	0.515152
261	SPRG_09559T0	1	hypothetical protein	10	0.29	0.01	0.2	0.02	0.3	0.02	0.2	0.01	10	3	1.45	1.5	1.475
262	SPRG_10066T0	1	T-complex protein 1 subunit zeta	8	0.16	0.01	0.32	0.01	0.17	0.01	0.33	0.02	9	3	0.5	0.515152	0.507576
263	SPRG_09825T0	1	dihydrolipoyl dehydrogenase	7	0.17	0.03	0.31	0.02	0.14	0.02	0.36	0.01	8	3	0.548387	0.388889	0.468638
264	SPRG_10841T0	1	hypothetical protein	13	0.12	0.01	0.37	0.01	0.14	0.01	0.36	0.01	15	3	0.324324	0.388889	0.356607
265	SPRG_08366T0	1	acetolactate synthase	8	0.11	0.01	0.37	0.01	0.13	0.01	0.38	0.02	9	3	0.297297	0.342105	0.319701
266	SPRG_07395T0	1	phenylalanyl-tRNA synthetase	7	0.16	0.01	0.33	0.01	0.16	0.01	0.34	0.01	9	3	0.484848	0.470588	0.477718
267	SPRG_01284T0	1	hypothetical protein	9	0.27	0.01	0.22	0.02	0.26	0.01	0.25	0.01	9	3	1.22727	1.04	1.13364
268	SPRG_08339T0	1	hypothetical protein	6	0.29	0.01	0.2	0.01	0.28	0.01	0.22	0.01	8	3	1.45	1.27273	1.36136
269	SPRG_05363T0	1	hypothetical protein	6	0.28	0.01	0.2	0.01	0.3	0.01	0.22	0.01	7	3	1.4	1.36364	1.38182
270	SPRG_19332T0	1	hypothetical protein	9	0.32	0.01	0.15	0.01	0.36	0.01	0.17	0.01	11	3	2.13333	2.11765	2.12549
271	SPRG_20547T0	1	hypothetical protein	7	0.23	0.01	0.28	0.01	0.23	0.01	0.26	0.01	7	3	0.821429	0.884615	0.853022
272	SPRG_06687T0	1	40S ribosomal protein S3a-2	17	0.11	0.01	0.37	0.01	0.12	0.01	0.38	0.01	18	3	0.297297	0.315789	0.306543
273	SPRG_10239T0	1	hypothetical protein	5	0.15	0.02	0.34	0.02	0.15	0.01	0.35	0.02	5	3	0.441176	0.428571	0.434874
274	SPRG_20135T0	1	hypothetical protein	35	0.16	0.01	0.33	0	0.16	0.01	0.34	0.01	44	3	0.484848	0.470588	0.477718
275	SPRG_08708T0	1	hypothetical protein	13	0.35	0.01	0.16	0.01	0.31	0.01	0.16	0.01	25	3	2.1875	1.9375	2.0625
276	SPRG_08418T0	1	hypothetical protein	10	0.39	0.02	0.09	0.01	0.42	0.02	0.09	0.01	16	3	4.33333	4.66667	4.5
277	SPRG_01021T0	1	hypothetical protein	11	0.12	0.01	0.36	0.01	0.14	0.01	0.36	0.01	13	3	0.333333	0.388889	0.361111
278	SPRG_00390T0	1	hypothetical protein	15	0.37	0.01	0.12	0.01	0.38	0.01	0.11	0.01	16	3	3.08333	3.45455	3.26894
279	SPRG_09140T0	1	hypothetical protein	16	0.18	0.01	0.32	0.01	0.19	0.01	0.29	0.01	19	3	0.5625	0.655172	0.608836
280	SPRG_01027T0	1	TKL protein kinase	10	0.24	0.01	0.25	0.02	0.25	0.01	0.25	0.01	11	3	0.96	1	0.98
281	SPRG_15432T0	1	DNA-binding protein	12	0.18	0.01	0.31	0.01	0.18	0.01	0.32	0.01	16	3	0.580645	0.5625	0.571573
282	SPRG_09480T0	1	hypothetical protein	7	0.16	0.01	0.32	0.02	0.14	0.03	0.35	0.02	7	3	0.5	0.4	0.45
283	SPRG_00909T0	1	hypothetical protein	9	0.24	0.02	0.24	0.02	0.23	0.02	0.27	0.01	10	3	1	0.851852	0.925926
284	SPRG_07459T0	1	hypothetical protein	10	0.23	0.01	0.25	0.01	0.25	0.01	0.26	0.01	10	3	0.92	0.961538	0.940769
285	SPRG_05283T0	1	T-complex protein 1 subunit gamma	4	0.16	0.01	0.32	0.01	0.17	0.01	0.35	0.01	6	3	0.5	0.485714	0.492857
286	SPRG_21105T0	1	glycyl-tRNA synthetase	20	0.14	0.01	0.34	0.01	0.14	0	0.37	0.01	34	3	0.411765	0.378378	0.395072
287	SPRG_15030T0	1	guanine nucleotide-binding protein subunit beta-2-like 1	10	0.11	0.02	0.35	0.02	0.14	0.01	0.36	0.02	10	3	0.314286	0.388889	0.351587
288	SPRG_01240T0	1	hypothetical protein	15	0.11	0.01	0.38	0.01	0.11	0.01	0.38	0.01	14	3	0.289474	0.289474	0.289474
289	SPRG_08588T0	1	hypothetical protein	8	0.13	0.01	0.36	0.01	0.13	0.01	0.37	0	10	3	0.361111	0.351351	0.356231
290	SPRG_05449T0	1	AGC/AKT protein kinase	13	0.29	0.01	0.19	0.02	0.28	0.02	0.21	0.02	15	3	1.52632	1.33333	1.42982
291	SPRG_10991T0	1	hypothetical protein	8	0.15	0.03	0.3	0.02	0.16	0.01	0.37	0.02	8	3	0.5	0.432432	0.466216
292	SPRG_00260T0	1	hypothetical protein	17	0.15	0.02	0.32	0.02	0.14	0.02	0.33	0.02	20	3	0.46875	0.424242	0.446496
293	SPRG_05749T0	1	hypothetical protein	12	0.37	0.01	0.12	0.01	0.37	0.01	0.12	0.01	13	3	3.08333	3.08333	3.08333
294	SPRG_05032T0	1	AGC/PDK1 protein kinase	8	0.18	0.02	0.29	0.02	0.21	0.02	0.3	0.02	9	3	0.62069	0.7	0.660345
295	SPRG_18171T0	1	hypothetical protein	25	0.13	0.01	0.37	0.01	0.14	0.01	0.35	0.01	30	3	0.351351	0.4	0.375676
296	SPRG_05335T0	1	60S ribosomal protein L3	11	0.14	0.01	0.35	0.01	0.13	0.01	0.36	0.02	11	3	0.4	0.361111	0.380556
297	SPRG_22053T0	1	hypothetical protein	11	0.21	0.01	0.28	0.01	0.22	0.01	0.28	0.01	12	3	0.75	0.785714	0.767857
298	SPRG_00937T0	1	TKL protein kinase	4	0.19	0.02	0.31	0.03	0.2	0.02	0.29	0.01	3	3	0.612903	0.689655	0.651279
299	SPRG_07846T0	1	40S ribosomal protein S13	13	0.14	0.01	0.35	0.01	0.16	0.01	0.34	0.01	15	3	0.4	0.470588	0.435294
300	SPRG_03237T0	1	valyl-tRNA synthetase	7	0.25	0.02	0.26	0.02	0.23	0.02	0.24	0.03	7	3	0.961538	0.958333	0.959936
301	SPRG_14268T0	1	CAMK/CAMK1 protein kinase	21	0.28	0.01	0.21	0.01	0.27	0.02	0.22	0.02	22	3	1.33333	1.22727	1.2803
302	SPRG_03356T0	1	hypothetical protein	10	0.22	0.01	0.27	0.02	0.21	0.02	0.27	0.02	9	3	0.814815	0.777778	0.796296
303	SPRG_11860T0	1	hypothetical protein	19	0.16	0.01	0.34	0.01	0.15	0.01	0.33	0.01	22	3	0.470588	0.454545	0.462567
304	SPRG_01786T0	1	hypothetical protein	5	0.17	0.01	0.32	0.01	0.17	0.01	0.33	0.01	5	3	0.53125	0.515152	0.523201
305	SPRG_09764T0	1	alcohol dehydrogenase class-3	6	0.19	0.02	0.31	0.02	0.17	0.02	0.31	0.01	6	3	0.612903	0.548387	0.580645
306	SPRG_12186T0	1	hypothetical protein	12	0.18	0.01	0.31	0.01	0.18	0.01	0.31	0.01	14	3	0.580645	0.580645	0.580645
307	SPRG_19001T0	1	hypothetical protein	5	0.24	0.02	0.24	0.02	0.24	0.01	0.27	0.01	7	3	1	0.888889	0.944444
308	SPRG_08719T0	1	hypothetical protein	10	0.31	0.01	0.18	0.01	0.31	0.01	0.2	0.01	12	3	1.72222	1.55	1.63611
309	SPRG_00135T0	1	pyruvate carboxylase	10	0.13	0.01	0.37	0.01	0.13	0.01	0.37	0.01	13	3	0.351351	0.351351	0.351351
310	SPRG_16352T0	1	hypothetical protein	31	0.09	0	0.39	0	0.09	0	0.41	0.01	73	3	0.230769	0.219512	0.225141
311	SPRG_06902T0	1	hypothetical protein	4	0.1	0.02	0.36	0.03	0.11	0.03	0.41	0.01	4	3	0.277778	0.268293	0.273035
312	SPRG_11603T0	1	hypothetical protein	8	0.18	0.01	0.33	0.01	0.16	0.01	0.33	0.01	9	3	0.545455	0.484848	0.515152
313	SPRG_01939T0	1	#N/A	15	0.14	0.01	0.36	0.01	0.13	0.01	0.35	0.01	19	3	0.388889	0.371429	0.380159
314	SPRG_00756T0	1	pyruvate dehydrogenase E1 component subunit beta	18	0.16	0.01	0.32	0.02	0.17	0.01	0.33	0.01	19	3	0.5	0.515152	0.507576
315	SPRG_14271T0	1	CAMK/CAMK1 protein kinase	10	0.2	0.02	0.29	0.02	0.21	0.01	0.29	0.01	11	3	0.689655	0.724138	0.706897
316	SPRG_17965T0	1	hypothetical protein	26	0.34	0.01	0.13	0.01	0.37	0.02	0.11	0.01	33	3	2.61538	3.36364	2.98951
317	SPRG_11570T0	1	V-type ATPase	25	0.32	0.01	0.17	0.01	0.3	0.01	0.18	0.01	27	3	1.88235	1.66667	1.77451
318	SPRG_10893T0	1	30S ribosomal protein S19e	25	0.12	0	0.37	0.01	0.12	0.01	0.38	0.01	28	3	0.324324	0.315789	0.320057
319	SPRG_10370T0	1	hypothetical protein	3	0.16	0.03	0.33	0.03	0.15	0.04	0.34	0.03	3	3	0.484848	0.441176	0.463012
320	SPRG_00441T0	1	hypothetical protein	11	0.16	0.01	0.34	0.01	0.15	0.01	0.34	0.01	11	3	0.470588	0.441176	0.455882
321	SPRG_10868T0	1	nucleoside diphosphate kinase B	19	0.13	0.02	0.33	0.02	0.12	0.02	0.36	0.02	21	3	0.393939	0.333333	0.363636
322	SPRG_09728T0	1	hypothetical protein	11	0.14	0.01	0.35	0.01	0.16	0.01	0.35	0.01	8	3	0.4	0.457143	0.428571
323	SPRG_05232T0	1	V-type ATPase	68	0.26	0.01	0.23	0.01	0.25	0.01	0.23	0.01	81	3	1.13043	1.08696	1.1087
324	SPRG_12192T0	1	hypothetical protein	12	0.21	0.02	0.3	0.01	0.19	0.01	0.29	0.01	13	3	0.7	0.655172	0.677586
325	SPRG_00707T0	1	3-deoxy-7-phosphoheptulonate synthase	14	0.2	0.01	0.29	0.01	0.2	0.01	0.3	0.01	15	3	0.689655	0.666667	0.678161
326	SPRG_04464T0	1	hypothetical protein	4	0.11	0.02	0.38	0.02	0.12	0.02	0.38	0.02	6	3	0.289474	0.315789	0.302632
327	SPRG_21217T0	1	hypothetical protein	15	0.23	0.01	0.26	0.01	0.24	0.01	0.27	0.01	17	3	0.884615	0.888889	0.886752
328	SPRG_11908T0	1	hypothetical protein	9	0.12	0.01	0.37	0.01	0.12	0	0.38	0.01	10	3	0.324324	0.315789	0.320057
329	SPRG_02551T0	1	hypothetical protein	13	0.2	0.01	0.29	0.01	0.22	0.01	0.28	0.01	14	3	0.689655	0.785714	0.737685
330	SPRG_00051T0	1	hypothetical protein	5	0.16	0.01	0.33	0.02	0.2	0.03	0.29	0.02	3	2	0.484848	0.689655	0.587252
331	SPRG_05149T0	1	40S ribosomal protein S11	6	0.15	0.01	0.35	0.02	0.16	0.02	0.32	0.01	6	2	0.428571	0.5	0.464286
332	SPRG_10451T0	1	hypothetical protein	5	0.24	0.02	0.22	0	0.23	0.03	0.3	0.03	6	2	1.09091	0.766667	0.928788
333	SPRG_04518T0	1	TKL protein kinase	4	0.21	0.01	0.28	0.01	0.22	0.01	0.29	0.01	3	2	0.75	0.758621	0.75431
334	SPRG_17638T0	1	hypothetical protein	5	0.33	0.03	0.11	0.01	0.4	0.02	0.14	0.01	6	2	3	2.85714	2.92857
335	SPRG_14614T0	1	hypothetical protein	8	0.35	0.01	0.14	0.02	0.36	0.02	0.14	0.01	33	2	2.5	2.57143	2.53571
336	SPRG_04306T0	1	hypothetical protein	4	0.16	0.02	0.33	0.01	0.19	0.01	0.31	0.02	4	2	0.484848	0.612903	0.548876
337	SPRG_10507T0	1	hypothetical protein	3	0.19	0.01	0.28	0.02	0.18	0.01	0.35	0.02	3	2	0.678571	0.514286	0.596429
338	SPRG_04699T0	1	hypothetical protein	3	0.12	0.01	0.34	0.01	0.15	0.01	0.39	0.01	3	2	0.352941	0.384615	0.368778
339	SPRG_07679T0	1	40S ribosomal protein	2	0.15	0.04	0.33	0.01	0.2	0.02	0.31	0.01	2	2	0.454545	0.645161	0.549853
340	SPRG_12020T0	1	hypothetical protein	21	0.22	0.01	0.26	0.01	0.23	0.01	0.28	0.01	27	2	0.846154	0.821429	0.833791
341	SPRG_16671T0	1	hypothetical protein	7	0.22	0.01	0.27	0	0.21	0.01	0.29	0.01	7	2	0.814815	0.724138	0.769476
342	SPRG_15106T0	1	histidinol-phosphate aminotransferase	5	0.19	0.02	0.33	0.01	0.18	0.02	0.3	0.01	5	2	0.575758	0.6	0.587879
343	SPRG_06489T0	1	hypothetical protein	3	0.25	0.04	0.22	0.04	0.25	0.03	0.26	0.03	3	2	1.13636	0.961538	1.04895
344	SPRG_02348T0	1	hypothetical protein	7	0.16	0.05	0.28	0.05	0.15	0.04	0.29	0.04	7	2	0.571429	0.517241	0.544335
345	SPRG_08933T0	1	hypothetical protein	2	0.21	0.02	0.29	0.02	0.22	0.01	0.28	0	2	2	0.724138	0.785714	0.754926
346	SPRG_19783T0	1	hypothetical protein	3	0.17	0.04	0.34	0.04	0.15	0.03	0.32	0.04	3	2	0.5	0.46875	0.484375
347	SPRG_06093T0	1	eukaryotic translation initiation factor 2 subunit 3	3	0.2	0.03	0.28	0.03	0.2	0.02	0.31	0.01	3	2	0.714286	0.645161	0.679724
348	SPRG_10298T0	1	cystathionine beta-synthase	4	0.23	0.02	0.24	0.04	0.23	0.02	0.28	0.01	4	2	0.958333	0.821429	0.889881
349	SPRG_03101T0	1	hypothetical protein	11	0.27	0.01	0.24	0.01	0.24	0.01	0.25	0.01	13	2	1.125	0.96	1.0425
350	SPRG_05624T0	1	hypothetical protein	12	0.15	0.01	0.3	0.01	0.15	0.01	0.39	0.01	13	2	0.5	0.384615	0.442308
351	SPRG_06604T0	1	actin-like protein 3	5	0.16	0.02	0.31	0.02	0.19	0.01	0.32	0.02	5	2	0.516129	0.59375	0.55494
352	SPRG_01772T0	1	hypothetical protein	5	0.22	0.02	0.26	0.02	0.24	0.02	0.26	0.02	5	2	0.846154	0.923077	0.884615
353	SPRG_06113T0	1	hypothetical protein	3	0.2	0.02	0.27	0.03	0.25	0.02	0.26	0.01	3	2	0.740741	0.961538	0.85114
354	SPRG_00723T0	1	hypothetical protein	10	0.31	0.01	0.18	0.01	0.32	0.01	0.18	0.01	12	2	1.72222	1.77778	1.75
355	SPRG_03316T0	1	hypothetical protein	3	0.17	0.03	0.31	0.02	0.19	0.02	0.33	0.02	3	2	0.548387	0.575758	0.562072
356	SPRG_21788T0	1	40S ribosomal protein S5	35	0.18	0.01	0.28	0.01	0.18	0.02	0.3	0.01	43	2	0.642857	0.6	0.621429
357	SPRG_02748T0	1	hypothetical protein	3	0.19	0.01	0.28	0.01	0.22	0	0.3	0.03	3	2	0.678571	0.733333	0.705952
358	SPRG_08394T0	1	hypothetical protein	8	0.17	0.01	0.32	0.02	0.18	0.02	0.32	0.01	8	2	0.53125	0.5625	0.546875
359	SPRG_01608T0	1	hypothetical protein	4	0.31	0.02	0.18	0.02	0.32	0.02	0.18	0.02	4	2	1.72222	1.77778	1.75
360	SPRG_09101T0	1	hypothetical protein	6	0.26	0.03	0.23	0.02	0.24	0.03	0.23	0.03	6	2	1.13043	1.04348	1.08696
361	SPRG_05584T0	1	hypothetical protein	74	0.09	0.01	0.4	0.01	0.1	0.01	0.38	0.01	94	2	0.225	0.263158	0.244079
362	SPRG_01624T0	1	hypothetical protein	25	0.08	0.01	0.35	0.01	0.12	0.01	0.42	0.01	29	2	0.228571	0.285714	0.257143
363	SPRG_04754T0	1	T-complex protein 1	4	0.15	0.03	0.32	0.02	0.19	0.02	0.32	0.03	4	2	0.46875	0.59375	0.53125
364	SPRG_13543T0	1	hypothetical protein	6	0.21	0.03	0.24	0.02	0.25	0.03	0.24	0.04	6	2	0.875	1.04167	0.958333
365	SPRG_03069T0	1	hypothetical protein	3	0.19	0.02	0.29	0.03	0.2	0.02	0.32	0.01	3	2	0.655172	0.625	0.640086
366	SPRG_15695T0	1	hypothetical protein	14	0.2	0.01	0.29	0.01	0.17	0.02	0.32	0.02	15	2	0.689655	0.53125	0.610453
367	SPRG_04387T0	1	hypothetical protein	2	0.2	0.04	0.28	0.04	0.24	0.03	0.27	0.03	2	2	0.714286	0.888889	0.801587
368	SPRG_05526T0	1	hypothetical protein	9	0.14	0.02	0.39	0.03	0.13	0.02	0.31	0.01	10	2	0.358974	0.419355	0.389165
369	SPRG_20017T0	1	hypothetical protein	4	0.23	0.01	0.21	0.03	0.26	0.02	0.29	0.02	4	2	1.09524	0.896552	0.995895
370	SPRG_15410T0	0.9999	hypothetical protein	2	0.2	0.01	0.33	0.01	0.16	0.01	0.32	0.02	2	2	0.606061	0.5	0.55303
371	SPRG_01613T0	1	hypothetical protein	4	0.23	0.02	0.27	0.02	0.23	0.02	0.27	0.01	4	2	0.851852	0.851852	0.851852
372	SPRG_06160T0	1	argininosuccinate lyase	7	0.12	0.03	0.36	0.03	0.13	0.03	0.35	0.03	9	2	0.333333	0.371429	0.352381
373	SPRG_03215T0	1	hypothetical protein	2	0.33	0.09	0.17	0.07	0.25	0.06	0.2	0.08	2	2	1.94118	1.25	1.59559
374	SPRG_07329T0	1	hypothetical protein	8	0.13	0.02	0.35	0.02	0.17	0.01	0.33	0.01	9	2	0.371429	0.515152	0.44329
375	SPRG_00956T0	1	hypothetical protein	13	0.21	0.01	0.29	0.01	0.21	0.01	0.28	0.01	14	2	0.724138	0.75	0.737069
376	SPRG_08871T0	1	hypothetical protein	6	0.17	0	0.28	0.01	0.17	0.01	0.37	0.01	7	2	0.607143	0.459459	0.533301
377	SPRG_14435T0	1	ribonucleoside-diphosphate reductase small subunit	3	0.16	0.03	0.33	0.03	0.14	0	0.36	0.01	3	2	0.484848	0.388889	0.436869
378	SPRG_19136T0	1	hypothetical protein	5	0.25	0.01	0.25	0.02	0.21	0.02	0.28	0.02	5	2	1	0.75	0.875
379	SPRG_00781T0	1	hypothetical protein	3	0.17	0.01	0.32	0	0.18	0.01	0.33	0	3	2	0.53125	0.545455	0.538352
380	SPRG_09468T0	1	hypothetical protein	6	0.16	0.01	0.34	0.01	0.16	0.02	0.33	0.01	6	2	0.470588	0.484848	0.477718
381	SPRG_01880T0	1	hypothetical protein	13	0.2	0.02	0.29	0.02	0.21	0.02	0.28	0.02	13	2	0.689655	0.75	0.719828
382	SPRG_13262T0	1	hypothetical protein	6	0.18	0.01	0.31	0.01	0.21	0.03	0.29	0.01	6	2	0.580645	0.724138	0.652392
383	SPRG_03769T0	1	hypothetical protein	9	0.19	0.03	0.27	0.02	0.2	0.02	0.29	0.03	8	2	0.703704	0.689655	0.696679
384	SPRG_19861T0	1	hypothetical protein	7	0.23	0.01	0.27	0.01	0.22	0.02	0.27	0.01	7	2	0.851852	0.814815	0.833333
385	SPRG_01986T0	1	hypothetical protein	6	0.15	0.01	0.33	0.01	0.17	0.02	0.34	0.01	6	2	0.454545	0.5	0.477273
386	SPRG_18933T0	1	hypothetical protein	7	0.27	0.02	0.2	0.02	0.27	0.02	0.24	0.01	7	2	1.35	1.125	1.2375
387	SPRG_13637T0	1	hypothetical protein	8	0.18	0.01	0.3	0.01	0.2	0.01	0.31	0.01	9	2	0.6	0.645161	0.622581
388	SPRG_06340T0	1	DEAD-box ATP-dependent RNA helicase 8	6	0.19	0.02	0.31	0.02	0.2	0.02	0.27	0.04	6	2	0.612903	0.740741	0.676822
389	SPRG_10789T0	1	hypothetical protein	5	0.17	0.01	0.31	0.02	0.19	0.02	0.32	0.01	5	2	0.548387	0.59375	0.571069
390	SPRG_15856T0	1	hypothetical protein	4	0.18	0.03	0.3	0.01	0.17	0.01	0.33	0.03	4	2	0.6	0.515152	0.557576
391	SPRG_21249T0	1	hypothetical protein	10	0.32	0.01	0.17	0.01	0.33	0.01	0.17	0.01	11	2	1.88235	1.94118	1.91176
392	SPRG_07892T0	1	calcium/proton exchanger	28	0.3	0.01	0.17	0.01	0.33	0.01	0.17	0.01	30	2	1.76471	1.94118	1.85294
393	SPRG_10827T0	1	60S ribosomal protein	5	0.15	0.02	0.34	0.02	0.16	0.02	0.34	0.02	5	2	0.441176	0.470588	0.455882
394	SPRG_09061T0	1	hypothetical protein	10	0.23	0.01	0.27	0.01	0.23	0.01	0.26	0.01	11	2	0.851852	0.884615	0.868234
395	SPRG_06768T0	1	glutamine synthetase cytosolic isozyme 1-1	11	0.17	0.02	0.3	0.02	0.18	0.03	0.3	0.03	11	2	0.566667	0.6	0.583333
396	SPRG_00090T0	1	glyceraldehyde-3-phosphate dehydrogenase	23	0.11	0.01	0.39	0.01	0.11	0.01	0.37	0.01	26	2	0.282051	0.297297	0.289674
397	SPRG_11097T0	1	hypothetical protein	10	0.22	0.01	0.26	0.01	0.23	0.01	0.28	0.01	9	2	0.846154	0.821429	0.833791
398	SPRG_04380T0	1	hypothetical protein	11	0.19	0.01	0.29	0.01	0.2	0.01	0.32	0.01	12	2	0.655172	0.625	0.640086
399	SPRG_20063T0	1	hypothetical protein	16	0.4	0.01	0.1	0.01	0.39	0.01	0.1	0.01	17	2	4	3.9	3.95
400	SPRG_00678T0	1	cell division cycle protein 48	2	0.12	0.01	0.36	0.02	0.12	0	0.4	0.01	2	2	0.333333	0.3	0.316667
401	SPRG_14432T0	1	peptide-methionine	5	0.22	0.01	0.28	0.02	0.22	0.01	0.28	0	5	2	0.785714	0.785714	0.785714
402	SPRG_07066T0	1	Ras-like protein Rab-5C	6	0.25	0.02	0.24	0.01	0.23	0.01	0.27	0.02	6	2	1.04167	0.851852	0.946759
403	SPRG_06067T0	1	hypothetical protein	6	0.15	0.01	0.36	0.01	0.14	0.01	0.35	0.01	7	2	0.416667	0.4	0.408333
404	SPRG_05359T0	1	hypothetical protein	7	0.21	0.01	0.28	0.02	0.19	0.02	0.3	0.02	8	2	0.75	0.633333	0.691667
405	SPRG_06174T0	1	hypothetical protein	4	0.2	0.01	0.28	0.01	0.21	0.02	0.31	0.02	4	2	0.714286	0.677419	0.695853
406	SPRG_05163T0	1	ubiquitin-conjugating enzyme E2 4	11	0.13	0.01	0.34	0.01	0.15	0.02	0.35	0.02	10	2	0.382353	0.428571	0.405462
407	SPRG_10580T0	1	hypothetical protein	5	0.19	0.02	0.32	0.03	0.18	0.02	0.29	0.02	5	2	0.59375	0.62069	0.60722
408	SPRG_14358T0	1	hypothetical protein	7	0.21	0.01	0.28	0.01	0.21	0	0.3	0.01	7	2	0.75	0.7	0.725
409	SPRG_21178T0	1	hypothetical protein	5	0.16	0.01	0.34	0.02	0.17	0.01	0.33	0	5	2	0.470588	0.515152	0.49287
410	SPRG_08121T0	1	hypothetical protein	5	0.13	0.02	0.34	0.01	0.15	0.02	0.37	0.03	5	2	0.382353	0.405405	0.393879
411	SPRG_01540T0	1	hypothetical protein	8	0.19	0.01	0.25	0.01	0.11	0.03	0.41	0.03	8	2	0.76	0.268293	0.514146
412	SPRG_19240T0	1	ATP synthase F1	16	0.14	0.01	0.36	0.01	0.14	0.01	0.35	0.01	19	2	0.388889	0.4	0.394444
413	SPRG_06178T0	1	hypothetical protein	4	0.2	0.02	0.3	0.01	0.2	0.02	0.28	0.03	4	2	0.666667	0.714286	0.690476
414	SPRG_01623T0	1	hypothetical protein	10	0.28	0.01	0.21	0.01	0.29	0.01	0.22	0.01	9	2	1.33333	1.31818	1.32576
415	SPRG_04927T0	1	hypothetical protein	9	0.16	0.01	0.33	0.01	0.16	0.01	0.34	0.01	9	2	0.484848	0.470588	0.477718
416	SPRG_01077T0	1	hypothetical protein	8	0.16	0.01	0.33	0.01	0.16	0.01	0.34	0.01	8	2	0.484848	0.470588	0.477718
417	SPRG_01405T0	1	40S ribosomal protein S15	16	0.13	0.01	0.37	0.01	0.11	0.01	0.38	0.01	19	2	0.351351	0.289474	0.320413
418	SPRG_14744T0	1	CAMKK protein kinase	29	0.24	0.01	0.25	0.01	0.28	0.01	0.22	0.01	37	2	0.96	1.27273	1.11636
419	SPRG_20519T0	1	hypothetical protein	3	0.29	0.03	0.22	0.01	0.24	0.03	0.25	0	4	2	1.31818	0.96	1.13909
420	SPRG_02683T0	1	hypothetical protein	2	0.16	0.07	0.32	0.05	0.14	0.06	0.35	0.08	2	2	0.5	0.4	0.45
421	SPRG_06053T0	1	hypothetical protein	11	0.24	0.01	0.25	0	0.25	0.01	0.26	0.01	12	2	0.96	0.961538	0.960769
422	SPRG_19532T0	1	hypothetical protein	3	0.2	0.01	0.28	0.01	0.19	0.02	0.33	0.04	3	2	0.714286	0.575758	0.645022
423	SPRG_02955T0	1	hypothetical protein	3	0.29	0.03	0.21	0.02	0.27	0.04	0.22	0.04	3	2	1.38095	1.22727	1.30411
424	SPRG_11382T0	1	hypothetical protein	3	0.14	0.01	0.43	0.06	0.07	0.05	0.31	0.04	3	2	0.325581	0.225806	0.275694
425	SPRG_10244T0	1	hypothetical protein	5	0.16	0.02	0.35	0.03	0.15	0.03	0.31	0.02	5	2	0.457143	0.483871	0.470507
426	SPRG_06327T0	1	hypothetical protein	8	0.25	0.01	0.24	0.01	0.28	0.02	0.22	0.02	8	2	1.04167	1.27273	1.1572
427	SPRG_08695T0	1	hypothetical protein	2	0.28	0.06	0.16	0.06	0.31	0.07	0.21	0.06	2	2	1.75	1.47619	1.6131
428	SPRG_01965T0	1	hypothetical protein	4	0.2	0.03	0.3	0.04	0.19	0.04	0.28	0.02	4	2	0.666667	0.678571	0.672619
429	SPRG_11076T0	1	TKL/DRK protein kinase	5	0.18	0.04	0.26	0.03	0.26	0.01	0.26	0.01	5	2	0.692308	1	0.846154
430	SPRG_08707T0	0.9995	hypothetical protein	5	0.3	0.03	0.2	0.02	0.28	0.02	0.2	0.02	5	2	1.5	1.4	1.45
431	SPRG_07519T0	1	hypothetical protein	12	0.4	0.02	0.11	0.02	0.34	0.02	0.1	0.02	14	2	3.63636	3.4	3.51818
432	SPRG_14143T0	1	hypothetical protein	29	0.15	0.01	0.35	0.01	0.17	0	0.33	0.01	35	2	0.428571	0.515152	0.471861
433	SPRG_00413T0	1	hypothetical protein	5	0.16	0.03	0.3	0.05	0.22	0.03	0.29	0.02	5	2	0.533333	0.758621	0.645977
434	SPRG_00514T0	1	26S protease regulatory subunit 10B A	2	0.14	0.01	0.37	0	0.16	0.02	0.33	0.01	3	2	0.378378	0.484848	0.431613
435	SPRG_09361T0	0.9989	hypothetical protein	4	0.19	0.02	0.3	0.01	0.2	0.01	0.3	0.01	5	2	0.633333	0.666667	0.65
436	SPRG_20111T0	1	hypothetical protein	17	0.16	0.01	0.32	0.01	0.2	0.01	0.31	0.01	17	2	0.5	0.645161	0.572581
437	SPRG_12544T0	1	hypothetical protein	4	0.12	0.01	0.36	0.01	0.13	0	0.39	0.01	7	2	0.333333	0.333333	0.333333
438	SPRG_13929T0	1	hypothetical protein	10	0.29	0.01	0.2	0.01	0.31	0.01	0.19	0.01	12	2	1.45	1.63158	1.54079
439	SPRG_07396T0	1	26S proteasome regulatory subunit 4 A	2	0.17	0	0.35	0.02	0.14	0.01	0.34	0.01	2	2	0.485714	0.411765	0.448739
440	SPRG_06968T0	0.9999	hypothetical protein	7	0.19	0.01	0.3	0.01	0.2	0.02	0.3	0.02	7	2	0.633333	0.666667	0.65
441	SPRG_14893T0	1	hypothetical protein	25	0.21	0.01	0.29	0.01	0.19	0.01	0.29	0.01	30	2	0.724138	0.655172	0.689655
442	SPRG_03859T0	1	hypothetical protein	2	0.21	0.07	0.25	0.06	0.24	0.01	0.27	0.02	2	2	0.84	0.888889	0.864444
443	SPRG_12043T0	1	hypothetical protein	7	0.21	0	0.27	0.01	0.24	0.01	0.27	0.01	8	2	0.777778	0.888889	0.833333
444	SPRG_13689T0	1	hypothetical protein	14	0.13	0.01	0.37	0.02	0.11	0.01	0.38	0.01	15	2	0.351351	0.289474	0.320413
445	SPRG_12554T0	0.9997	hypothetical protein	6	0.33	0.01	0.17	0.01	0.33	0.02	0.16	0.01	6	2	1.94118	2.0625	2.00184
446	SPRG_09211T0	1	hypothetical protein	8	0.14	0.01	0.33	0.02	0.15	0.01	0.37	0.01	9	2	0.424242	0.405405	0.414824
447	SPRG_17987T0	1	hypothetical protein	5	0.24	0.02	0.26	0.01	0.24	0.01	0.25	0.02	5	2	0.923077	0.96	0.941538
448	SPRG_01682T0	1	hypothetical protein	19	0.15	0.01	0.34	0.01	0.16	0	0.34	0.01	30	2	0.441176	0.470588	0.455882
449	SPRG_03909T0	1	hypothetical protein	8	0.2	0.02	0.3	0.02	0.2	0.01	0.29	0	9	2	0.666667	0.689655	0.678161
450	SPRG_07931T0	1	translation initiation factor eIF-5A	11	0.13	0.01	0.36	0.01	0.13	0.01	0.37	0.01	13	2	0.361111	0.351351	0.356231
451	SPRG_02517T0	1	hypothetical protein	4	0.13	0.02	0.35	0.03	0.14	0.03	0.36	0.02	3	2	0.371429	0.388889	0.380159
452	SPRG_04400T0	1	glutaminyl-tRNA synthetase	4	0.18	0.03	0.3	0.02	0.19	0.04	0.29	0.05	4	2	0.6	0.655172	0.627586
453	SPRG_06762T0	1	60S ribosomal protein L10	10	0.18	0.02	0.3	0.02	0.19	0.02	0.31	0.02	11	2	0.6	0.612903	0.606452
454	SPRG_12394T0	1	40S ribosomal protein S16	5	0.16	0.02	0.32	0.01	0.18	0.02	0.33	0.03	5	2	0.5	0.545455	0.522727
455	SPRG_06542T0	1	hypothetical protein	21	0.11	0.01	0.37	0.01	0.11	0.01	0.39	0.01	23	2	0.297297	0.282051	0.289674
456	SPRG_02537T0	1	importin subunit alpha-1b	12	0.17	0.02	0.31	0.01	0.2	0.01	0.31	0.01	12	2	0.548387	0.645161	0.596774
457	SPRG_06919T0	0.9995	hypothetical protein	2	0.11	0.03	0.38	0.02	0.13	0.03	0.37	0.04	2	2	0.289474	0.351351	0.320413
458	SPRG_04622T0	1	hypothetical protein	4	0.17	0.02	0.3	0.04	0.2	0.08	0.27	0.06	4	2	0.566667	0.740741	0.653704
459	SPRG_12563T0	1	hypothetical protein	4	0.31	0.04	0.21	0.03	0.23	0.03	0.23	0.02	4	2	1.47619	1	1.2381
460	SPRG_14347T0	1	30S ribosomal protein S4	8	0.12	0.01	0.36	0	0.14	0.01	0.37	0.01	8	2	0.333333	0.378378	0.355856
461	SPRG_09850T0	1	hypothetical protein	6	0.22	0.01	0.27	0.01	0.22	0	0.3	0	7	2	0.814815	0.733333	0.774074
462	SPRG_20511T0	1	hypothetical protein	10	0.3	0.01	0.18	0.01	0.32	0.01	0.19	0.01	11	2	1.66667	1.68421	1.67544
463	SPRG_03241T0	1	TKL/DRK protein kinase	3	0.22	0.01	0.28	0.02	0.21	0.02	0.28	0.01	3	2	0.785714	0.75	0.767857
464	SPRG_04486T0	1	hypothetical protein	41	0.37	0.01	0.12	0.01	0.36	0.01	0.13	0.01	50	2	3.08333	2.76923	2.92628
465	SPRG_09454T0	1	hypothetical protein	4	0.22	0.05	0.29	0.05	0.14	0.05	0.29	0.04	4	2	0.758621	0.482759	0.62069
466	SPRG_12496T0	1	malate dehydrogenase	5	0.19	0.03	0.28	0.03	0.21	0.04	0.28	0.04	5	2	0.678571	0.75	0.714286
467	SPRG_09829T0	1	leucyl-tRNA synthetase	10	0.14	0.02	0.34	0.02	0.14	0.01	0.36	0.02	9	2	0.411765	0.388889	0.400327
468	SPRG_22195T0	1	hypothetical protein	10	0.18	0.01	0.33	0.01	0.18	0.01	0.31	0.01	10	2	0.545455	0.580645	0.56305
469	SPRG_00957T0	1	hypothetical protein	10	0.13	0.01	0.36	0.02	0.14	0.01	0.36	0.01	12	2	0.361111	0.388889	0.375
470	SPRG_09807T0	1	serine/threonine-protein phosphatase PP1	4	0.17	0	0.32	0.01	0.2	0.01	0.31	0.01	4	2	0.53125	0.645161	0.588206
471	SPRG_05658T0	1	60S ribosomal protein	10	0.17	0.02	0.32	0.02	0.16	0.02	0.32	0.02	11	2	0.53125	0.5	0.515625
472	SPRG_21598T0	1	hypothetical protein	24	0.36	0.01	0.11	0.01	0.39	0.01	0.11	0.01	26	2	3.27273	3.54545	3.40909
473	SPRG_20050T0	1	hypothetical protein	7	0.24	0.02	0.25	0.02	0.24	0.02	0.24	0.02	7	2	0.96	1	0.98
474	SPRG_04489T0	1	hypothetical protein	13	0.23	0.01	0.26	0	0.23	0	0.28	0.01	16	2	0.884615	0.821429	0.853022
475	SPRG_10476T0	1	hypothetical protein	6	0.18	0.01	0.33	0.01	0.18	0.01	0.31	0.01	6	2	0.545455	0.580645	0.56305
476	SPRG_06969T0	1	histone H2B	10	0.18	0	0.33	0	0.17	0.01	0.31	0.01	10	2	0.545455	0.548387	0.546921
477	SPRG_05441T0	1	50S ribosomal protein L22	12	0.13	0.01	0.37	0.01	0.13	0.01	0.37	0.01	13	2	0.351351	0.351351	0.351351
478	SPRG_06573T0	1	histone H4	10	0.17	0.01	0.31	0	0.19	0.01	0.32	0.01	12	2	0.548387	0.59375	0.571069
479	SPRG_14833T0	1	40S ribosomal protein S15a	5	0.15	0.01	0.35	0.01	0.17	0.01	0.32	0.01	7	2	0.428571	0.53125	0.479911
480	SPRG_08346T0	1	AGC/AKT protein kinase	5	0.24	0.01	0.28	0.01	0.24	0.01	0.24	0.02	9	2	0.857143	1	0.928571
481	SPRG_04230T0	0.9997	hypothetical protein	14	0.22	0.01	0.28	0.01	0.22	0.01	0.28	0.01	16	2	0.785714	0.785714	0.785714
482	SPRG_06983T0	0.9999	DEAD-box ATP-dependent RNA helicase 15	4	0.16	0.03	0.32	0.04	0.18	0.03	0.31	0.03	4	2	0.5	0.580645	0.540323
483	SPRG_03291T0	1	hypothetical protein	3	0.2	0.03	0.31	0.03	0.18	0.02	0.31	0.02	4	2	0.645161	0.580645	0.612903
484	SPRG_20997T0	1	hypothetical protein	16	0.34	0.01	0.13	0.01	0.37	0.01	0.15	0.01	18	2	2.61538	2.46667	2.54103
