# Supplementary material for: Quantitative proteomic analysis of plasma membranes from the fish pathogen Saprolegnia parasitica reveals promising targets for disease control
Source: Microbiol Spectr. 2024 Jun 18;12(8):e00348-24. doi: 10.1128/spectrum.00348-24 (PMC11302233; doi:10.1128/spectrum.00348-24)
Supplement: Table S5 — Protein list identified from the soluble fraction. [file spectrum.00348-24-s0006.xlsx]

## Sheet: DSM Proteins
Supplemental Table 5: List of all unique proteins together with corresponding peptides, identified from Detergent-Soluble Membrane (DSM) samples.
Number	Accession	Protein probability	Description	Peptide Sequence	Peptide Probability	Unique peptides identified	Observed charge	Precursor m/z
1	SPRG_03099T0	1	hypothetical protein	DLGVENLK	0.9901	49	2	444.238
1	SPRG_03099T0	1	hypothetical protein	IGFPVMIK	0.9915	49	2	452.762
1	SPRG_03099T0	1	hypothetical protein	SPADQTLAMK	0.9998	49	2	531.279
1	SPRG_03099T0	1	hypothetical protein	ISTSWLDER	0.9998	49	2	553.765
1	SPRG_03099T0	1	hypothetical protein	KVETLHQER	0.9998	49	2	570.31
1	SPRG_03099T0	1	hypothetical protein	HYSLVALEAR	0.9998	49	2	579.812
1	SPRG_03099T0	1	hypothetical protein	EHAIHELIAK	0.9998	49	2	580.826
1	SPRG_03099T0	1	hypothetical protein	NVHLYLSTPK	0.96	49	2	586.296
1	SPRG_03099T0	1	hypothetical protein	MLIANNGISAVK	0.9998	49	2	615.796
1	SPRG_03099T0	1	hypothetical protein	WAYETFGNER	0.9998	49	2	636.785
1	SPRG_03099T0	1	hypothetical protein	LVASNPTGYVLR	0.9998	49	2	645.352
1	SPRG_03099T0	1	hypothetical protein	FNDNAYSIPVR	0.9998	49	2	648.318
1	SPRG_03099T0	1	hypothetical protein	GGVLEPAGLIEIK	0.9998	49	2	648.362
1	SPRG_03099T0	1	hypothetical protein	ADSYNDLASLLK	0.9998	49	2	655.328
1	SPRG_03099T0	1	hypothetical protein	REHAIHELIAK	0.9998	49	2	658.824
1	SPRG_03099T0	1	hypothetical protein	DVDHCVEQCAR	0.9998	49	2	683.763
1	SPRG_03099T0	1	hypothetical protein	LPSHAEANAFDAK	0.9998	49	2	685.824
1	SPRG_03099T0	1	hypothetical protein	LGGIPVGVVVTEVR	0.9998	49	2	697.877
1	SPRG_03099T0	1	hypothetical protein	DVYTSNDQLGGVK	0.9998	49	2	698.342
1	SPRG_03099T0	1	hypothetical protein	VVDAAWVSGFLDK	0.9998	49	2	703.826
1	SPRG_03099T0	1	hypothetical protein	DKNVHLYLSTPK	0.9984	49	3	472.234
1	SPRG_03099T0	1	hypothetical protein	TLSDGGFLVLLNGK	0.9998	49	2	717.376
1	SPRG_03099T0	1	hypothetical protein	MPGAVYDDIFALK	0.9998	49	2	720.361
1	SPRG_03099T0	1	hypothetical protein	LPAFSNDPDLASAK	0.9998	49	2	723.356
1	SPRG_03099T0	1	hypothetical protein	FGAEIVDGLVHYK	0.9998	49	3	483.246
1	SPRG_03099T0	1	hypothetical protein	MELHDTPSLLATK	0.9998	49	2	728.365
1	SPRG_03099T0	1	hypothetical protein	AHMDNLGSVFGIAR	0.9998	49	2	752.368
1	SPRG_03099T0	1	hypothetical protein	CLLDILQHIHEGAK	0.9998	49	3	545.936
1	SPRG_03099T0	1	hypothetical protein	HMEAPLAYMLELPR	0.9998	49	2	835.913
1	SPRG_03099T0	1	hypothetical protein	QPVFVYIPPFAELR	0.9998	49	2	838.431
1	SPRG_03099T0	1	hypothetical protein	LDESLSSSFDAHPGPER	0.9998	49	3	615.265
1	SPRG_03099T0	1	hypothetical protein	LDAALAAADESARPDLLR	0.9998	49	3	623.319
1	SPRG_03099T0	1	hypothetical protein	DFNGEDLPLFILANWR	0.9998	49	2	960.469
1	SPRG_03099T0	1	hypothetical protein	DSHASYVPMLEAIANFR	0.9998	49	3	646.305
1	SPRG_03099T0	1	hypothetical protein	DVAGIDVIERPIAYMPTR	0.9998	49	2	1008.52
1	SPRG_03099T0	1	hypothetical protein	TVQNVASAPIILTGFQALNK	0.9998	49	2	1043.05
1	SPRG_03099T0	1	hypothetical protein	EFVLSENDEAVELLQRPR	0.9998	49	3	715.363
1	SPRG_03099T0	1	hypothetical protein	YVITDIIGEEKDLGVENLK	0.9998	49	3	716.708
1	SPRG_03099T0	1	hypothetical protein	VHEYADSQIGHLFSWSTSR	0.9998	49	3	740.682
1	SPRG_03099T0	1	hypothetical protein	AMEVVGTLLEGYVVPQDLVAK	0.9998	49	2	1116.08
1	SPRG_03099T0	1	hypothetical protein	LLPILTQIATHFGDLHDTPGR	0.9998	49	3	772.435
1	SPRG_03099T0	1	hypothetical protein	ITAEDPNAGFQPTSGAIEELNFR	0.9998	49	3	826.391
1	SPRG_03099T0	1	hypothetical protein	GQIPAPELLTQEDALELIYEGVK	0.9998	49	2	1263.65
1	SPRG_03099T0	1	hypothetical protein	TLVDALNALELAMGANVADPSLPIK	0.9998	49	2	1268.66
1	SPRG_03099T0	1	hypothetical protein	IIEEGPVLAPTEAVWDEMMLAATR	0.9998	49	3	881.434
1	SPRG_03099T0	1	hypothetical protein	NNHVFMNVAPEAVVDPQYLEAVIR	0.9998	49	3	909.115
1	SPRG_03099T0	1	hypothetical protein	HVKPEGSVLAPGDLIATMELDDPSCVK	0.9998	49	3	961.788
1	SPRG_03099T0	1	hypothetical protein	ITRPEDVVAGYTAVQGEIPGSPIFVMK	0.9998	49	3	964.103
1	SPRG_03099T0	1	hypothetical protein	VTPADPAAPTTQEATVQQAGQVWFPDSAHK	0.9998	49	3	1050.17
2	SPRG_00583T0	1	hypothetical protein	MEYTSLR	0.9996	40	2	450.222
2	SPRG_00583T0	1	hypothetical protein	RHEALVAR	0.9996	40	2	476.267
2	SPRG_00583T0	1	hypothetical protein	ESELDVIR	0.9998	40	2	480.722
2	SPRG_00583T0	1	hypothetical protein	EEVINTLR	0.9997	40	2	487.231
2	SPRG_00583T0	1	hypothetical protein	LPVAFDGVR	0.9998	40	2	487.261
2	SPRG_00583T0	1	hypothetical protein	LVQHFTHR	0.9997	40	2	519.281
2	SPRG_00583T0	1	hypothetical protein	KFVPGMDMK	0.9885	40	2	526.767
2	SPRG_00583T0	1	hypothetical protein	LVDDEEACR	0.9998	40	2	548.223
2	SPRG_00583T0	1	hypothetical protein	MIANEWIVK	0.9998	40	2	552.288
2	SPRG_00583T0	1	hypothetical protein	DLEALDMEIK	0.9996	40	2	588.749
2	SPRG_00583T0	1	hypothetical protein	CETLAEQLAR	0.9994	40	2	590.258
2	SPRG_00583T0	1	hypothetical protein	KAESDLIEQR	0.9998	40	2	594.807
2	SPRG_00583T0	1	hypothetical protein	DADTSVFTEHK	0.9997	40	2	625.289
2	SPRG_00583T0	1	hypothetical protein	ASKEEVINTLR	0.9997	40	2	630.346
2	SPRG_00583T0	1	hypothetical protein	FIDQEEANAVR	0.9998	40	2	646.307
2	SPRG_00583T0	1	hypothetical protein	AFFGLTNDQFR	0.9998	40	2	658.315
2	SPRG_00583T0	1	hypothetical protein	SALAMAPEYVNR	0.9998	40	2	661.331
2	SPRG_00583T0	1	hypothetical protein	LEHEHVLMYR	0.9998	40	2	671.835
2	SPRG_00583T0	1	hypothetical protein	EQWVVDLINVK	0.9998	40	2	671.85
2	SPRG_00583T0	1	hypothetical protein	IESEESALSTAEK	0.9998	40	2	697.339
2	SPRG_00583T0	1	hypothetical protein	IPAFIDVDQMIK	0.9998	40	2	703.369
2	SPRG_00583T0	1	hypothetical protein	ASEIDWSADMLTK	0.9998	40	2	741.795
2	SPRG_00583T0	1	hypothetical protein	ADWSDHHNPPVSK	0.9998	40	2	745.342
2	SPRG_00583T0	1	hypothetical protein	YKLEHEHVLMYR	0.9998	40	3	545.269
2	SPRG_00583T0	1	hypothetical protein	DTLDWLLVAVDGDIK	0.9998	40	2	836.931
2	SPRG_00583T0	1	hypothetical protein	SMADFEWLANALGEK	0.9998	40	2	841.408
2	SPRG_00583T0	1	hypothetical protein	SKDAFQNDTTEWNK	0.9998	40	2	842.391
2	SPRG_00583T0	1	hypothetical protein	HEALDKEYELEWK	0.9998	40	2	845.41
2	SPRG_00583T0	1	hypothetical protein	GLVAQLGETFEMLTNR	0.9998	40	2	889.933
2	SPRG_00583T0	1	hypothetical protein	DKDLCFVIDETLSAAK	0.9998	40	2	907.43
2	SPRG_00583T0	1	hypothetical protein	LLNEDESDVNSVTSELEK	0.9998	40	2	1010.97
2	SPRG_00583T0	1	hypothetical protein	AFGISFQFQQLGLDAAIPK	0.9814	40	2	1025.99
2	SPRG_00583T0	1	hypothetical protein	SGKPLEVETVAPTVVYQSNR	0.9998	40	3	725.368
2	SPRG_00583T0	1	hypothetical protein	TPMEGDDVDERDHFMNDVR	0.9998	40	3	759.981
2	SPRG_00583T0	1	hypothetical protein	LAEEDESLQHAYANLCSEVESIK	0.9998	40	3	875.392
2	SPRG_00583T0	1	hypothetical protein	IGVADAGGETETYNVDAFFEPNAAHVK	0.9998	40	3	941.426
2	SPRG_00583T0	1	hypothetical protein	LSDETVTASSEDVLIAEYHAFLENEKR	0.9998	40	3	1022.81
2	SPRG_00583T0	1	hypothetical protein	VQQLQDAEPSTLEAEGVALDDEWSELSK	0.9998	40	3	1029.81
2	SPRG_00583T0	1	hypothetical protein	AQFQAELDAQQSHLASEHEVCQSLLDR	0.9998	40	4	775.598
2	SPRG_00583T0	1	hypothetical protein	DVWAYVEDVYNVEKPQEKDEDMMMTSQIR	0.9998	40	3	1199.47
3	SPRG_00066T0	1	hypothetical protein	DTSVVSGIR	0.9998	36	2	467.246
3	SPRG_00066T0	1	hypothetical protein	HTNLSIAFAK	0.9998	36	2	551.278
3	SPRG_00066T0	1	hypothetical protein	YIALPGAVSVR	0.9994	36	2	573.291
3	SPRG_00066T0	1	hypothetical protein	WLVVPAAPALLK	0.9994	36	2	639.378
3	SPRG_00066T0	1	hypothetical protein	ESPVADDSLTER	0.9998	36	2	659.798
3	SPRG_00066T0	1	hypothetical protein	ILPVSLIAQLVR	0.9998	36	2	661.402
3	SPRG_00066T0	1	hypothetical protein	ATPDVVFSNLLR	0.9998	36	2	666.354
3	SPRG_00066T0	1	hypothetical protein	NVVLYPDFFDK	0.9998	36	2	678.829
3	SPRG_00066T0	1	hypothetical protein	LHCGYVPWTDK	0.9998	36	2	682.809
3	SPRG_00066T0	1	hypothetical protein	VHMTPEAVAALLK	0.9998	36	2	690.344
3	SPRG_00066T0	1	hypothetical protein	AAPASSPTDPTASAR	0.9998	36	2	700.326
3	SPRG_00066T0	1	hypothetical protein	VLHGALSTAHEHK	0.9998	36	2	700.375
3	SPRG_00066T0	1	hypothetical protein	SLFSLVYTHLPK	0.9998	36	2	702.876
3	SPRG_00066T0	1	hypothetical protein	ELQAVVMDPTFR	0.9998	36	2	703.333
3	SPRG_00066T0	1	hypothetical protein	ARPEILDAVLNDR	0.9998	36	3	494.597
3	SPRG_00066T0	1	hypothetical protein	WNSACLTELQER	0.9998	36	2	748.314
3	SPRG_00066T0	1	hypothetical protein	NYYFVLVNPNER	0.999	36	2	764.374
3	SPRG_00066T0	1	hypothetical protein	CTETAMPQDVAGWK	0.9998	36	2	791.797
3	SPRG_00066T0	1	hypothetical protein	NLFLSNLFEMIHK	0.9998	36	2	803.412
3	SPRG_00066T0	1	hypothetical protein	HVSWSTEETPLGCK	0.9998	36	2	810.365
3	SPRG_00066T0	1	hypothetical protein	GSSANPVDIPVLLEVR	0.9998	36	2	833.437
3	SPRG_00066T0	1	hypothetical protein	FPNWPINDVPAFLR	0.9998	36	2	843.388
3	SPRG_00066T0	1	hypothetical protein	ISSQLLALLTHENPR	0.9998	36	3	564.64
3	SPRG_00066T0	1	hypothetical protein	EMELPVHFMYEAQK	0.9998	36	2	884.377
3	SPRG_00066T0	1	hypothetical protein	VMANLLSALSHDIAGVR	0.9998	36	3	594.954
3	SPRG_00066T0	1	hypothetical protein	ATHDTQQWFDELFR	0.9998	36	2	897.422
3	SPRG_00066T0	1	hypothetical protein	ADQATTLFQNPTYLMK	0.9998	36	2	921.428
3	SPRG_00066T0	1	hypothetical protein	AADEHGHADHADKDALSR	0.9998	36	3	639.251
3	SPRG_00066T0	1	hypothetical protein	TEYFVGDDGAPGAAVGPISAIK	0.9998	36	2	1068
3	SPRG_00066T0	1	hypothetical protein	VGLWSQGDVASEWEDHLLK	0.9998	36	2	1084.98
3	SPRG_00066T0	1	hypothetical protein	VHVLEQPSELVESIQDFAR	0.9998	36	3	732.699
3	SPRG_00066T0	1	hypothetical protein	IFDPQAQHTNMYADALVPNK	0.9998	36	3	758.361
3	SPRG_00066T0	1	hypothetical protein	HLPSAVSASSSSAVPLSSVPDLAAR	0.9998	36	3	802.718
3	SPRG_00066T0	1	hypothetical protein	FASVFFGTSNDPETMWNDAMR	0.9998	36	2	1211.97
3	SPRG_00066T0	1	hypothetical protein	GNSMGPMVTALLNLLAAPDAIAGSTK	0.9998	36	2	1265.08
3	SPRG_00066T0	1	hypothetical protein	REPSLLSAQFPSMFSQLDSTTPLPEAQDEAADEK	0.9998	36	3	1245.9
4	SPRG_10266T0	1	hypothetical protein	VLLPMDVVR	0.9998	35	2	521.292
4	SPRG_10266T0	1	hypothetical protein	KALEDINIK	0.9967	35	2	522.286
4	SPRG_10266T0	1	hypothetical protein	APLQIFQDK	0.9998	35	2	530.283
4	SPRG_10266T0	1	hypothetical protein	FPDTASFYR	0.9997	35	2	552.265
4	SPRG_10266T0	1	hypothetical protein	WGPKPLEQR	0.9997	35	2	555.796
4	SPRG_10266T0	1	hypothetical protein	LWVDILTPR	0.9998	35	2	556.813
4	SPRG_10266T0	1	hypothetical protein	SSFLSSLNPLK	0.9988	35	2	596.804
4	SPRG_10266T0	1	hypothetical protein	TLDLDLCDKK	0.9986	35	2	605.297
4	SPRG_10266T0	1	hypothetical protein	LLNPLPYQVR	0.9998	35	2	606.837
4	SPRG_10266T0	1	hypothetical protein	MEKPPAWVTLK	0.9998	35	3	433.902
4	SPRG_10266T0	1	hypothetical protein	TLTPVWNESFR	0.9998	35	2	675.328
4	SPRG_10266T0	1	hypothetical protein	NREDLTDGLESK	0.9996	35	2	688.822
4	SPRG_10266T0	1	hypothetical protein	SNLNEIIESNKK	0.9995	35	2	694.864
4	SPRG_10266T0	1	hypothetical protein	ATDLVGNDGFGSNK	0.9998	35	2	697.832
4	SPRG_10266T0	1	hypothetical protein	LPWGDNYVAPQR	0.9998	35	2	708.351
4	SPRG_10266T0	1	hypothetical protein	SALLGPVVLESPVEK	0.9998	35	2	769.428
4	SPRG_10266T0	1	hypothetical protein	SDPNNSPFLPPPAGR	0.9998	35	2	783.386
4	SPRG_10266T0	1	hypothetical protein	NFIDDVVDPDFYK	0.9975	35	2	793.852
4	SPRG_10266T0	1	hypothetical protein	IGKDEVVAHAYQSLR	0.9998	35	3	562.631
4	SPRG_10266T0	1	hypothetical protein	QLPALDDNGLSDPYAK	0.9998	35	2	858.915
4	SPRG_10266T0	1	hypothetical protein	VILDENEPPLINMEK	0.9998	35	2	885.434
4	SPRG_10266T0	1	hypothetical protein	ATRPAWDSTFDQGLLEK	0.9998	35	2	967.964
4	SPRG_10266T0	1	hypothetical protein	EATGLWDTDPTDSTWIK	0.9998	35	2	968.437
4	SPRG_10266T0	1	hypothetical protein	AMDSNGFSDPLVVVSCQK	0.9998	35	2	971.939
4	SPRG_10266T0	1	hypothetical protein	LGGWSTPTIGNASIDMTTK	0.9998	35	2	975.462
4	SPRG_10266T0	1	hypothetical protein	AFVGSGTDIPQLTSMNIAK	0.9998	35	2	975.475
4	SPRG_10266T0	1	hypothetical protein	DIPSTVNPVWNETLLVGR	0.9998	35	2	1005.5
4	SPRG_10266T0	1	hypothetical protein	EVPSFDEITDMNDLFVR	0.9998	35	2	1021.97
4	SPRG_10266T0	1	hypothetical protein	EVELPEDSQFAPMLNIMVR	0.9998	35	2	1109.53
4	SPRG_10266T0	1	hypothetical protein	NVMSAPDAGDDDEEGLDPTDAK	0.9998	35	2	1131.46
4	SPRG_10266T0	1	hypothetical protein	VYVLNGSNFSPMDPSLDGTPGK	0.9998	35	2	1148.02
4	SPRG_10266T0	1	hypothetical protein	SAPGDVAIEVGGPPNVLHITIDR	0.9939	35	3	776.388
4	SPRG_10266T0	1	hypothetical protein	FAPPPPLGPADAGVDGVMMPPSVK	0.9972	35	2	1174.06
4	SPRG_10266T0	1	hypothetical protein	EAANYPPVDIAMPPAQHYELR	0.9998	35	3	794.708
4	SPRG_10266T0	1	hypothetical protein	DATGTSDPVVFVDVLDQTQHTATK	0.9998	35	2	1273.08
5	SPRG_19636T0	1	hypothetical protein	GVTVEALR	0.9989	35	2	422.744
5	SPRG_19636T0	1	hypothetical protein	VDAPYVSK	0.9997	35	2	439.726
5	SPRG_19636T0	1	hypothetical protein	IADQGALVR	0.9998	35	2	471.746
5	SPRG_19636T0	1	hypothetical protein	FFAIDANR	0.9997	35	2	477.239
5	SPRG_19636T0	1	hypothetical protein	NPELGHTVK	0.9991	35	2	497.743
5	SPRG_19636T0	1	hypothetical protein	RGVTVEALR	0.9995	35	2	500.793
5	SPRG_19636T0	1	hypothetical protein	FPTVQGVLR	0.9998	35	2	508.782
5	SPRG_19636T0	1	hypothetical protein	LSSSLLIER	0.9998	35	2	509.289
5	SPRG_19636T0	1	hypothetical protein	ATLSAIKPAR	0.9991	35	2	514.286
5	SPRG_19636T0	1	hypothetical protein	IVDMEWDK	0.9659	35	2	518.217
5	SPRG_19636T0	1	hypothetical protein	EFILSQGASR	0.9997	35	2	554.29
5	SPRG_19636T0	1	hypothetical protein	RFFAIDANR	0.9997	35	2	555.292
5	SPRG_19636T0	1	hypothetical protein	TLRDPVFFR	0.975	35	2	575.809
5	SPRG_19636T0	1	hypothetical protein	NSDGEIVSVDAK	0.9998	35	2	617.287
5	SPRG_19636T0	1	hypothetical protein	ACLLNDYYAR	0.9998	35	2	624.266
5	SPRG_19636T0	1	hypothetical protein	VYPDTGLYGVAK	0.9998	35	2	641.834
5	SPRG_19636T0	1	hypothetical protein	AEMHALGDHGLR	0.9998	35	3	441.52
5	SPRG_19636T0	1	hypothetical protein	NLQYGDVIQLER	0.9998	35	2	724.373
5	SPRG_19636T0	1	hypothetical protein	DKPLVLFMIPDGK	0.9998	35	2	736.884
5	SPRG_19636T0	1	hypothetical protein	MLLGDAAADGYCLR	0.9998	35	2	757.823
5	SPRG_19636T0	1	hypothetical protein	NQDVATNMDLFEK	0.9998	35	2	762.836
5	SPRG_19636T0	1	hypothetical protein	WCAYLASQSVFASAK	0.9997	35	2	839.394
5	SPRG_19636T0	1	hypothetical protein	FPPEPSGYLHIGHIK	0.9998	35	3	564.627
5	SPRG_19636T0	1	hypothetical protein	EGNGYMDNTSQEVMR	0.9998	35	2	865.855
5	SPRG_19636T0	1	hypothetical protein	EVTGADYVDPNAKPAAEK	0.9998	35	3	625.632
5	SPRG_19636T0	1	hypothetical protein	LEENDNFVDHLTPVTR	0.9998	35	3	633.638
5	SPRG_19636T0	1	hypothetical protein	TTGNCPPLEGAIVGQVVTR	0.9998	35	2	979.484
5	SPRG_19636T0	1	hypothetical protein	IVDMEWDKFWTINKR	0.9998	35	3	666.332
5	SPRG_19636T0	1	hypothetical protein	RIVDMEWDKFWTINK	0.9998	35	3	666.333
5	SPRG_19636T0	1	hypothetical protein	LQWFVDQGVVEGWYDPR	0.9997	35	2	1047.48
5	SPRG_19636T0	1	hypothetical protein	LNVHGLPFSGVQGLPTPLHPK	0.9998	35	3	736.734
5	SPRG_19636T0	1	hypothetical protein	AYPTYDFACPIVDSNEGVTHALR	0.9998	35	3	862.384
5	SPRG_19636T0	1	hypothetical protein	TTEYNDRDAQYQWVLDALKLR	0.9998	35	3	866.743
5	SPRG_19636T0	1	hypothetical protein	LNIKPDMVTYTSDSFPQITELAR	0.9998	35	3	880.437
5	SPRG_19636T0	1	hypothetical protein	FDDTNPSKEKDEFEQAILQDLAR	0.9998	35	3	903.754
6	SPRG_12471T0	1	hypothetical protein	DSAVYDPVK	0.9983	31	2	497.243
6	SPRG_12471T0	1	hypothetical protein	VINCFVQR	0.9948	31	2	512.758
6	SPRG_12471T0	1	hypothetical protein	LAAVSPQGVLR	0.9998	31	2	555.817
6	SPRG_12471T0	1	hypothetical protein	NPDEVSTTVR	0.9998	31	2	559.247
6	SPRG_12471T0	1	hypothetical protein	LLQPWLEAR	0.9998	31	2	563.302
6	SPRG_12471T0	1	hypothetical protein	AGGACDDDLIR	0.9998	31	2	576.206
6	SPRG_12471T0	1	hypothetical protein	LVGMNDVQGAAR	0.9998	31	2	615.816
6	SPRG_12471T0	1	hypothetical protein	LDNFDGPEIAR	0.9998	31	2	623.804
6	SPRG_12471T0	1	hypothetical protein	ANPQGALDFAQK	0.9998	31	2	630.317
6	SPRG_12471T0	1	hypothetical protein	IVLQGTDFSTNK	0.9998	31	2	661.838
6	SPRG_12471T0	1	hypothetical protein	NLQNLLILTAIK	0.9998	31	2	677.396
6	SPRG_12471T0	1	hypothetical protein	LDPALAFLAYQR	0.9998	31	2	689.37
6	SPRG_12471T0	1	hypothetical protein	DGNWADLIDYLR	0.9998	31	2	725.847
6	SPRG_12471T0	1	hypothetical protein	LLDLDCNEDYIK	0.9998	31	2	750.339
6	SPRG_12471T0	1	hypothetical protein	SHQMTDPIVFWR	0.9998	31	2	766.857
6	SPRG_12471T0	1	hypothetical protein	CDYTFMLQNLVR	0.9998	31	2	774.847
6	SPRG_12471T0	1	hypothetical protein	ALEHYTELADLKR	0.9998	31	2	779.91
6	SPRG_12471T0	1	hypothetical protein	FNGEAIGVLLDYIR	0.9998	31	2	790.387
6	SPRG_12471T0	1	hypothetical protein	AGDPSAYADVIATAER	0.9998	31	2	803.884
6	SPRG_12471T0	1	hypothetical protein	RPIAAEAAIMNPLTK	0.9998	31	2	806.431
6	SPRG_12471T0	1	hypothetical protein	ALIDQVVQTALPEAR	0.9998	31	2	812.449
6	SPRG_12471T0	1	hypothetical protein	VTQGNTEPATHNAMGK	0.9998	31	3	557.925
6	SPRG_12471T0	1	hypothetical protein	VAQDTVFVTALHTASK	0.9998	31	3	563.299
6	SPRG_12471T0	1	hypothetical protein	SQLDNNNLHDALASFIK	0.9998	31	2	950.461
6	SPRG_12471T0	1	hypothetical protein	LNLPGAEELYFTEFNR	0.9998	31	2	956.96
6	SPRG_12471T0	1	hypothetical protein	AFMNAELPNELIELLER	0.9998	31	2	1001.5
6	SPRG_12471T0	1	hypothetical protein	VSQVLQGHAGTFTNMKPPGR	0.9998	31	3	714.362
6	SPRG_12471T0	1	hypothetical protein	DPQQFLVNNPYYEPAVVGK	0.9998	31	2	1089.52
6	SPRG_12471T0	1	hypothetical protein	GDAPLQLFIMEVGTNAAGQTFR	0.9998	31	2	1168.56
6	SPRG_12471T0	1	hypothetical protein	TLLSQIPQTPVDQLVEEVEKR	0.9998	31	3	808.113
6	SPRG_12471T0	1	hypothetical protein	LLEINLLGGSPQVADAILSNNMFSHYDRPR	0.9998	31	4	839.91
7	SPRG_02804T0	1	elongation factor 2	TIIMMGR	0.9751	30	2	411.215
7	SPRG_02804T0	1	elongation factor 2	FSVSPVVR	0.9998	30	2	445.742
7	SPRG_02804T0	1	elongation factor 2	VKPVLMVNK	0.9989	30	2	522.303
7	SPRG_02804T0	1	elongation factor 2	ISEPVVSYR	0.9998	30	2	525.271
7	SPRG_02804T0	1	elongation factor 2	STLTDSLVSK	0.9998	30	2	525.784
7	SPRG_02804T0	1	elongation factor 2	GVSYLQEIR	0.9998	30	2	532.774
7	SPRG_02804T0	1	elongation factor 2	MLGPNYVPGK	0.9998	30	2	538.281
7	SPRG_02804T0	1	elongation factor 2	GMGQIMPTAR	0.9998	30	2	539.252
7	SPRG_02804T0	1	elongation factor 2	MFDAIMNDR	0.9998	30	2	556.739
7	SPRG_02804T0	1	elongation factor 2	TGVLCDEVVR	0.9998	30	2	568.771
7	SPRG_02804T0	1	elongation factor 2	LGDVQVYPEK	0.9998	30	2	574.303
7	SPRG_02804T0	1	elongation factor 2	ESVLGGFQWATK	0.9998	30	2	661.827
7	SPRG_02804T0	1	elongation factor 2	NMSVIAHVDHGK	0.9998	30	3	441.879
7	SPRG_02804T0	1	elongation factor 2	KGLAPEVPPFDR	0.9998	30	3	442.572
7	SPRG_02804T0	1	elongation factor 2	DLQEDFMAGATVK	0.9973	30	2	720.834
7	SPRG_02804T0	1	elongation factor 2	SGTITTSETGHTIR	0.9998	30	2	730.867
7	SPRG_02804T0	1	elongation factor 2	LWGDWFFDADAK	0.9998	30	2	735.842
7	SPRG_02804T0	1	elongation factor 2	ETVTSDSSMTVLSK	0.9998	30	2	742.866
7	SPRG_02804T0	1	elongation factor 2	NCDVNGPLVMYVSK	0.9998	30	2	792.854
7	SPRG_02804T0	1	elongation factor 2	YLADNHGWDVTDAR	0.9998	30	2	816.871
7	SPRG_02804T0	1	elongation factor 2	GTVAFGSGLHQWGFTLK	0.9998	30	2	903.444
7	SPRG_02804T0	1	elongation factor 2	SIENVNVIIATYNDEK	0.9998	30	2	911.449
7	SPRG_02804T0	1	elongation factor 2	AYMPVNESFGFTEELR	0.9998	30	2	945.424
7	SPRG_02804T0	1	elongation factor 2	GHVFSEEQRPGTPMMSMR	0.9998	30	2	1062.94
7	SPRG_02804T0	1	elongation factor 2	KIWGYGPDGTGPNIFVDATK	0.9998	30	3	712.689
7	SPRG_02804T0	1	elongation factor 2	ALLELQLPPEECYQAFNR	0.9998	30	2	1090.52
7	SPRG_02804T0	1	elongation factor 2	YRVDTLYDGPLDDECANGIR	0.9998	30	3	777.679
7	SPRG_02804T0	1	elongation factor 2	YVEQVPDIPAGNTCGLVGVDQYLLK	0.9998	30	2	1369.16
7	SPRG_02804T0	1	elongation factor 2	AFPQCSFDHYSIVTGDALVPTSMAGK	0.9998	30	3	930.093
7	SPRG_02804T0	1	elongation factor 2	LFCSATNLSDELVEEIDSGKEEVGPR	0.9998	30	3	961.771
8	SPRG_05013T0	1	aspartyl-tRNA synthetase	IAFLVLR	0.9996	29	2	416.262
8	SPRG_05013T0	1	aspartyl-tRNA synthetase	YADEIPR	0.9996	29	2	432.21
8	SPRG_05013T0	1	aspartyl-tRNA synthetase	AGESFWVR	0.9998	29	2	476.238
8	SPRG_05013T0	1	aspartyl-tRNA synthetase	TPANQAIMR	0.9998	29	2	501.247
8	SPRG_05013T0	1	aspartyl-tRNA synthetase	FVDVGDIDK	0.9998	29	2	504.258
8	SPRG_05013T0	1	aspartyl-tRNA synthetase	GFVEIHTPK	0.9989	29	2	514.275
8	SPRG_05013T0	1	aspartyl-tRNA synthetase	YSNPTLILK	0.9983	29	2	524.789
8	SPRG_05013T0	1	aspartyl-tRNA synthetase	GQEILSGAQR	0.9998	29	2	529.757
8	SPRG_05013T0	1	aspartyl-tRNA synthetase	VFEIGPVFR	0.9998	29	2	532.28
8	SPRG_05013T0	1	aspartyl-tRNA synthetase	FGDAPLIQSR	0.9998	29	2	552.287
8	SPRG_05013T0	1	aspartyl-tRNA synthetase	IQSGVGQLFR	0.9998	29	2	552.787
8	SPRG_05013T0	1	aspartyl-tRNA synthetase	EHVAALLNLK	0.9871	29	2	554.31
8	SPRG_05013T0	1	aspartyl-tRNA synthetase	KFVDVGDIDK	0.9998	29	2	568.3
8	SPRG_05013T0	1	aspartyl-tRNA synthetase	VHDPTLLVER	0.9998	29	2	589.82
8	SPRG_05013T0	1	aspartyl-tRNA synthetase	ESVVDLYVTVK	0.9974	29	2	626.322
8	SPRG_05013T0	1	aspartyl-tRNA synthetase	VAAVEIHSTTQK	0.9998	29	3	428.551
8	SPRG_05013T0	1	aspartyl-tRNA synthetase	WSNSYDFMIR	0.9998	29	2	659.796
8	SPRG_05013T0	1	aspartyl-tRNA synthetase	YDTDFYFLDK	0.9998	29	2	663.793
8	SPRG_05013T0	1	aspartyl-tRNA synthetase	YGALPHAGGGVGLER	0.9998	29	2	727.373
8	SPRG_05013T0	1	aspartyl-tRNA synthetase	AKYDTDFYFLDK	0.9998	29	2	763.363
8	SPRG_05013T0	1	aspartyl-tRNA synthetase	ALTSLPMQIEDASR	0.9998	29	2	774.384
8	SPRG_05013T0	1	aspartyl-tRNA synthetase	LLGGASEGGANCFSFK	0.9998	29	2	802.368
8	SPRG_05013T0	1	aspartyl-tRNA synthetase	ELDIINEQHPFEPLK	0.9998	29	2	911.457
8	SPRG_05013T0	1	aspartyl-tRNA synthetase	YFDQHAVLAQSPQLHK	0.9998	29	3	627.988
8	SPRG_05013T0	1	aspartyl-tRNA synthetase	ALAGYDHGTTPGAPAAAPKPK	0.9998	29	3	664.342
8	SPRG_05013T0	1	aspartyl-tRNA synthetase	FPLAVRPFYTMPDPTDAR	0.9996	29	3	698.676
8	SPRG_05013T0	1	aspartyl-tRNA synthetase	MNSLGVPEADLQTYVDAFK	0.9998	29	2	1049.5
8	SPRG_05013T0	1	aspartyl-tRNA synthetase	SDTLLNAEGSDYVEVGLDTR	0.9998	29	2	1077.51
8	SPRG_05013T0	1	aspartyl-tRNA synthetase	FDEAVAMLNAAGIDQDPLEDLSTPNEK	0.9998	29	3	968.441
9	SPRG_21373T0	1	hypothetical protein	LLGHIIEAK	0.9923	29	2	497.288
9	SPRG_21373T0	1	hypothetical protein	DPVPDTQVK	0.9878	29	2	499.752
9	SPRG_21373T0	1	hypothetical protein	DATQAILSDK	0.9961	29	2	531.271
9	SPRG_21373T0	1	hypothetical protein	MPCDGILVASR	0.9998	29	2	604.283
9	SPRG_21373T0	1	hypothetical protein	AALGQSIHATHK	0.9998	29	2	617.332
9	SPRG_21373T0	1	hypothetical protein	LILLPFNQASAK	0.9958	29	2	657.873
9	SPRG_21373T0	1	hypothetical protein	TPGNPIMVVCQK	0.9998	29	2	666.814
9	SPRG_21373T0	1	hypothetical protein	SWLDTVVADYAK	0.9998	29	2	684.334
9	SPRG_21373T0	1	hypothetical protein	SVPSPGQGILTTAR	0.9997	29	2	692.329
9	SPRG_21373T0	1	hypothetical protein	FVAGQIPTGWDAK	0.9798	29	2	695.301
9	SPRG_21373T0	1	hypothetical protein	ELGDDNVDVYEGK	0.9998	29	2	726.824
9	SPRG_21373T0	1	hypothetical protein	VPELPLSVLSTSFK	0.9998	29	2	758.922
9	SPRG_21373T0	1	hypothetical protein	VIEPALFEGYDPAK	0.9998	29	2	774.88
9	SPRG_21373T0	1	hypothetical protein	FVEIGPSSTLTGMAAK	0.9998	29	2	804.902
9	SPRG_21373T0	1	hypothetical protein	AQFDDEVEAINAWK	0.9998	29	2	818.376
9	SPRG_21373T0	1	hypothetical protein	ATPELLAATEYFASR	0.9998	29	2	820.414
9	SPRG_21373T0	1	hypothetical protein	TAGLHNYYQNVLANK	0.9998	29	2	853.422
9	SPRG_21373T0	1	hypothetical protein	DANGLSDYGMVAANPAR	0.9998	29	2	861.397
9	SPRG_21373T0	1	hypothetical protein	GTATIPLLGIDVPFHSK	0.9998	29	2	883.465
9	SPRG_21373T0	1	hypothetical protein	TEIALIHALLHVPEAR	0.9998	29	3	594.981
9	SPRG_21373T0	1	hypothetical protein	SLAEITDAVSVHDLAAGK	0.9788	29	2	898.899
9	SPRG_21373T0	1	hypothetical protein	NWLHALLTADHVVSSGK	0.995	29	3	616.65
9	SPRG_21373T0	1	hypothetical protein	VVDDYATVAGVSIPYASK	0.9998	29	2	927.966
9	SPRG_21373T0	1	hypothetical protein	FPSLPAASELAPLGANYR	0.9998	29	2	937.46
9	SPRG_21373T0	1	hypothetical protein	LDGIPIEGVTVAAGIPTPEK	0.9998	29	2	989.022
9	SPRG_21373T0	1	hypothetical protein	AICNANPNAQLTAGPEAPLIDIEIGK	0.9998	29	2	1340.16
9	SPRG_21373T0	1	hypothetical protein	TSANLLETPLAIHVPTHALAYAQASR	0.9998	29	3	915.804
9	SPRG_21373T0	1	hypothetical protein	DVLPDVVAMQLSDAALWPTTVSALQR	0.9998	29	2	1398.71
9	SPRG_21373T0	1	hypothetical protein	AAPVVVAAPVVVAAPAPVAAAAVSDAPISVNHVLR	0.9998	29	3	1090.59
10	SPRG_07100T0	1	heat shock protein	KLICATK	0.9921	28	2	411.732
10	SPRG_07100T0	1	heat shock protein	ACLFTPK	0.9957	28	2	413.194
10	SPRG_07100T0	1	heat shock protein	FYEAFSK	0.9802	28	2	446.214
10	SPRG_07100T0	1	heat shock protein	DTTSEPIQR	0.9991	28	2	523.76
10	SPRG_07100T0	1	heat shock protein	LGIHEDSTNR	0.9998	28	2	571.238
10	SPRG_07100T0	1	heat shock protein	SVENSPFIEK	0.9998	28	2	575.297
10	SPRG_07100T0	1	heat shock protein	HSEFIGFPIR	0.9998	28	2	601.815
10	SPRG_07100T0	1	heat shock protein	ADLVNNLGTIAK	0.9998	28	2	614.831
10	SPRG_07100T0	1	heat shock protein	ELISNASDALDK	0.9998	28	2	638.313
10	SPRG_07100T0	1	heat shock protein	KSVENSPFIEK	0.9998	28	2	639.329
10	SPRG_07100T0	1	heat shock protein	HFSVEGQLEFK	0.9998	28	2	660.833
10	SPRG_07100T0	1	heat shock protein	KHSEFIGFPIR	0.9998	28	2	665.857
10	SPRG_07100T0	1	heat shock protein	RAPFDMFEGGAK	0.9998	28	2	671.313
10	SPRG_07100T0	1	heat shock protein	TMEINPMHPIIK	0.9998	28	3	475.239
10	SPRG_07100T0	1	heat shock protein	EGLDMSESEDEKK	0.9998	28	2	756.787
10	SPRG_07100T0	1	heat shock protein	SLTNDWEEHASVK	0.9998	28	2	758.34
10	SPRG_07100T0	1	heat shock protein	SGEDLTSLDDYISR	0.9998	28	2	785.864
10	SPRG_07100T0	1	heat shock protein	LKEDMLEYLEER	0.9998	28	3	528.587
10	SPRG_07100T0	1	heat shock protein	ANGTLTLQDSGLGMTK	0.9998	28	2	803.901
10	SPRG_07100T0	1	heat shock protein	CLDMFNELAEDAEK	0.9998	28	2	837.34
10	SPRG_07100T0	1	heat shock protein	KPEDVTHEEYAAFYK	0.9998	28	2	913.936
10	SPRG_07100T0	1	heat shock protein	MPENQPGIYYVTGESK	0.9998	28	2	914.917
10	SPRG_07100T0	1	heat shock protein	YQSLTDAAVLDSDKDLEIK	0.9998	28	3	708.688
10	SPRG_07100T0	1	heat shock protein	EVSHEWDHLNAQKPIWMR	0.9998	28	3	764.7
10	SPRG_07100T0	1	heat shock protein	VFIMDNCEDLMPEYLSFVK	0.9998	28	2	1170.02
10	SPRG_07100T0	1	heat shock protein	HNDDEQHVWESAAGGSFTVTR	0.9998	28	3	781.685
10	SPRG_07100T0	1	heat shock protein	GYEVLFMVDPIDEYAVQQLK	0.9998	28	2	1179.05
10	SPRG_07100T0	1	heat shock protein	IVESPCVLVTGEYGWSANMER	0.9998	28	2	1193.55
11	SPRG_01813T0	1	hypothetical protein	IVPLDMAAK	0.9799	26	2	479.263
11	SPRG_01813T0	1	hypothetical protein	TILDLMTR	0.9697	26	2	481.76
11	SPRG_01813T0	1	hypothetical protein	LIPVFQDIK	0.9911	26	2	536.801
11	SPRG_01813T0	1	hypothetical protein	AGPNYQEGLR	0.9998	26	2	552.766
11	SPRG_01813T0	1	hypothetical protein	SLIQDQGIVR	0.9996	26	2	564.808
11	SPRG_01813T0	1	hypothetical protein	ENPWLLETK	0.9959	26	2	565.291
11	SPRG_01813T0	1	hypothetical protein	LVVKPDQLIK	0.9997	26	2	576.85
11	SPRG_01813T0	1	hypothetical protein	NFDQFGTAIR	0.9998	26	2	584.776
11	SPRG_01813T0	1	hypothetical protein	VPSINFDSVVR	0.9998	26	2	616.821
11	SPRG_01813T0	1	hypothetical protein	GIITAITDFQDK	0.9998	26	2	661.333
11	SPRG_01813T0	1	hypothetical protein	SIGFIGHYLDQK	0.9998	26	2	689.349
11	SPRG_01813T0	1	hypothetical protein	FVQITPIIFDAK	0.9998	26	2	696.388
11	SPRG_01813T0	1	hypothetical protein	WGEIEFPAPFGR	0.9998	26	2	703.347
11	SPRG_01813T0	1	hypothetical protein	TPIEPSPAASPGPSR	0.9998	26	2	732.375
11	SPRG_01813T0	1	hypothetical protein	FPEEAFIAELDGK	0.9998	26	2	733.351
11	SPRG_01813T0	1	hypothetical protein	FGGALDQAAEMFTK	0.9998	26	2	743.351
11	SPRG_01813T0	1	hypothetical protein	AYDSGMSPADFVNK	0.9998	26	2	759.35
11	SPRG_01813T0	1	hypothetical protein	IGNTGGMLDNIVQSK	0.9998	26	2	773.878
11	SPRG_01813T0	1	hypothetical protein	AVQGMLDFDYLCK	0.9969	26	2	774.853
11	SPRG_01813T0	1	hypothetical protein	THAIIAEGVPESQTR	0.9998	26	2	804.905
11	SPRG_01813T0	1	hypothetical protein	DLISSLVSGLMTVGPR	0.9998	26	2	822.941
11	SPRG_01813T0	1	hypothetical protein	WLADYSSGAHTLESR	0.9998	26	3	564.932
11	SPRG_01813T0	1	hypothetical protein	TTSESSAHATASEDGAPAR	0.9998	26	3	615.951
11	SPRG_01813T0	1	hypothetical protein	VLIIGGGIANFTDVAQTFK	0.9998	26	2	982.503
11	SPRG_01813T0	1	hypothetical protein	LQIPLEVTPTVDEIATQLLFNVVPAR	0.9998	26	3	959.481
11	SPRG_01813T0	1	hypothetical protein	TAYDSLVASGALVPRPEVPVPAVPMDYAWAK	0.9998	26	3	1090.88
12	SPRG_00123T0	1	hypothetical protein	YLLPEDR	0.9688	23	2	453.232
12	SPRG_00123T0	1	hypothetical protein	AVVVNEFR	0.9751	23	2	467.249
12	SPRG_00123T0	1	hypothetical protein	DKPLLWGK	0.9951	23	2	478.775
12	SPRG_00123T0	1	hypothetical protein	SPSYNFVR	0.9997	23	2	485.239
12	SPRG_00123T0	1	hypothetical protein	DYSVEYAK	0.9694	23	2	487.734
12	SPRG_00123T0	1	hypothetical protein	DNHCPTLTVR	0.9997	23	3	401.186
12	SPRG_00123T0	1	hypothetical protein	LPEDITYEEK	0.9998	23	2	618.799
12	SPRG_00123T0	1	hypothetical protein	AIPIHAHEYSK	0.9998	23	3	422.554
12	SPRG_00123T0	1	hypothetical protein	VNMHLATPEVR	0.9998	23	2	633.825
12	SPRG_00123T0	1	hypothetical protein	IVGDIIINGEPK	0.9998	23	2	634.348
12	SPRG_00123T0	1	hypothetical protein	NLDYYVTLPTK	0.9998	23	2	663.834
12	SPRG_00123T0	1	hypothetical protein	FENLSYTVQAR	0.9997	23	2	664.339
12	SPRG_00123T0	1	hypothetical protein	TCEVGGEITFSGLK	0.9998	23	2	743.857
12	SPRG_00123T0	1	hypothetical protein	TDPADFLIDVTSGR	0.9998	23	2	753.88
12	SPRG_00123T0	1	hypothetical protein	NTGLSFIPANLCIR	0.999	23	2	782.858
12	SPRG_00123T0	1	hypothetical protein	VFFESEMYQTSLK	0.9998	23	2	804.884
12	SPRG_00123T0	1	hypothetical protein	FADMCLNGSPESQPEEVR	0.9998	23	2	1027.91
12	SPRG_00123T0	1	hypothetical protein	TSILPYFENLGFYCPLR	0.9998	23	2	1039.98
12	SPRG_00123T0	1	hypothetical protein	AINDGFNVAAMQDQADFEK	0.9998	23	2	1042.45
12	SPRG_00123T0	1	hypothetical protein	SWYSWIQYVVPSSYSLR	0.9998	23	2	1061
12	SPRG_00123T0	1	hypothetical protein	QPLLDEHEQLPEVYNSLHFR	0.9998	23	4	616.798
12	SPRG_00123T0	1	hypothetical protein	QLLNNVSAHFQPGTMTALMGATGAGK	0.9998	23	3	872.426
12	SPRG_00123T0	1	hypothetical protein	VTIGVEVVANPSILFLDEPTSGLDAR	0.9998	23	2	1356.7
13	SPRG_00467T0	1	acetate-CoA ligase	IDVDMTK	0.9621	23	2	411.204
13	SPRG_00467T0	1	acetate-CoA ligase	YWDLVER	0.9986	23	2	490.737
13	SPRG_00467T0	1	acetate-CoA ligase	ELVGGNVEGR	0.9985	23	2	515.262
13	SPRG_00467T0	1	acetate-CoA ligase	FYTAPTAIR	0.9998	23	2	520.271
13	SPRG_00467T0	1	acetate-CoA ligase	TAAPSPAISTK	0.9998	23	2	522.275
13	SPRG_00467T0	1	acetate-CoA ligase	GDVAWFLNGK	0.9997	23	2	553.759
13	SPRG_00467T0	1	acetate-CoA ligase	WYFEVVGDK	0.9998	23	2	571.774
13	SPRG_00467T0	1	acetate-CoA ligase	IDDVLSTSGHR	0.9998	23	3	400.527
13	SPRG_00467T0	1	acetate-CoA ligase	ALMAHGTEFVK	0.9998	23	2	602.3
13	SPRG_00467T0	1	acetate-CoA ligase	WVFTADEGKR	0.9998	23	2	604.801
13	SPRG_00467T0	1	acetate-CoA ligase	GAHVQGMAAYEK	0.977	23	2	639.272
13	SPRG_00467T0	1	acetate-CoA ligase	TVDEAIHGVHVVK	0.9998	23	2	702.376
13	SPRG_00467T0	1	acetate-CoA ligase	SIENPEAFWGEK	0.9998	23	2	703.825
13	SPRG_00467T0	1	acetate-CoA ligase	AAAPAPAMYDVIPR	0.9998	23	2	729.869
13	SPRG_00467T0	1	acetate-CoA ligase	RDADGYYWITGR	0.9998	23	3	491.569
13	SPRG_00467T0	1	acetate-CoA ligase	TAILWESDEPGVHR	0.9998	23	3	537.258
13	SPRG_00467T0	1	acetate-CoA ligase	VLGTVGEPINPEAWK	0.9998	23	2	805.422
13	SPRG_00467T0	1	acetate-CoA ligase	EALTWFHDFDMAK	0.9998	23	2	813.856
13	SPRG_00467T0	1	acetate-CoA ligase	GHIGAFATPDIIVFVPGLPK	0.9998	23	2	1025.03
13	SPRG_00467T0	1	acetate-CoA ligase	ELLAETCQIANAMLAHGVR	0.9998	23	3	696.001
13	SPRG_00467T0	1	acetate-CoA ligase	YLSVYTMPHPGHYFTGDGAR	0.9998	23	3	762.345
13	SPRG_00467T0	1	acetate-CoA ligase	IGTAEVESALVAHNVVTEAAVVGFPHR	0.9998	23	4	694.15
13	SPRG_00467T0	1	acetate-CoA ligase	KIAHGEEDSIGDVSTLAEPEVVPAIIDNFK	0.9998	23	3	1065.19
14	SPRG_19862T0	1	hypothetical protein	VLADLVAPR	0.9934	22	2	477.253
14	SPRG_19862T0	1	hypothetical protein	IWNWQSR	0.9592	22	2	495.252
14	SPRG_19862T0	1	hypothetical protein	FDEHDGPVR	0.9997	22	2	536.212
14	SPRG_19862T0	1	hypothetical protein	SLDVPVYLTR	0.9682	22	2	581.778
14	SPRG_19862T0	1	hypothetical protein	HLCTVTELVK	0.9997	22	2	594.803
14	SPRG_19862T0	1	hypothetical protein	YALPNGDSGLIR	0.9997	22	2	638.31
14	SPRG_19862T0	1	hypothetical protein	TLTPLYNGDGVK	0.9992	22	2	639.291
14	SPRG_19862T0	1	hypothetical protein	LLEIPEVNTEK	0.9996	22	2	642.846
14	SPRG_19862T0	1	hypothetical protein	AALTSVPLEADPK	0.9997	22	2	656.347
14	SPRG_19862T0	1	hypothetical protein	SGADLFGASDAVVK	0.9997	22	2	668.784
14	SPRG_19862T0	1	hypothetical protein	FADGSDNPVATLR	0.9997	22	2	681.834
14	SPRG_19862T0	1	hypothetical protein	SQPLFVSGGDDYK	0.9986	22	2	706.786
14	SPRG_19862T0	1	hypothetical protein	ILSIDLTECEFK	0.9997	22	2	728.818
14	SPRG_19862T0	1	hypothetical protein	LCGQAIITYLTQK	0.9997	22	2	749.375
14	SPRG_19862T0	1	hypothetical protein	SILHHIPLLSVDSK	0.9997	22	3	520.293
14	SPRG_19862T0	1	hypothetical protein	GYPEVALHFVNDEK	0.9997	22	2	809.39
14	SPRG_19862T0	1	hypothetical protein	GAPSTMEDSLPPGVGGR	0.9997	22	2	814.386
14	SPRG_19862T0	1	hypothetical protein	ERPAMDFVDGGVLYVK	0.9997	22	2	906.434
14	SPRG_19862T0	1	hypothetical protein	ITPPSGTTDGLFPGGTVGR	0.9997	22	2	915.453
14	SPRG_19862T0	1	hypothetical protein	YVIWSPNGEYVALLSK	0.9997	22	2	919.923
14	SPRG_19862T0	1	hypothetical protein	GVNWASFHPTLPLIVSGSDDR	0.9997	22	3	756.699
14	SPRG_19862T0	1	hypothetical protein	ASSIAAEHVAAGSFDTAMQLLHR	0.9997	22	3	800.383
15	SPRG_00665T0	1	hypothetical protein	NGMLYATK	0.9545	21	2	449.231
15	SPRG_00665T0	1	hypothetical protein	TIAFGAVEAK	0.9963	21	2	503.766
15	SPRG_00665T0	1	hypothetical protein	TLGGYLNVTK	0.9996	21	2	533.283
15	SPRG_00665T0	1	hypothetical protein	VEVEVPVVAK	0.9997	21	2	534.771
15	SPRG_00665T0	1	hypothetical protein	VGIEAQHEPR	0.9997	21	2	568.282
15	SPRG_00665T0	1	hypothetical protein	ALFCAWDPPR	0.9996	21	2	611.279
15	SPRG_00665T0	1	hypothetical protein	ASITFLDDEPK	0.9997	21	2	618.306
15	SPRG_00665T0	1	hypothetical protein	GNDTPIITVASGK	0.9997	21	2	636.839
15	SPRG_00665T0	1	hypothetical protein	LIQLSDASSDLK	0.9997	21	2	645.339
15	SPRG_00665T0	1	hypothetical protein	ENYLSSPDFQK	0.9995	21	2	664.272
15	SPRG_00665T0	1	hypothetical protein	TTDVTPVDGILTK	0.9997	21	2	680.358
15	SPRG_00665T0	1	hypothetical protein	DTSQDESGVAAYK	0.9997	21	2	685.81
15	SPRG_00665T0	1	hypothetical protein	LDDEMGGSPVQVR	0.9997	21	2	709.831
15	SPRG_00665T0	1	hypothetical protein	VFGMTVAEFHAMPK	0.994	21	3	522.261
15	SPRG_00665T0	1	hypothetical protein	ATGIEYLAGGVESGFK	0.9997	21	2	799.879
15	SPRG_00665T0	1	hypothetical protein	TVELDEALGGGPIQYR	0.9997	21	2	859.429
15	SPRG_00665T0	1	hypothetical protein	LHSGDSYIFLQTVQK	0.9997	21	3	579.295
15	SPRG_00665T0	1	hypothetical protein	GSNAEEQSVASSIASILR	0.9997	21	2	909.953
15	SPRG_00665T0	1	hypothetical protein	ECQGHESDLFLSYFK	0.9997	21	3	616.928
15	SPRG_00665T0	1	hypothetical protein	NRDDEDSYDTDGVSLYHVK	0.9997	21	3	743.33
15	SPRG_00665T0	1	hypothetical protein	SVSVVPEGSEDASFWGFLGGEGPYPSEK	0.9997	21	2	1457.59
16	SPRG_07349T0	1	hypothetical protein	LGAGIVDGR	0.9997	21	2	429.228
16	SPRG_07349T0	1	hypothetical protein	WAVDAFR	0.9892	21	2	432.719
16	SPRG_07349T0	1	hypothetical protein	DEVAALEK	0.9964	21	2	437.717
16	SPRG_07349T0	1	hypothetical protein	RPSDFATR	0.9996	21	2	475.238
16	SPRG_07349T0	1	hypothetical protein	WPETIAALK	0.9954	21	2	514.779
16	SPRG_07349T0	1	hypothetical protein	RWPETIAALK	0.9997	21	2	592.835
16	SPRG_07349T0	1	hypothetical protein	TDMVEFFAEK	0.9997	21	2	608.772
16	SPRG_07349T0	1	hypothetical protein	GLDGIPALDMTK	0.9997	21	2	615.806
16	SPRG_07349T0	1	hypothetical protein	QLVVNPDCGLK	0.9997	21	2	616.31
16	SPRG_07349T0	1	hypothetical protein	YDETTTLATILPK	0.9997	21	2	733.377
16	SPRG_07349T0	1	hypothetical protein	AGCSIIQVDEPALR	0.9997	21	2	759.369
16	SPRG_07349T0	1	hypothetical protein	TIAVDIDAGTLGFPR	0.9997	21	2	773.401
16	SPRG_07349T0	1	hypothetical protein	TITPILTSIVEVVSR	0.9997	21	2	814.473
16	SPRG_07349T0	1	hypothetical protein	DLGPGVYDIHSPVVPPK	0.9997	21	2	895.452
16	SPRG_07349T0	1	hypothetical protein	VASDVESANWHAQVER	0.9997	21	2	899.421
16	SPRG_07349T0	1	hypothetical protein	DTAVPVILGPLTYLALAK	0.9997	21	2	928.022
16	SPRG_07349T0	1	hypothetical protein	IHLATYFEAIDEDVYK	0.9997	21	2	963.964
16	SPRG_07349T0	1	hypothetical protein	SCPILPTTTIGSFPQTAQIR	0.9997	21	2	1089.03
16	SPRG_07349T0	1	hypothetical protein	SPNAAITIQPSSSLQHVPYTTK	0.9997	21	3	780.745
16	SPRG_07349T0	1	hypothetical protein	CVRPPVIYADLERPYDMTVR	0.9997	21	3	819.059
16	SPRG_07349T0	1	hypothetical protein	WFDSNYHYEVPELNVHTTPK	0.9997	21	3	826.047
17	SPRG_11634T0	1	hypothetical protein	IAILDSILK	0.9997	20	2	493.304
17	SPRG_11634T0	1	hypothetical protein	NSEVQHLLK	0.9998	20	2	534.253
17	SPRG_11634T0	1	hypothetical protein	LQFTSDGLFK	0.9997	20	2	578.293
17	SPRG_11634T0	1	hypothetical protein	NAFFPRPHPK	0.999	20	2	605.826
17	SPRG_11634T0	1	hypothetical protein	LPNTLAVPELDR	0.9998	20	2	669.359
17	SPRG_11634T0	1	hypothetical protein	IPPTVGSLPLFPK	0.9997	20	2	683.382
17	SPRG_11634T0	1	hypothetical protein	LFDWIIQQVNK	0.9997	20	2	702.372
17	SPRG_11634T0	1	hypothetical protein	INWAVDGPHIVGR	0.9997	20	3	478.577
17	SPRG_11634T0	1	hypothetical protein	TNAAEVETFVNKR	0.9998	20	2	739.88
17	SPRG_11634T0	1	hypothetical protein	QMQELVDTLDATR	0.9997	20	2	760.331
17	SPRG_11634T0	1	hypothetical protein	DAPQPTYWLVSHR	0.9997	20	2	785.38
17	SPRG_11634T0	1	hypothetical protein	LIEQNPILEAFGNAK	0.9997	20	2	828.943
17	SPRG_11634T0	1	hypothetical protein	EAEAAAAEAAAAVEQER	0.9997	20	2	843.893
17	SPRG_11634T0	1	hypothetical protein	DMADLFLSSSMPEVR	0.9997	20	2	849.396
17	SPRG_11634T0	1	hypothetical protein	ELFDEEANEVVKPGK	0.9997	20	2	852.421
17	SPRG_11634T0	1	hypothetical protein	EMPTNQSVVISGESGAGK	0.9997	20	2	895.873
17	SPRG_11634T0	1	hypothetical protein	LQMSANLDNPFANVELIPR	0.9997	20	2	1071.52
17	SPRG_11634T0	1	hypothetical protein	VTDDMTALYYIHEPGVLHNLSER	0.9997	20	3	891.752
17	SPRG_11634T0	1	hypothetical protein	LPTELPTPLDEEELMQTEQAVAVLLGAIR	0.9997	20	3	1059.49
17	SPRG_11634T0	1	hypothetical protein	ECVELIAGKPSGILQLLDNEAANPKPTDAK	0.9997	20	3	1060.82
18	SPRG_03652T0	1	hypothetical protein	WTGIPLEK	0.9812	20	2	472.255
18	SPRG_03652T0	1	hypothetical protein	TAIVEGLAHR	0.9998	20	2	533.785
18	SPRG_03652T0	1	hypothetical protein	ALALQLFDSEK	0.9997	20	2	617.789
18	SPRG_03652T0	1	hypothetical protein	AVLQEVQASDGK	0.9998	20	2	622.807
18	SPRG_03652T0	1	hypothetical protein	RQDLAQVADLK	0.9996	20	2	628.843
18	SPRG_03652T0	1	hypothetical protein	LDTTAVSLDAQK	0.9998	20	2	631.33
18	SPRG_03652T0	1	hypothetical protein	YGQNLVALAAAGK	0.9998	20	2	638.335
18	SPRG_03652T0	1	hypothetical protein	AAQDADPAFSSNK	0.9998	20	2	661.296
18	SPRG_03652T0	1	hypothetical protein	CIGATTLEEYRK	0.9998	20	3	477.232
18	SPRG_03652T0	1	hypothetical protein	ITDGALVAAATLADR	0.9998	20	2	729.373
18	SPRG_03652T0	1	hypothetical protein	LSQSQVGAINDSIR	0.9998	20	2	744.381
18	SPRG_03652T0	1	hypothetical protein	NPYNVVLLDEIEK	0.9998	20	2	773.39
18	SPRG_03652T0	1	hypothetical protein	QELAAVHDELHPLK	0.9998	20	2	800.416
18	SPRG_03652T0	1	hypothetical protein	VQLDSQPEVIDALER	0.9998	20	2	856.435
18	SPRG_03652T0	1	hypothetical protein	VIGQDAAVQAVCDAVLR	0.9998	20	2	887.426
18	SPRG_03652T0	1	hypothetical protein	AQADATAILNDITAHLR	0.9998	20	2	897.422
18	SPRG_03652T0	1	hypothetical protein	QDQPTGSFLFLGPTGVGK	0.9998	20	2	924.961
18	SPRG_03652T0	1	hypothetical protein	GGRPVTSNTAEGNYEALAK	0.9998	20	2	967.956
18	SPRG_03652T0	1	hypothetical protein	FQQVLVTEPSVPETVSILR	0.9998	20	2	1071.57
18	SPRG_03652T0	1	hypothetical protein	LLGAPPGYVGYDDQGGQLTEPVRR	0.9998	20	3	853.425
19	SPRG_03946T0	1	pyruvate kinase	TDGIMVAR	0.988	20	2	431.706
19	SPRG_03946T0	1	pyruvate kinase	GHGEVLNR	0.9966	20	2	441.234
19	SPRG_03946T0	1	pyruvate kinase	ALNSAVLGER	0.9997	20	2	515.28
19	SPRG_03946T0	1	pyruvate kinase	HVAIMLDTK	0.9997	20	2	522.278
19	SPRG_03946T0	1	pyruvate kinase	TAQDIDNIR	0.9997	20	2	523.26
19	SPRG_03946T0	1	pyruvate kinase	VTLPTMTER	0.9997	20	2	524.261
19	SPRG_03946T0	1	pyruvate kinase	FNFSHGDHK	0.9997	20	2	544.757
19	SPRG_03946T0	1	pyruvate kinase	TGFLATEDKK	0.9997	20	2	555.287
19	SPRG_03946T0	1	pyruvate kinase	GDLGMEIAPEK	0.9997	20	2	588.286
19	SPRG_03946T0	1	pyruvate kinase	MSTQEAIASSAVK	0.9997	20	2	661.834
19	SPRG_03946T0	1	pyruvate kinase	LTAMIDAGMNVAR	0.9997	20	2	681.844
19	SPRG_03946T0	1	pyruvate kinase	MIVVLTETGTTAR	0.9997	20	2	696.359
19	SPRG_03946T0	1	pyruvate kinase	GDAVVAIHGMMEAR	0.9997	20	2	728.849
19	SPRG_03946T0	1	pyruvate kinase	VMGSMIGTDSILYR	0.9997	20	2	771.877
19	SPRG_03946T0	1	pyruvate kinase	IENQEGLQNFDEILEK	0.9997	20	2	959.963
19	SPRG_03946T0	1	pyruvate kinase	YRPACPILVLTALGETAR	0.9997	20	2	995.511
19	SPRG_03946T0	1	pyruvate kinase	GSIVEWTTDYEFLGDETK	0.9997	20	2	1045.49
19	SPRG_03946T0	1	pyruvate kinase	TCLQAEGAIHYDELYQALR	0.9997	20	3	747.358
19	SPRG_03946T0	1	pyruvate kinase	ANIAGKPVVTATQMLESMINNPRPTR	0.9997	20	3	947.814
19	SPRG_03946T0	1	pyruvate kinase	AECTDVANAVLDGSDAVMLSGETANGDYPIQAVEMMHK	0.9997	20	3	1333.55
20	SPRG_02215T0	1	hypothetical protein	GPHVPHTGK	0.9992	19	2	465.252
20	SPRG_02215T0	1	hypothetical protein	ITLPDGTVK	0.9997	19	2	472.265
20	SPRG_02215T0	1	hypothetical protein	LADCGVLHR	0.9997	19	2	515.226
20	SPRG_02215T0	1	hypothetical protein	FPFWLSPR	0.9997	19	2	525.268
20	SPRG_02215T0	1	hypothetical protein	YAGSPNDPLK	0.9989	19	2	531.22
20	SPRG_02215T0	1	hypothetical protein	CGPLIDLCR	0.9997	19	2	541.233
20	SPRG_02215T0	1	hypothetical protein	ALGSAELWEK	0.9991	19	2	552.264
20	SPRG_02215T0	1	hypothetical protein	VYGISFPDTK	0.9997	19	2	563.783
20	SPRG_02215T0	1	hypothetical protein	ASGPSITADANK	0.9997	19	2	566.275
20	SPRG_02215T0	1	hypothetical protein	NELSGALTGLTR	0.9997	19	2	616.316
20	SPRG_02215T0	1	hypothetical protein	GISQGLADSVVVAK	0.9997	19	2	672.355
20	SPRG_02215T0	1	hypothetical protein	FQQDDAHIFCR	0.9997	19	2	713.306
20	SPRG_02215T0	1	hypothetical protein	EEALEMFADNVFK	0.9997	19	2	771.863
20	SPRG_02215T0	1	hypothetical protein	EGVSWETTPLDIAK	0.9997	19	2	773.395
20	SPRG_02215T0	1	hypothetical protein	TVADTIAMFDELVR	0.9997	19	2	790.895
20	SPRG_02215T0	1	hypothetical protein	IGGAFTLEPNPAFIQR	0.9997	19	2	865.943
20	SPRG_02215T0	1	hypothetical protein	EELWDVFRPLIGDCK	0.9997	19	2	933.434
20	SPRG_02215T0	1	hypothetical protein	EDQITTEVLSYLNFMK	0.9997	19	2	965.933
20	SPRG_02215T0	1	hypothetical protein	AEGALASAMDTFIGAGNWSVDPGDGAFYGPK	0.9997	19	3	1024.8
21	SPRG_10041T0	1	hypothetical protein	VDADVVTK	0.9996	19	2	423.725
21	SPRG_10041T0	1	hypothetical protein	LETWLDK	0.9508	19	2	452.714
21	SPRG_10041T0	1	hypothetical protein	FFEDVEIPR	0.9997	19	2	576.281
21	SPRG_10041T0	1	hypothetical protein	ADFEANIFPR	0.9997	19	2	590.29
21	SPRG_10041T0	1	hypothetical protein	DVYEDLKDGLR	0.9991	19	2	661.803
21	SPRG_10041T0	1	hypothetical protein	ETDLATLDSFQK	0.9997	19	2	684.335
21	SPRG_10041T0	1	hypothetical protein	ALFTGVQSGLMER	0.9997	19	2	704.836
21	SPRG_10041T0	1	hypothetical protein	QAELSQAVENAQK	0.9997	19	2	708.302
21	SPRG_10041T0	1	hypothetical protein	AYQVSDIAVDGVSGK	0.9997	19	2	754.878
21	SPRG_10041T0	1	hypothetical protein	AGGNHNEGWVDVQK	0.9997	19	2	755.811
21	SPRG_10041T0	1	hypothetical protein	TMQENEVAYETALR	0.9997	19	2	827.838
21	SPRG_10041T0	1	hypothetical protein	VFSNPHTSETIQSCR	0.9997	19	2	876.392
21	SPRG_10041T0	1	hypothetical protein	GHYETSAPQLLEWYTAK	0.9997	19	3	665.317
21	SPRG_10041T0	1	hypothetical protein	VQAAAEAHLSEALTSASTTDR	0.9989	19	3	710.348
21	SPRG_10041T0	1	hypothetical protein	FGIPQLLNVADVAGNPKPDDK	0.9997	19	3	736.719
21	SPRG_10041T0	1	hypothetical protein	NNHRPEPTMSPSFDDIAALR	0.9997	19	3	762.023
21	SPRG_10041T0	1	hypothetical protein	AAHTTSQINATEGSLADQLANLQR	0.9997	19	3	837.407
21	SPRG_10041T0	1	hypothetical protein	MSAWTAPEASAPLATVQQALTQFNEYK	0.9997	19	2	1477.18
21	SPRG_10041T0	1	hypothetical protein	NHLEEVDELIDDQNIHAVGDGTEDALAAMK	0.9997	19	4	820.369
22	SPRG_05146T0	1	hypothetical protein	DASAAEDGIVK	0.9997	17	2	538.237
22	SPRG_05146T0	1	hypothetical protein	NIEEVIGHLK	0.9997	17	2	576.312
22	SPRG_05146T0	1	hypothetical protein	ASYQAVLEALK	0.9997	17	2	596.794
22	SPRG_05146T0	1	hypothetical protein	ALSSPNLDICK	0.9997	17	2	603.788
22	SPRG_05146T0	1	hypothetical protein	FIVNESDASAR	0.9997	17	2	604.746
22	SPRG_05146T0	1	hypothetical protein	ELLEPLKDAVK	0.9988	17	2	627.846
22	SPRG_05146T0	1	hypothetical protein	VDPVAATVKPTTK	0.9997	17	2	663.843
22	SPRG_05146T0	1	hypothetical protein	LLISFPDIQSAK	0.9997	17	2	666.372
22	SPRG_05146T0	1	hypothetical protein	ILQEVLMDVMR	0.9997	17	2	673.84
22	SPRG_05146T0	1	hypothetical protein	SIFGEDALANLSVEK	0.9997	17	2	796.859
22	SPRG_05146T0	1	hypothetical protein	TYAGLLNSQSDNNVK	0.9997	17	2	812.395
22	SPRG_05146T0	1	hypothetical protein	ALGSTDIDIDDGADIGR	0.9997	17	2	852.405
22	SPRG_05146T0	1	hypothetical protein	ILSDPAAFEALHGVLIR	0.9997	17	3	608
22	SPRG_05146T0	1	hypothetical protein	NFGELLIPDAPELIER	0.9997	17	2	913.474
22	SPRG_05146T0	1	hypothetical protein	VASDEPATLQADDLISFR	0.9997	17	2	974.422
22	SPRG_05146T0	1	hypothetical protein	TPTTLNNLSVDLTPMGDLK	0.9997	17	2	1015.5
22	SPRG_05146T0	1	hypothetical protein	VAVNTDITNVFAFLQHITDK	0.9996	17	3	749.38
23	SPRG_00315T0	1	hypothetical protein	RPFDPTR	0.9979	17	2	444.737
23	SPRG_00315T0	1	hypothetical protein	GDVVFPGDR	0.9575	17	2	481.212
23	SPRG_00315T0	1	hypothetical protein	RFNLDEAK	0.9993	17	2	496.76
23	SPRG_00315T0	1	hypothetical protein	ESVGWMESLR	0.9997	17	2	597.275
23	SPRG_00315T0	1	hypothetical protein	ANQPAPFVVGAGAR	0.9997	17	2	677.854
23	SPRG_00315T0	1	hypothetical protein	SLSDPLPAWPER	0.9997	17	2	684.329
23	SPRG_00315T0	1	hypothetical protein	LDNTAPWTTVVR	0.9997	17	2	686.852
23	SPRG_00315T0	1	hypothetical protein	DDTMVEWNQHGR	0.9997	17	3	496.543
23	SPRG_00315T0	1	hypothetical protein	KQEIVFIGADMNK	0.9997	17	2	746.883
23	SPRG_00315T0	1	hypothetical protein	LAGVDAFSTTQPLALK	0.9997	17	2	816.438
23	SPRG_00315T0	1	hypothetical protein	AAPWQLPTSPSPILR	0.9997	17	2	817.436
23	SPRG_00315T0	1	hypothetical protein	SEQDEYGIGSFVYR	0.9997	17	2	825.374
23	SPRG_00315T0	1	hypothetical protein	TSTPPLPVTLLSGFLGAGK	0.9997	17	2	928.519
23	SPRG_00315T0	1	hypothetical protein	QFHEVFPVEDDGGSEGTK	0.9997	17	2	989.44
23	SPRG_00315T0	1	hypothetical protein	DIEAALNDCLVSDADLQR	0.9997	17	2	1003.97
23	SPRG_00315T0	1	hypothetical protein	TLNPHAAIVCAEYSNVPMETILHTK	0.9997	17	4	700.335
23	SPRG_00315T0	1	hypothetical protein	VAPTGFDADGYEVETPDVPFAAVQVWYDNTAGDR	0.9997	17	3	1224.8
24	SPRG_04533T0	1	hsp70-like protein	DAGAIAGLNVLR	0.9998	17	2	585.329
24	SPRG_04533T0	1	hsp70-like protein	NGLENYAYNLR	0.9998	17	2	663.827
24	SPRG_04533T0	1	hsp70-like protein	FEDMCGDYFR	0.9998	17	2	672.747
24	SPRG_04533T0	1	hsp70-like protein	KFNDPATQADIK	0.9998	17	2	674.337
24	SPRG_04533T0	1	hsp70-like protein	SQVHEVVLVGGSTR	0.9998	17	2	734.383
24	SPRG_04533T0	1	hsp70-like protein	TTPSYVAFTDSER	0.9998	17	2	737.361
24	SPRG_04533T0	1	hsp70-like protein	QKELEGIANPIMQK	0.9982	17	2	799.912
24	SPRG_04533T0	1	hsp70-like protein	TFQPEEISSMVLIK	0.9998	17	2	811.417
24	SPRG_04533T0	1	hsp70-like protein	NQVAMNPTNTVFDAK	0.9998	17	2	833.398
24	SPRG_04533T0	1	hsp70-like protein	ATAGDTHLGGEDFDNR	0.9998	17	3	559.249
24	SPRG_04533T0	1	hsp70-like protein	VTPGAGDKPQITVEFK	0.9998	17	2	843.929
24	SPRG_04533T0	1	hsp70-like protein	VQQLLSDFFNGKEPCK	0.9998	17	2	949.942
24	SPRG_04533T0	1	hsp70-like protein	VTDVINWLDANQSAEKEEFEAK	0.9998	17	3	846.063
24	SPRG_04533T0	1	hsp70-like protein	SQTFSTYADNQPGVLIQVFEGER	0.9998	17	2	1293.61
24	SPRG_04533T0	1	hsp70-like protein	SINPDEAVAFGATVQAAILSGNDSSEK	0.9998	17	3	897.761
24	SPRG_04533T0	1	hsp70-like protein	MYAAAGGAPGGMPGGMPDMGGAGAPPPASHAQGPK	0.9998	17	3	1045.8
24	SPRG_04533T0	1	hsp70-like protein	MKEVSEAFIGSPVNNAVITVPAYFNDSQR	0.9998	17	3	1061.84
25	SPRG_00135T0	1	pyruvate carboxylase	DAHQSLLATR	0.9996	17	2	556.28
25	SPRG_00135T0	1	pyruvate carboxylase	HYFIEVNPR	0.9971	17	2	587.791
25	SPRG_00135T0	1	pyruvate carboxylase	HIEVQILGDGK	0.9989	17	2	604.818
25	SPRG_00135T0	1	pyruvate carboxylase	YIGNTIVNGPEK	0.9997	17	2	652.788
25	SPRG_00135T0	1	pyruvate carboxylase	AFIDSGVGYPVIIK	0.9997	17	2	739.909
25	SPRG_00135T0	1	pyruvate carboxylase	VFDSLNYLENMR	0.9997	17	2	750.821
25	SPRG_00135T0	1	pyruvate carboxylase	ELVPDVPFQMLLR	0.9997	17	2	778.898
25	SPRG_00135T0	1	pyruvate carboxylase	TTDLEAIAPATAIALR	0.9997	17	2	813.928
25	SPRG_00135T0	1	pyruvate carboxylase	GPYNLEYYLNFTR	0.9997	17	2	825.396
25	SPRG_00135T0	1	pyruvate carboxylase	VVNNAEELEDNFIR	0.9997	17	2	831.392
25	SPRG_00135T0	1	pyruvate carboxylase	VLETAPAVLLNPETEK	0.9997	17	2	862.463
25	SPRG_00135T0	1	pyruvate carboxylase	GANAVGYTSYPDNVVYK	0.9997	17	2	909.425
25	SPRG_00135T0	1	pyruvate carboxylase	VDAGMINEINDYWETMR	0.9997	17	2	1028.93
25	SPRG_00135T0	1	pyruvate carboxylase	CAANGITFVGPTPENLATFGDK	0.9997	17	2	1134.98
25	SPRG_00135T0	1	pyruvate carboxylase	VTTENPALNFQPDSGVIEVFR	0.9997	17	2	1167.08
25	SPRG_00135T0	1	pyruvate carboxylase	ENHVDAVHPGYGFLSENVEFAK	0.9997	17	3	820.346
25	SPRG_00135T0	1	pyruvate carboxylase	SVIEYFQGYLGIPHHGFPEELR	0.9959	17	3	863.401
26	SPRG_18776T0	1	hypothetical protein	TEIVQLLR	0.9993	17	2	486.254
26	SPRG_18776T0	1	hypothetical protein	ETYATFLHR	0.9942	17	2	569.294
26	SPRG_18776T0	1	hypothetical protein	HPAALFSLER	0.9997	17	2	570.799
26	SPRG_18776T0	1	hypothetical protein	TPTVATTTLEK	0.9997	17	2	581.309
26	SPRG_18776T0	1	hypothetical protein	KQEIDDVVNK	0.9807	17	2	594.279
26	SPRG_18776T0	1	hypothetical protein	YQIVYDDLMR	0.9997	17	2	658.308
26	SPRG_18776T0	1	hypothetical protein	WHELADAVLPAR	0.9997	17	2	689.355
26	SPRG_18776T0	1	hypothetical protein	VYLGDYINCFK	0.9997	17	2	690.812
26	SPRG_18776T0	1	hypothetical protein	HETLIPLTASQGTK	0.9997	17	3	499.261
26	SPRG_18776T0	1	hypothetical protein	FHAQLEAAELHNK	0.9997	17	3	503.263
26	SPRG_18776T0	1	hypothetical protein	ASPVLEAFGNAQTIR	0.9997	17	2	787.387
26	SPRG_18776T0	1	hypothetical protein	ELPVIISDEIEFEAK	0.9997	17	2	866.441
26	SPRG_18776T0	1	hypothetical protein	LLGVSSESLDEMFTFK	0.9997	17	2	901.942
26	SPRG_18776T0	1	hypothetical protein	MVTDLILLPEVSEGAVVK	0.9997	17	2	956.994
26	SPRG_18776T0	1	hypothetical protein	KDGLSLYDEHWIDEFSGR	0.9997	17	3	723.001
26	SPRG_18776T0	1	hypothetical protein	DAAMPVHADGKPLTPLEVYR	0.9997	17	3	732.696
26	SPRG_18776T0	1	hypothetical protein	EMHENDPHPFAIAESAYSHLMR	0.9997	17	4	654.284
27	SPRG_10352T0	1	actin	AGFAGDDAPR	0.9997	17	2	488.711
27	SPRG_10352T0	1	actin	TAAESSGLEK	0.997	17	2	496.749
27	SPRG_10352T0	1	actin	DLTDYMMK	0.9997	17	2	508.714
27	SPRG_10352T0	1	actin	GYSFTTTAER	0.9997	17	2	566.779
27	SPRG_10352T0	1	actin	AVFPSIVGRPK	0.9996	17	2	585.829
27	SPRG_10352T0	1	actin	ELTALAPSTMK	0.9997	17	2	589.308
27	SPRG_10352T0	1	actin	HPGIMVGMDQK	0.9997	17	2	614.786
27	SPRG_10352T0	1	actin	DAYVGDEAQSKR	0.9994	17	2	669.807
27	SPRG_10352T0	1	actin	TPEVLFQPALIGK	0.9997	17	2	706.903
27	SPRG_10352T0	1	actin	AEYDESGPSIVHR	0.9997	17	2	730.338
27	SPRG_10352T0	1	actin	IWHHTFYNELR	0.9997	17	2	758.375
27	SPRG_10352T0	1	actin	LTYIALDFDQEMK	0.9997	17	2	793.893
27	SPRG_10352T0	1	actin	EASGIHDCTFQTIMK	0.9997	17	2	871.853
27	SPRG_10352T0	1	actin	SYELPDGNVIVIGNER	0.9997	17	2	887.945
27	SPRG_10352T0	1	actin	VAPEEHPVLLTEAPLNPK	0.9997	17	3	652.02
27	SPRG_10352T0	1	actin	DLYCNIVLSGGTTMYPGISER	0.9997	17	2	1168.04
27	SPRG_10352T0	1	actin	TTGCVLDSGDGVSHTVPIYEGYALPHAIVR	0.9997	17	4	794.08
28	SPRG_02683T0	1	hypothetical protein	GHGLFSSR	0.9735	17	2	430.724
28	SPRG_02683T0	1	hypothetical protein	ISYDELLK	0.9992	17	2	490.733
28	SPRG_02683T0	1	hypothetical protein	RLPESYLR	0.9991	17	2	517.287
28	SPRG_02683T0	1	hypothetical protein	FTFHFLQR	0.9997	17	2	548.284
28	SPRG_02683T0	1	hypothetical protein	TMNSNEVANLER	0.9997	17	2	689.325
28	SPRG_02683T0	1	hypothetical protein	LDGEFLPSTEYR	0.9997	17	2	713.845
28	SPRG_02683T0	1	hypothetical protein	LPEAYSVVSDSLR	0.9997	17	2	718.358
28	SPRG_02683T0	1	hypothetical protein	DGYLVLISQNDVK	0.9978	17	2	732.358
28	SPRG_02683T0	1	hypothetical protein	TGYQHLEQTEAAK	0.9997	17	2	738.342
28	SPRG_02683T0	1	hypothetical protein	LPSGEVVENGTQFR	0.9997	17	2	766.868
28	SPRG_02683T0	1	hypothetical protein	EYLNSSTECIGDGVK	0.9997	17	2	830.861
28	SPRG_02683T0	1	hypothetical protein	TLYEEFEALHSPASK	0.9997	17	2	861.414
28	SPRG_02683T0	1	hypothetical protein	SKDVEAQMSQVLAILSK	0.9997	17	3	616.325
28	SPRG_02683T0	1	hypothetical protein	YIDALLDIMLPENDGIVR	0.9997	17	2	1030.52
28	SPRG_02683T0	1	hypothetical protein	QNTFTEAQILDHILASPALVK	0.9997	17	3	770.407
28	SPRG_02683T0	1	hypothetical protein	LYFLQEPNFVVPNPVEGETDINK	0.9997	17	2	1331.65
28	SPRG_02683T0	1	hypothetical protein	AQEDILFLGPDEGTAHLMDWASSYAK	0.9997	17	3	955.773
29	SPRG_12251T0	1	V-type proton ATPase catalytic subunit A	FTPLNFR	0.9806	16	2	447.737
29	SPRG_12251T0	1	V-type proton ATPase catalytic subunit A	KPRPVVEK	0.9945	16	2	476.802
29	SPRG_12251T0	1	V-type proton ATPase catalytic subunit A	VLEPFFNK	0.9916	16	2	497.267
29	SPRG_12251T0	1	V-type proton ATPase catalytic subunit A	VIADSPPDAR	0.9997	16	2	520.761
29	SPRG_12251T0	1	V-type proton ATPase catalytic subunit A	LSQDVYVPR	0.9997	16	2	538.785
29	SPRG_12251T0	1	V-type proton ATPase catalytic subunit A	LDPDYSNLR	0.9993	16	2	546.76
29	SPRG_12251T0	1	V-type proton ATPase catalytic subunit A	SIILLHNLSQK	0.9994	16	2	633.351
29	SPRG_12251T0	1	V-type proton ATPase catalytic subunit A	IMCPPNVFGTVVK	0.9997	16	2	725.848
29	SPRG_12251T0	1	V-type proton ATPase catalytic subunit A	EDNLQEIVQLVGK	0.9997	16	2	742.89
29	SPRG_12251T0	1	V-type proton ATPase catalytic subunit A	TTLVANTSNMPVAAR	0.9997	16	2	773.397
29	SPRG_12251T0	1	V-type proton ATPase catalytic subunit A	THELGLSHFWPVR	0.9997	16	3	526.933
29	SPRG_12251T0	1	V-type proton ATPase catalytic subunit A	LGEMPADSGYPAYLGAR	0.9997	16	2	892.413
29	SPRG_12251T0	1	V-type proton ATPase catalytic subunit A	IIDALFPSVLGGTCAVPGAFGCGK	0.9997	16	2	1193.04
29	SPRG_12251T0	1	V-type proton ATPase catalytic subunit A	EDFLQQNAFSDYDFTCPLVK	0.9997	16	2	1213.47
29	SPRG_12251T0	1	V-type proton ATPase catalytic subunit A	EGDPISGGDIFGHVHENDILHSHK	0.9997	16	3	870.739
29	SPRG_12251T0	1	V-type proton ATPase catalytic subunit A	RQPLSVELGPGIVDNIFDGIQRPLESIAK	0.9997	16	4	791.12
30	SPRG_09829T0	1	leucyl-tRNA synthetase	FGLATDWR	0.9997	15	2	483.238
30	SPRG_09829T0	1	leucyl-tRNA synthetase	DTANMAILR	0.9996	15	2	502.755
30	SPRG_09829T0	1	leucyl-tRNA synthetase	LEVQAPLPAK	0.9997	15	2	533.312
30	SPRG_09829T0	1	leucyl-tRNA synthetase	EVFDFIFLK	0.9993	15	2	579.283
30	SPRG_09829T0	1	leucyl-tRNA synthetase	LSAMELADSAEK	0.9997	15	2	640.775
30	SPRG_09829T0	1	leucyl-tRNA synthetase	MFNAQMDDIITR	0.9997	15	2	727.834
30	SPRG_09829T0	1	leucyl-tRNA synthetase	QSGEGVGPQEYTLVK	0.9997	15	2	796.347
30	SPRG_09829T0	1	leucyl-tRNA synthetase	KMEVAAPGKPSIFLY	0.9997	15	2	833.899
30	SPRG_09829T0	1	leucyl-tRNA synthetase	GWDLLGLPLSAPQATFK	0.9997	15	2	907.475
30	SPRG_09829T0	1	leucyl-tRNA synthetase	FACADAGDSMDDANFSR	0.9997	15	2	919.804
30	SPRG_09829T0	1	leucyl-tRNA synthetase	SFITTDVNPFYDAFIR	0.9997	15	2	953.456
30	SPRG_09829T0	1	leucyl-tRNA synthetase	GTGVVTSVPSDSPDDYAALR	0.9997	15	2	1003.97
30	SPRG_09829T0	1	leucyl-tRNA synthetase	QGFVADALWPTAAPLDYNLLR	0.9997	15	2	1166.03
30	SPRG_09829T0	1	leucyl-tRNA synthetase	VSAHIENPAAFETYNPISLGEYR	0.9997	15	3	860.074
30	SPRG_09829T0	1	leucyl-tRNA synthetase	YLIADHMVLPYEVVPIIDIPGYGETAAVK	0.9997	15	3	1068.18
31	SPRG_09140T0	1	hypothetical protein	YSGLFQQLAK	0.9996	15	2	577.791
31	SPRG_09140T0	1	hypothetical protein	SFCQYIFGR	0.9997	15	2	583.751
31	SPRG_09140T0	1	hypothetical protein	DLNMSNDDFIR	0.9997	15	2	670.302
31	SPRG_09140T0	1	hypothetical protein	KVELPLFASTEIR	0.9997	15	2	751.911
31	SPRG_09140T0	1	hypothetical protein	RLEEPLHDLSASR	0.9997	15	3	508.268
31	SPRG_09140T0	1	hypothetical protein	TTFSHGIPLPDDPK	0.9696	15	2	762.88
31	SPRG_09140T0	1	hypothetical protein	SIGNVVDPYDMMTK	0.9997	15	2	785.35
31	SPRG_09140T0	1	hypothetical protein	VTIATESGDPVSEGQMK	0.9997	15	2	874.904
31	SPRG_09140T0	1	hypothetical protein	YLTDAAPWHMTDAAAK	0.9968	15	2	881.383
31	SPRG_09140T0	1	hypothetical protein	DVIQFVEPPAGAINGER	0.9997	15	2	906.458
31	SPRG_09140T0	1	hypothetical protein	IAQTAEAAGMTPQQLCDK	0.9997	15	2	961.433
31	SPRG_09140T0	1	hypothetical protein	LVEHFHAHPEFLQPETAR	0.9997	15	3	720.028
31	SPRG_09140T0	1	hypothetical protein	YADGTVPDAVATPCFDVAALR	0.9997	15	2	1099.49
31	SPRG_09140T0	1	hypothetical protein	DAPVQIASGLRPFYTIEEMTNR	0.9997	15	3	836.748
31	SPRG_09140T0	1	hypothetical protein	YGADMPFSEDELMAMHNSDLADTLGNLVHR	0.9997	15	4	838.201
32	SPRG_05259T0	1	hypothetical protein	LPQVPTTMR	0.9958	15	2	521.749
32	SPRG_05259T0	1	hypothetical protein	GISNKPITLK	0.9997	15	2	535.812
32	SPRG_05259T0	1	hypothetical protein	KNFLDLVPK	0.9988	15	2	537.31
32	SPRG_05259T0	1	hypothetical protein	SLLASYFDIVR	0.9992	15	2	642.316
32	SPRG_05259T0	1	hypothetical protein	LREEIDKETDR	0.9997	15	3	468.573
32	SPRG_05259T0	1	hypothetical protein	VTSQCETVELTR	0.9995	15	2	706.29
32	SPRG_05259T0	1	hypothetical protein	DQVQNQLVSSLYK	0.9997	15	2	761.385
32	SPRG_05259T0	1	hypothetical protein	LQQDGASPPPQAEGK	0.9997	15	2	761.879
32	SPRG_05259T0	1	hypothetical protein	GCLSPTQTMISNLIK	0.9997	15	2	826.394
32	SPRG_05259T0	1	hypothetical protein	VPVGDQPANIEEQIR	0.9997	15	2	832.912
32	SPRG_05259T0	1	hypothetical protein	SLQAVDPFDQLSDADIR	0.9997	15	2	945.454
32	SPRG_05259T0	1	hypothetical protein	LDLMDNGTDAMEMLQGR	0.9997	15	2	955.438
32	SPRG_05259T0	1	hypothetical protein	TELSYINTNHPDFIGGSR	0.9997	15	3	674.327
32	SPRG_05259T0	1	hypothetical protein	LEAPGLQCVDLVFDELQR	0.9997	15	2	1045.98
32	SPRG_05259T0	1	hypothetical protein	LQDVFSAIGQSPINLPQIVVVGSQSSGK	0.9997	15	2	1434.76
33	SPRG_09415T0	1	tubulin beta chain	IREEYPDR	0.9929	15	2	539.223
33	SPRG_09415T0	1	tubulin beta chain	LAVNLIPFPR	0.9997	15	2	570.331
33	SPRG_09415T0	1	tubulin beta chain	FPGQLNSDLR	0.9997	15	2	573.792
33	SPRG_09415T0	1	tubulin beta chain	VSEQFTAMFR	0.9997	15	2	608.274
33	SPRG_09415T0	1	tubulin beta chain	INVYYNEATGGR	0.9997	15	2	678.816
33	SPRG_09415T0	1	tubulin beta chain	EVDEQMLNVQNK	0.9997	15	2	731.841
33	SPRG_09415T0	1	tubulin beta chain	LHFFMIGFAPLTSR	0.9997	15	3	551.614
33	SPRG_09415T0	1	tubulin beta chain	AILMDLEPGTMDSVR	0.9997	15	2	840.403
33	SPRG_09415T0	1	tubulin beta chain	ALTVPELTQQQFDAK	0.9997	15	2	844.934
33	SPRG_09415T0	1	tubulin beta chain	NSSYFVEWIPNNIK	0.9997	15	2	855.912
33	SPRG_09415T0	1	tubulin beta chain	ELVHIQGGQCGNQIGAK	0.9997	15	2	899.433
33	SPRG_09415T0	1	tubulin beta chain	MSTTFIGNSTAIQEMFK	0.9997	15	2	953.449
33	SPRG_09415T0	1	tubulin beta chain	GHYTEGAELIDSVLDVVR	0.9997	15	2	986.984
33	SPRG_09415T0	1	tubulin beta chain	AGPYGQLFRPDNFVFGQTGAGNNWAK	0.9997	15	3	938.106
33	SPRG_09415T0	1	tubulin beta chain	FWEVISDEHGVDPTGSYHGDSDLQLER	0.9997	15	4	772.85
34	SPRG_07657T0	1	hypothetical protein	TLDINEFK	0.9646	14	2	490.227
34	SPRG_07657T0	1	hypothetical protein	AVADTLAALR	0.9997	14	2	500.777
34	SPRG_07657T0	1	hypothetical protein	TLDINEFKK	0.9997	14	2	554.306
34	SPRG_07657T0	1	hypothetical protein	VVSTGNTVSEAVK	0.9997	14	2	645.835
34	SPRG_07657T0	1	hypothetical protein	AIAEHAMNLSDK	0.9997	14	2	658.269
34	SPRG_07657T0	1	hypothetical protein	KQQHGAGESSIVFG	0.9997	14	2	722.828
34	SPRG_07657T0	1	hypothetical protein	YNADQHPDVISGR	0.9997	14	2	736.34
34	SPRG_07657T0	1	hypothetical protein	EFLDTFDGGEKDGK	0.9997	14	2	779.359
34	SPRG_07657T0	1	hypothetical protein	SGNLSYDEFLVGLR	0.9997	14	2	785.39
34	SPRG_07657T0	1	hypothetical protein	EITDLFEFFDDDK	0.9997	14	2	817.337
34	SPRG_07657T0	1	hypothetical protein	VLVTHPDGTQTVEEVK	0.9997	14	3	584.628
34	SPRG_07657T0	1	hypothetical protein	TKADDALVDEFVANFLK	0.9997	14	2	948.471
34	SPRG_07657T0	1	hypothetical protein	ELTPDVFHEVVAVPSLEDVPYAANK	0.9997	14	3	913.781
34	SPRG_07657T0	1	hypothetical protein	ASASNTTSESSPFGAPPAPVHVVAASAPPSEVASTTSR	0.9997	14	3	1208.25
35	SPRG_02328T0	1	enolase 2	YNQLLR	0.9758	14	2	403.714
35	SPRG_02328T0	1	enolase 2	EAIANAGYTDK	0.9997	14	2	576.767
35	SPRG_02328T0	1	enolase 2	IGSEVYHHLK	0.9997	14	2	591.814
35	SPRG_02328T0	1	enolase 2	ISADALIEVYK	0.9997	14	2	611.327
35	SPRG_02328T0	1	enolase 2	NVNEIIAPSLIGK	0.9989	14	2	684.383
35	SPRG_02328T0	1	enolase 2	GNPTVEVDLVTEK	0.9997	14	2	700.866
35	SPRG_02328T0	1	enolase 2	VNIGMDVAASEFYTGK	0.9997	14	2	851.418
35	SPRG_02328T0	1	enolase 2	AAVPSGASTGEFEALELR	0.9997	14	2	902.946
35	SPRG_02328T0	1	enolase 2	VNQIGSIWESIEAVTMSK	0.9997	14	2	996.493
35	SPRG_02328T0	1	enolase 2	SGETEDSFIADLAVGLSAGQIK	0.9997	14	2	1104.54
35	SPRG_02328T0	1	enolase 2	LAMQEFMILPVGATSFTESMK	0.9997	14	2	1166.06
35	SPRG_02328T0	1	enolase 2	FTEAVGDHVQIVGDDLTVTNPTR	0.9997	14	3	828.725
35	SPRG_02328T0	1	enolase 2	DSSPIVSIEDPFDQDDWASWIK	0.9997	14	2	1275.57
35	SPRG_02328T0	1	enolase 2	YGLDATAVGDEGGFAPNILENGEAINLIK	0.9997	14	3	987.812
36	SPRG_08065T0	1	hypothetical protein	YDLTVPFAR	0.998	13	2	541.276
36	SPRG_08065T0	1	hypothetical protein	DGVGAFHPELLK	0.9997	13	2	641.823
36	SPRG_08065T0	1	hypothetical protein	HAGVEIETPVFELK	0.9997	13	2	784.871
36	SPRG_08065T0	1	hypothetical protein	ATNANSDSQDPDAIR	0.9997	13	2	787.853
36	SPRG_08065T0	1	hypothetical protein	LSLEELSSIAFCGAK	0.9893	13	2	807.363
36	SPRG_08065T0	1	hypothetical protein	LLDAILSICGVPEDK	0.9997	13	2	816.378
36	SPRG_08065T0	1	hypothetical protein	GPTLSAAAMQALAEAEAK	0.9997	13	2	865.388
36	SPRG_08065T0	1	hypothetical protein	LIYDLADQGGELLALR	0.9997	13	2	880.45
36	SPRG_08065T0	1	hypothetical protein	AEMVDEKDVAPEVADR	0.9997	13	2	887.424
36	SPRG_08065T0	1	hypothetical protein	VAIEAFVPVALSPAVANK	0.9997	13	2	898.503
36	SPRG_08065T0	1	hypothetical protein	DLWQSNIAAEILPSENPK	0.9997	13	2	1012.98
36	SPRG_08065T0	1	hypothetical protein	TSLSMVQVALQSLAQGATDR	0.9997	13	2	1038.47
36	SPRG_08065T0	1	hypothetical protein	HAQTAPFNVEFLDANRPHR	0.9666	13	3	740.692
37	SPRG_19127T0	1	CAMK protein kinase	SVSHPNIIK	0.9868	13	2	497.774
37	SPRG_19127T0	1	CAMK protein kinase	LFDVFEDAR	0.9997	13	2	556.272
37	SPRG_19127T0	1	CAMK protein kinase	SLNTNIMTSLK	0.969	13	2	611.282
37	SPRG_19127T0	1	CAMK protein kinase	ELGHGHYGTVR	0.9997	13	3	409.207
37	SPRG_19127T0	1	CAMK protein kinase	MDAAGGDAYMTTR	0.9997	13	2	688.238
37	SPRG_19127T0	1	CAMK protein kinase	GDVGPQGFSAVAAPK	0.9997	13	2	700.85
37	SPRG_19127T0	1	CAMK protein kinase	DLIDHLLLLNASK	0.9997	13	2	732.909
37	SPRG_19127T0	1	CAMK protein kinase	DLKPENFLFETK	0.9997	13	3	494.251
37	SPRG_19127T0	1	CAMK protein kinase	YSYDTPEWAGVSK	0.9997	13	2	751.84
37	SPRG_19127T0	1	CAMK protein kinase	VGTPYYIAPEVLGR	0.9843	13	2	767.856
37	SPRG_19127T0	1	CAMK protein kinase	VALAVIADQMTGAEINELKK	0.9997	13	3	705.361
37	SPRG_19127T0	1	CAMK protein kinase	LTAEQALQHPWLMGAAPAVER	0.9997	13	3	763.714
37	SPRG_19127T0	1	CAMK protein kinase	RNDFNKEEYLVNAFNYFDTK	0.9997	13	3	843.059
38	SPRG_09635T0	1	adenosylhomocysteinase	CVLGLIR	0.9631	13	2	410.222
38	SPRG_09635T0	1	adenosylhomocysteinase	FDNLYGCR	0.9997	13	2	517.227
38	SPRG_09635T0	1	adenosylhomocysteinase	HSLPDGIMR	0.9997	13	2	521.26
38	SPRG_09635T0	1	adenosylhomocysteinase	VADISLADFGR	0.9997	13	2	582.301
38	SPRG_09635T0	1	adenosylhomocysteinase	DIIMTHHMAK	0.9991	13	2	614.796
38	SPRG_09635T0	1	adenosylhomocysteinase	SKFDNLYGCR	0.9975	13	2	624.773
38	SPRG_09635T0	1	adenosylhomocysteinase	GVSEETTTGVHR	0.9997	13	2	636.813
38	SPRG_09635T0	1	adenosylhomocysteinase	NGTLPDPASTDNAEFK	0.9997	13	2	838.91
38	SPRG_09635T0	1	adenosylhomocysteinase	FVFPDGHGVIMLAEGR	0.9997	13	3	582.295
38	SPRG_09635T0	1	adenosylhomocysteinase	AGSLLFPAINVNDSVTK	0.9997	13	2	873.459
38	SPRG_09635T0	1	adenosylhomocysteinase	LETVVGVADIFITTTGNK	0.9997	13	2	939.468
38	SPRG_09635T0	1	adenosylhomocysteinase	NNAIVGNIGHFDNEIDMLGLAK	0.9997	13	3	785.719
38	SPRG_09635T0	1	adenosylhomocysteinase	EIEIAQIEMPGLMQSIAEYGPSQPLK	0.9997	13	3	958.14
39	SPRG_01590T0	1	hypothetical protein	VPALAPSIR	0.9985	13	2	462.254
39	SPRG_01590T0	1	hypothetical protein	AICVLPLDAR	0.9977	13	2	558.769
39	SPRG_01590T0	1	hypothetical protein	IPAFADLGPLFR	0.9994	13	2	658.853
39	SPRG_01590T0	1	hypothetical protein	IIDTSMLAAIER	0.9994	13	2	666.813
39	SPRG_01590T0	1	hypothetical protein	SAWEHIGDEHEVR	0.9994	13	3	522.245
39	SPRG_01590T0	1	hypothetical protein	VTLDALPFVQADAPR	0.9994	13	2	806.921
39	SPRG_01590T0	1	hypothetical protein	TLSLVALTQPMLVTK	0.9993	13	2	807.904
39	SPRG_01590T0	1	hypothetical protein	QINAFMSEIADEFK	0.9994	13	2	821.857
39	SPRG_01590T0	1	hypothetical protein	TITDAMLDIIDVLPEAK	0.9994	13	2	937.472
39	SPRG_01590T0	1	hypothetical protein	FKNEDDEANVSPFQNLDK	0.9994	13	2	1055.48
39	SPRG_01590T0	1	hypothetical protein	SSSPIELTEAETEYVVSCVK	0.9994	13	2	1108.95
39	SPRG_01590T0	1	hypothetical protein	LLHILTQGEPFTSTESTDVFFK	0.9879	13	3	837.41
39	SPRG_01590T0	1	hypothetical protein	IPDGDMGYNEEYPMEDLELSAADFMAK	0.9994	13	3	1017.76
40	SPRG_19514T0	1	hypothetical protein	VLGYGTAGFR	0.999	13	2	520.773
40	SPRG_19514T0	1	hypothetical protein	VVEVLDSIVR	0.9994	13	2	564.818
40	SPRG_19514T0	1	hypothetical protein	VSSEHLSELAR	0.9994	13	2	614.301
40	SPRG_19514T0	1	hypothetical protein	MWNHEQYNK	0.9827	13	2	633.274
40	SPRG_19514T0	1	hypothetical protein	DAVSGLVAAAGPSAR	0.9994	13	2	671.356
40	SPRG_19514T0	1	hypothetical protein	DNADILGSTFHR	0.9994	13	2	673.324
40	SPRG_19514T0	1	hypothetical protein	LVDADGGMLAQSWEK	0.9994	13	2	810.378
40	SPRG_19514T0	1	hypothetical protein	CTEDETQATAPEALK	0.9994	13	2	826.856
40	SPRG_19514T0	1	hypothetical protein	VYAEAATQDGADALALK	0.9994	13	2	853.918
40	SPRG_19514T0	1	hypothetical protein	TPLYVDCAHGVGALQLTK	0.9994	13	3	644.652
40	SPRG_19514T0	1	hypothetical protein	GDWASEAGYYNMLVDAFK	0.9994	13	2	1018.94
40	SPRG_19514T0	1	hypothetical protein	VAQAVHEHAGGVGDMPSAFVA	0.9994	13	2	1033.44
40	SPRG_19514T0	1	hypothetical protein	EGALLLGGNVLDFGLQTTPQLHHYIR	0.9994	13	4	716.366
41	SPRG_07331T0	1	hypothetical protein	VSDGHLVLR	0.9994	13	2	498.266
41	SPRG_07331T0	1	hypothetical protein	CDDLLLLR	0.9994	13	2	503.752
41	SPRG_07331T0	1	hypothetical protein	KCDDLLLLR	0.9997	13	2	567.793
41	SPRG_07331T0	1	hypothetical protein	MEAAGLSQAAIK	0.9994	13	2	595.3
41	SPRG_07331T0	1	hypothetical protein	GSDNFLDMTAK	0.9994	13	2	599.778
41	SPRG_07331T0	1	hypothetical protein	IASDFPNVDVSR	0.9994	13	2	660.323
41	SPRG_07331T0	1	hypothetical protein	VPAFGAACDGDADR	0.9994	13	2	705.791
41	SPRG_07331T0	1	hypothetical protein	DQTIDLTSQPGLGK	0.9994	13	2	736.858
41	SPRG_07331T0	1	hypothetical protein	YPEIVSDIDLELLQNK	0.9994	13	2	944.961
41	SPRG_07331T0	1	hypothetical protein	ASVVSTAPIEGQKPGTSGLR	0.9994	13	2	977.999
41	SPRG_07331T0	1	hypothetical protein	VFVDELGAPESSLLNAVSK	0.9994	13	2	988.008
41	SPRG_07331T0	1	hypothetical protein	TVVVEVFDAAEDHVDLLK	0.9994	13	2	999.977
41	SPRG_07331T0	1	hypothetical protein	EDFGGHHADPNLTYAHELTHIMGVDAK	0.9994	13	4	748.582
42	SPRG_00875T0	1	hypothetical protein	KPFSNLSR	0.9724	13	2	474.758
42	SPRG_00875T0	1	hypothetical protein	VETLDDAAK	0.9992	13	2	481.232
42	SPRG_00875T0	1	hypothetical protein	FICDKDFR	0.9992	13	2	545.241
42	SPRG_00875T0	1	hypothetical protein	VEHPLAILNR	0.962	13	2	581.324
42	SPRG_00875T0	1	hypothetical protein	DDEDDFEAPK	0.9994	13	2	590.737
42	SPRG_00875T0	1	hypothetical protein	KVEHPLAILNR	0.9994	13	2	645.387
42	SPRG_00875T0	1	hypothetical protein	TPEFLALNPLGK	0.9994	13	2	650.361
42	SPRG_00875T0	1	hypothetical protein	SLHILENHLLLR	0.9994	13	3	486.616
42	SPRG_00875T0	1	hypothetical protein	AMEWLWANVDTK	0.9645	13	2	732.333
42	SPRG_00875T0	1	hypothetical protein	AAAPKDDEDDFEAPK	0.9994	13	3	540.232
42	SPRG_00875T0	1	hypothetical protein	IAAYWCNEDDLEGKPIADGK	0.99	13	3	751.981
42	SPRG_00875T0	1	hypothetical protein	GQSAEHMIEANPDAEYYTWTK	0.9994	13	3	814.356
42	SPRG_00875T0	1	hypothetical protein	WFSTVANQPEFAAIVGDVPLCDVATVAEGAPVK	0.9994	13	3	1149.88
43	SPRG_08827T0	1	hypothetical protein	DTGFELPK	0.982	13	2	453.726
43	SPRG_08827T0	1	hypothetical protein	KLPHNAAIR	0.9991	13	2	510.296
43	SPRG_08827T0	1	hypothetical protein	LDISDEFQR	0.9997	13	2	561.776
43	SPRG_08827T0	1	hypothetical protein	TSFIEYLLGQK	0.9997	13	2	649.835
43	SPRG_08827T0	1	hypothetical protein	MIQDVEELMSR	0.9997	13	2	675.811
43	SPRG_08827T0	1	hypothetical protein	TDSSDSINPFLSK	0.9997	13	2	705.831
43	SPRG_08827T0	1	hypothetical protein	QQELIATLPQVFR	0.9997	13	2	771.895
43	SPRG_08827T0	1	hypothetical protein	ELSENMYPPSHLGR	0.9997	13	2	815.389
43	SPRG_08827T0	1	hypothetical protein	YNLPPGDFPSLEDFQK	0.9997	13	2	933.953
43	SPRG_08827T0	1	hypothetical protein	QLEHMTVIDTPGILSGEK	0.9997	13	2	984.459
43	SPRG_08827T0	1	hypothetical protein	TLDWVVTPFKEEYDAIFR	0.9997	13	3	743.699
43	SPRG_08827T0	1	hypothetical protein	VFIGSFWDQPLLFNDNAALFEK	0.9997	13	2	1286.08
43	SPRG_08827T0	1	hypothetical protein	IVPGNALAVSPDLPYGGLSMFGTSFLNK	0.9997	13	3	955.806
44	SPRG_06995T0	1	prolyl-tRNA synthetase	IDIAFTDLK	0.9997	13	2	518.248
44	SPRG_06995T0	1	prolyl-tRNA synthetase	LPALLETIQK	0.9997	13	2	563.305
44	SPRG_06995T0	1	prolyl-tRNA synthetase	LNQWCNVVR	0.9997	13	2	589.275
44	SPRG_06995T0	1	prolyl-tRNA synthetase	TKLPALLETIQK	0.9997	13	3	452.27
44	SPRG_06995T0	1	prolyl-tRNA synthetase	MFGISAEDDQGQK	0.9997	13	2	713.334
44	SPRG_06995T0	1	prolyl-tRNA synthetase	LIPYQNSWGFTTR	0.9997	13	2	791.902
44	SPRG_06995T0	1	prolyl-tRNA synthetase	EFLWQEGHTAHATK	0.9997	13	2	827.864
44	SPRG_06995T0	1	prolyl-tRNA synthetase	KENFADWYTDVITK	0.9997	13	2	865.41
44	SPRG_06995T0	1	prolyl-tRNA synthetase	EKDHLEGFAPEVAWVTK	0.9997	13	4	489.74
44	SPRG_06995T0	1	prolyl-tRNA synthetase	FAGADYTTTIEGFIPSTGR	0.9997	13	2	1002.47
44	SPRG_06995T0	1	prolyl-tRNA synthetase	IHDKGDEVLAYLQEAGIR	0.9997	13	3	676.348
44	SPRG_06995T0	1	prolyl-tRNA synthetase	SLCMPFENNEMPMEPGTK	0.9997	13	2	1050.91
44	SPRG_06995T0	1	prolyl-tRNA synthetase	SGDADLKEPIAIRPTSETIMYPAFK	0.9997	13	3	922.784
45	SPRG_07890T0	1	V-type proton ATPase subunit B	MAISEEMLGR	0.9983	13	2	568.742
45	SPRG_07890T0	1	V-type proton ATPase subunit B	FIAQGPYQSR	0.999	13	2	583.793
45	SPRG_07890T0	1	V-type proton ATPase subunit B	KQLDLYYAR	0.9994	13	2	585.317
45	SPRG_07890T0	1	V-type proton ATPase subunit B	SVDLQMFETHAK	0.9994	13	3	469.232
45	SPRG_07890T0	1	V-type proton ATPase subunit B	HTHCEFTGDVLK	0.9994	13	3	478.217
45	SPRG_07890T0	1	V-type proton ATPase subunit B	LALTTAEYLAYER	0.9928	13	2	757.328
45	SPRG_07890T0	1	V-type proton ATPase subunit B	QIFPPINVLPSLSR	0.9756	13	2	790.896
45	SPRG_07890T0	1	V-type proton ATPase subunit B	AVVQVFEGTDGIDNR	0.9994	13	2	810.393
45	SPRG_07890T0	1	V-type proton ATPase subunit B	FAEIVNLTLSTGEVR	0.9992	13	2	824.898
45	SPRG_07890T0	1	V-type proton ATPase subunit B	TISGVNGPLVILENVK	0.9994	13	2	826.949
45	SPRG_07890T0	1	V-type proton ATPase subunit B	GYPGYMYTDLSTIYER	0.9994	13	2	964.896
45	SPRG_07890T0	1	V-type proton ATPase subunit B	IPLFSAAGLPHNEIAAQICR	0.9994	13	3	723.032
45	SPRG_07890T0	1	V-type proton ATPase subunit B	AIDGAPPVVAEDYLDIEGQPINPSCR	0.9994	13	2	1393.13
46	SPRG_12911T0	1	GTP-binding protein YchF	FNWLCNK	0.9681	12	2	485.717
46	SPRG_12911T0	1	GTP-binding protein YchF	ALEWLQDGK	0.9861	12	2	530.273
46	SPRG_12911T0	1	GTP-binding protein YchF	IGIVGLPNVGK	0.9997	12	2	533.825
46	SPRG_12911T0	1	GTP-binding protein YchF	KMEYEALVK	0.9997	12	2	563.788
46	SPRG_12911T0	1	GTP-binding protein YchF	DIQIIQQELR	0.9997	12	2	628.338
46	SPRG_12911T0	1	GTP-binding protein YchF	YLPLIAEFVASR	0.9997	12	2	689.879
46	SPRG_12911T0	1	GTP-binding protein YchF	DVTHVEGNVDPVR	0.9997	12	3	479.564
46	SPRG_12911T0	1	GTP-binding protein YchF	GFIMAEVQSFADLK	0.999	12	2	778.374
46	SPRG_12911T0	1	GTP-binding protein YchF	KAPQAAGVIHTDFEK	0.9997	12	3	537.93
46	SPRG_12911T0	1	GTP-binding protein YchF	YKPASEVPPVIHVTDIAGLVK	0.9997	12	3	745.073
46	SPRG_12911T0	1	GTP-binding protein YchF	GAAEGAGLGNNFLSHIQAVDAIYHMVR	0.9997	12	4	707.624
46	SPRG_12911T0	1	GTP-binding protein YchF	LNIPAENFPFCTIEPNQAIIPVPDQR	0.9997	12	3	994.813
47	SPRG_00337T0	1	hypothetical protein	IPTVLCR	0.9748	12	2	424.193
47	SPRG_00337T0	1	hypothetical protein	KPLLESGTLGTK	0.9994	12	2	622.334
47	SPRG_00337T0	1	hypothetical protein	VPSEITTAEFLEK	0.9994	12	2	732.362
47	SPRG_00337T0	1	hypothetical protein	FAADPSTYIETVR	0.9994	12	2	735.312
47	SPRG_00337T0	1	hypothetical protein	DAADDNIPMCTLR	0.9994	12	2	740.784
47	SPRG_00337T0	1	hypothetical protein	NFPSLIEHCIEWAR	0.9994	12	2	880.908
47	SPRG_00337T0	1	hypothetical protein	AQFEDVFVVPFGDVAK	0.9994	12	2	884.422
47	SPRG_00337T0	1	hypothetical protein	ILQLIHNFPEDHLTK	0.9952	12	3	606.632
47	SPRG_00337T0	1	hypothetical protein	DSSNSLGLNMYLLQEPAEPEK	0.9973	12	2	1168.05
47	SPRG_00337T0	1	hypothetical protein	IITDISSDEDGLVSLLGPDEDGK	0.9994	12	2	1194.58
47	SPRG_00337T0	1	hypothetical protein	FPQAATDLNFEDFPNHLDFVR	0.9994	12	3	831.72
47	SPRG_00337T0	1	hypothetical protein	APATFAEFAVAHELPAWAPSTETIAENDEELAAQQAAK	0.9994	12	4	999.678
48	SPRG_00260T0	1	hypothetical protein	DVQLVTSK	0.9992	12	2	445.239
48	SPRG_00260T0	1	hypothetical protein	DPICEIR	0.9976	12	2	446.179
48	SPRG_00260T0	1	hypothetical protein	GGDAPAPVAAPVK	0.9994	12	2	575.316
48	SPRG_00260T0	1	hypothetical protein	DVFTLSDVNLK	0.9994	12	2	625.819
48	SPRG_00260T0	1	hypothetical protein	AAAAAPAKPAAVAVAPR	0.9994	12	3	501.612
48	SPRG_00260T0	1	hypothetical protein	TSNPDQIEFVASFK	0.9994	12	2	791.875
48	SPRG_00260T0	1	hypothetical protein	AAPAPVVEKDPICEIR	0.9994	12	3	585.295
48	SPRG_00260T0	1	hypothetical protein	LIFDSAVSSVEIVNCK	0.9973	12	2	885.416
48	SPRG_00260T0	1	hypothetical protein	ITANDTVSSDVSDLYAH	0.9994	12	2	904.412
48	SPRG_00260T0	1	hypothetical protein	KPAGPVMTLLAPIQECMK	0.9994	12	3	658.308
48	SPRG_00260T0	1	hypothetical protein	IEAYDEYTAAYLAPFLAACTK	0.9994	12	2	1185.54
48	SPRG_00260T0	1	hypothetical protein	SSEMNVAFPVAEGAEEYIERPIPEQFVHR	0.9994	12	4	837.631
49	SPRG_20160T0	1	hypothetical protein	IIEAVADPECR	0.9997	12	2	631.3
49	SPRG_20160T0	1	hypothetical protein	QTAVIIDNMCK	0.9997	12	2	641.266
49	SPRG_20160T0	1	hypothetical protein	IEFDSILQTLK	0.9997	12	2	653.842
49	SPRG_20160T0	1	hypothetical protein	APSPTVAANLSEALK	0.9997	12	2	734.839
49	SPRG_20160T0	1	hypothetical protein	LVEEPAEALLFTPK	0.9997	12	2	778.918
49	SPRG_20160T0	1	hypothetical protein	TVEAPALAIMEPLLVR	0.9997	12	2	869.973
49	SPRG_20160T0	1	hypothetical protein	AGALDLIHDLSELHPVQVSR	0.9997	12	3	724.036
49	SPRG_20160T0	1	hypothetical protein	DVSSLTALLNEGLTSTDANHR	0.9997	12	3	738.691
49	SPRG_20160T0	1	hypothetical protein	LEPYVTPVLGNVLDLYTDKK	0.9997	12	3	759.735
49	SPRG_20160T0	1	hypothetical protein	QAFGTTPENMAVAAGHVAELAAGAK	0.9997	12	3	804.687
49	SPRG_20160T0	1	hypothetical protein	CLPDIIPNATEQMWDTRPEVK	0.9997	12	3	834.713
49	SPRG_20160T0	1	hypothetical protein	VFESIENR	0.9873	12	2	497.254
50	SPRG_06576T0	1	hypothetical protein	LPPIGEFMK	0.9992	12	2	516.277
50	SPRG_06576T0	1	hypothetical protein	YIDPSYMIR	0.9886	12	2	579.283
50	SPRG_06576T0	1	hypothetical protein	KLPPIGEFMK	0.9983	12	2	580.313
50	SPRG_06576T0	1	hypothetical protein	TIDNDVDLLDR	0.9997	12	2	644.825
50	SPRG_06576T0	1	hypothetical protein	AANIIAEECQQR	0.9997	12	2	696.327
50	SPRG_06576T0	1	hypothetical protein	SFGFNTAVEEAQR	0.9997	12	2	728.365
50	SPRG_06576T0	1	hypothetical protein	IMSQDDVILGDIR	0.9997	12	2	737.857
50	SPRG_06576T0	1	hypothetical protein	AGPRPTLYFEPSEVK	0.969	12	2	845.926
50	SPRG_06576T0	1	hypothetical protein	NIDTQDKLDETDYTDRK	0.9634	12	3	690.657
50	SPRG_06576T0	1	hypothetical protein	ETYLLPVPHLSTWIPDGNK	0.9997	12	3	727.369
50	SPRG_06576T0	1	hypothetical protein	IIEFLTTHGVNQLYVIGGDGTHR	0.9997	12	3	847.423
50	SPRG_06576T0	1	hypothetical protein	EAPLMLTPDVVSTIHHSGGTILGSNR	0.9997	12	4	680.338
51	SPRG_06983T0	1	DEAD-box ATP-dependent RNA helicase 15	RDVQDIFK	0.9975	12	2	510.775
51	SPRG_06983T0	1	DEAD-box ATP-dependent RNA helicase 15	ILVTTDLFGR	0.9994	12	2	567.812
51	SPRG_06983T0	1	DEAD-box ATP-dependent RNA helicase 15	HFVMDECDK	0.9994	12	2	593.226
51	SPRG_06983T0	1	DEAD-box ATP-dependent RNA helicase 15	DFLLKPECLR	0.9994	12	2	640.318
51	SPRG_06983T0	1	DEAD-box ATP-dependent RNA helicase 15	NTPPHILVGTPGR	0.9994	12	3	453.579
51	SPRG_06983T0	1	DEAD-box ATP-dependent RNA helicase 15	LTLHGLQQYFIK	0.9994	12	3	487.604
51	SPRG_06983T0	1	DEAD-box ATP-dependent RNA helicase 15	ELAFQIAHEYER	0.9994	12	3	502.576
51	SPRG_06983T0	1	DEAD-box ATP-dependent RNA helicase 15	TAVFYGGVPIVQNR	0.9994	12	2	760.899
51	SPRG_06983T0	1	DEAD-box ATP-dependent RNA helicase 15	FCQDPMEIYVDDETK	0.9994	12	2	939.87
51	SPRG_06983T0	1	DEAD-box ATP-dependent RNA helicase 15	VNIVINYDFPNDSDQYLHR	0.9994	12	3	774.701
51	SPRG_06983T0	1	DEAD-box ATP-dependent RNA helicase 15	YQDDELLDYGEDDEVTTTAEK	0.9994	12	2	1225.02
51	SPRG_06983T0	1	DEAD-box ATP-dependent RNA helicase 15	LLNECNFPAICITSDLAQDER	0.9994	12	2	1229.04
52	SPRG_05102T0	1	AGC/AKT protein kinase	LENILMDDK	0.9997	12	2	545.742
52	SPRG_05102T0	1	AGC/AKT protein kinase	LSVDDFDLMK	0.9997	12	2	591.781
52	SPRG_05102T0	1	AGC/AKT protein kinase	LFLPGWATAQR	0.9997	12	2	630.324
52	SPRG_05102T0	1	AGC/AKT protein kinase	NGAIALIESSHR	0.9997	12	2	634.331
52	SPRG_05102T0	1	AGC/AKT protein kinase	DVVFTPVFSEDAK	0.9992	12	2	727.346
52	SPRG_05102T0	1	AGC/AKT protein kinase	ALDEGYGIVVPNPNK	0.9975	12	2	793.402
52	SPRG_05102T0	1	AGC/AKT protein kinase	TFCGTAEYIAPELLK	0.9997	12	2	851.406
52	SPRG_05102T0	1	AGC/AKT protein kinase	LGSGPSGAQEIMDHPFFASIDWDK	0.9997	12	3	874.365
52	SPRG_05102T0	1	AGC/AKT protein kinase	AMYWEVNHDVGFQQPLEGDAPHR	0.9997	12	4	678.799
52	SPRG_05102T0	1	AGC/AKT protein kinase	VPIPGSSSPEEHMDSVWDAFVAPSEAK	0.9997	12	3	957.071
52	SPRG_05102T0	1	AGC/AKT protein kinase	KEMEAPFKPTVTGEHDTTNVAGVFLR	0.998	12	4	723.349
52	SPRG_05102T0	1	AGC/AKT protein kinase	NRPADIPLPTGTSDDSFLNTATNTFRPDPSAPK	0.9997	12	3	1171.89
53	SPRG_13433T0	1	hypothetical protein	DDLSLVSTR	0.9881	11	2	503.26
53	SPRG_13433T0	1	hypothetical protein	RLPEAAFFAR	0.9994	11	2	589.316
53	SPRG_13433T0	1	hypothetical protein	DFDAANAILPR	0.9994	11	2	601.781
53	SPRG_13433T0	1	hypothetical protein	LPSDQMDAVAR	0.9994	11	2	601.788
53	SPRG_13433T0	1	hypothetical protein	DLGSCDVFPQK	0.9994	11	2	627.74
53	SPRG_13433T0	1	hypothetical protein	AANDVHVSATDMQHK	0.9991	11	2	820.39
53	SPRG_13433T0	1	hypothetical protein	VIWATNNEIQTASLK	0.9994	11	2	844.38
53	SPRG_13433T0	1	hypothetical protein	SYQPDQIGDVLGAWR	0.9994	11	2	852.901
53	SPRG_13433T0	1	hypothetical protein	GPDCIAFYDWDDLR	0.9994	11	2	866.342
53	SPRG_13433T0	1	hypothetical protein	FLESQGFKEEALQLSTDPDQR	0.9994	11	3	813.392
53	SPRG_13433T0	1	hypothetical protein	GVNCVDYYPGGDKPYLISGSDDK	0.9994	11	3	836.699
54	SPRG_01592T0	1	GTP-binding nuclear protein Ran	HLTGEFEK	0.9526	11	2	480.733
54	SPRG_01592T0	1	GTP-binding nuclear protein Ran	LILVGDGGVGK	0.9783	11	2	514.303
54	SPRG_01592T0	1	GTP-binding nuclear protein Ran	FETNFGPIK	0.9993	11	2	526.749
54	SPRG_01592T0	1	GTP-binding nuclear protein Ran	RHLTGEFEK	0.958	11	2	558.756
54	SPRG_01592T0	1	GTP-binding nuclear protein Ran	NLQYFDISAK	0.9993	11	2	599.791
54	SPRG_01592T0	1	GTP-binding nuclear protein Ran	KNLQYFDISAK	0.9994	11	2	663.818
54	SPRG_01592T0	1	GTP-binding nuclear protein Ran	FNCWDTAGQEK	0.9994	11	2	672.757
54	SPRG_01592T0	1	GTP-binding nuclear protein Ran	VCENIPIVLCGNK	0.9994	11	2	747.347
54	SPRG_01592T0	1	GTP-binding nuclear protein Ran	AAAINAPLPDEDDDI	0.9992	11	2	770.317
54	SPRG_01592T0	1	GTP-binding nuclear protein Ran	SNYQFEKPFLWLAR	0.9994	11	2	899.951
54	SPRG_01592T0	1	GTP-binding nuclear protein Ran	LVGDNNLTFVEAAALAPPEVVMEQSHIASLEADR	0.9994	11	3	1202.87
55	SPRG_19406T0	1	serine/threonine protein kinase	YHESLALGPR	0.9993	11	2	571.795
55	SPRG_19406T0	1	serine/threonine protein kinase	DTLVGSSGLGSNR	0.9994	11	2	631.776
55	SPRG_19406T0	1	serine/threonine protein kinase	GQLELSPDTVVK	0.9993	11	2	643.342
55	SPRG_19406T0	1	serine/threonine protein kinase	GLAPPPSGAGTLQR	0.9646	11	2	661.351
55	SPRG_19406T0	1	serine/threonine protein kinase	KKEEEQDLAHFK	0.9992	11	2	751.339
55	SPRG_19406T0	1	serine/threonine protein kinase	GNLTIPEYISPQAR	0.9994	11	2	779.897
55	SPRG_19406T0	1	serine/threonine protein kinase	NQKPPPLVESDEYSI	0.9989	11	2	858.424
55	SPRG_19406T0	1	serine/threonine protein kinase	GDKEIMDHPFFAPIDWNK	0.9994	11	3	726.008
55	SPRG_19406T0	1	serine/threonine protein kinase	DQIIHELETSNGQATLQQAR	0.9994	11	3	751.377
55	SPRG_19406T0	1	serine/threonine protein kinase	ANDQDYTRPSLLENHDIVR	0.9994	11	3	752.691
55	SPRG_19406T0	1	serine/threonine protein kinase	IDAGNAVPDTSNFPNSFTEQEITEIER	0.9994	11	2	1497.69
56	SPRG_08638T0	1	hypothetical protein	TVVAPIER	0.9984	10	2	442.744
56	SPRG_08638T0	1	hypothetical protein	DILIADPK	0.9994	10	2	442.755
56	SPRG_08638T0	1	hypothetical protein	KLFLDGVK	0.9954	10	2	460.27
56	SPRG_08638T0	1	hypothetical protein	DEGAGAFFK	0.9755	10	2	471.196
56	SPRG_08638T0	1	hypothetical protein	EQGVSSFWR	0.9991	10	2	548.268
56	SPRG_08638T0	1	hypothetical protein	AAFFGGYDTFR	0.9994	10	2	626.296
56	SPRG_08638T0	1	hypothetical protein	QYNGLVDCITK	0.9994	10	2	650.266
56	SPRG_08638T0	1	hypothetical protein	IMKDEGAGAFFK	0.9952	10	2	665.33
56	SPRG_08638T0	1	hypothetical protein	DPYTGIINCFTR	0.9994	10	2	723.315
56	SPRG_08638T0	1	hypothetical protein	ESGVVSFLTDLAAGGVAGGISK	0.9994	10	2	1018.03
57	SPRG_08221T0	1	alanyl-tRNA synthetase	LGEEDPTLK	0.9948	10	2	501.25
57	SPRG_08221T0	1	alanyl-tRNA synthetase	YGEQFLHAPR	0.9994	10	2	609.305
57	SPRG_08221T0	1	alanyl-tRNA synthetase	MSASTGQAAIEAGK	0.9994	10	2	661.272
57	SPRG_08221T0	1	alanyl-tRNA synthetase	AVFGETYPDNVR	0.9994	10	2	684.291
57	SPRG_08221T0	1	alanyl-tRNA synthetase	TTDNLQQAILDAK	0.9994	10	2	715.872
57	SPRG_08221T0	1	alanyl-tRNA synthetase	ALKPDQIAAVEGIVK	0.9994	10	2	776.436
57	SPRG_08221T0	1	alanyl-tRNA synthetase	TLSFAIADGAVPSNEGR	0.9994	10	2	852.919
57	SPRG_08221T0	1	alanyl-tRNA synthetase	LVPVVVEMLSGAFPELK	0.9994	10	2	914.499
57	SPRG_08221T0	1	alanyl-tRNA synthetase	DIIAQQLPVYVQDAPQAHAK	0.9994	10	3	735.713
57	SPRG_08221T0	1	alanyl-tRNA synthetase	ETDGSLVTLPSQHVDTGMGFER	0.9994	10	3	792.7
58	SPRG_11329T0	1	glutaryl-CoA dehydrogenase	AITGIPAFVPR	0.999	10	2	571.34
58	SPRG_11329T0	1	glutaryl-CoA dehydrogenase	LDGDHYILNGAK	0.9994	10	2	658.329
58	SPRG_11329T0	1	glutaryl-CoA dehydrogenase	EMGELGLLGPTIK	0.9994	10	2	687.364
58	SPRG_11329T0	1	glutaryl-CoA dehydrogenase	DTPGISTPYIEGK	0.9994	10	2	689.341
58	SPRG_11329T0	1	glutaryl-CoA dehydrogenase	SQFGAPLAANQLIQK	0.9994	10	2	793.424
58	SPRG_11329T0	1	glutaryl-CoA dehydrogenase	LQDAGPVSPEIISIVK	0.9994	10	2	833.437
58	SPRG_11329T0	1	glutaryl-CoA dehydrogenase	DMLGGNGVSDEYHVVR	0.9994	10	2	874.408
58	SPRG_11329T0	1	glutaryl-CoA dehydrogenase	ASAFNYQDPLNLDSCLTDEER	0.9994	10	2	1224.01
58	SPRG_11329T0	1	glutaryl-CoA dehydrogenase	HSMNLEAVNTYEGTHDVHALILGR	0.9994	10	4	674.099
58	SPRG_11329T0	1	glutaryl-CoA dehydrogenase	YLPQLAAGDLIGCFGLTEPNHGSDPSSMETR	0.9994	10	3	1113.46
59	SPRG_05283T0	1	T-complex protein 1 subunit gamma	IDDIVSGLAK	0.9991	10	2	515.781
59	SPRG_05283T0	1	T-complex protein 1 subunit gamma	IPGGELEDSR	0.9994	10	2	536.723
59	SPRG_05283T0	1	T-complex protein 1 subunit gamma	NLQDALQVAR	0.9862	10	2	564.286
59	SPRG_05283T0	1	T-complex protein 1 subunit gamma	AVAEALEVIPR	0.9994	10	2	584.314
59	SPRG_05283T0	1	T-complex protein 1 subunit gamma	AEEIQESDIGSK	0.9991	10	2	653.299
59	SPRG_05283T0	1	T-complex protein 1 subunit gamma	TLLQNCGASVVR	0.9993	10	2	653.822
59	SPRG_05283T0	1	T-complex protein 1 subunit gamma	VLLLDCPLEYK	0.9994	10	2	676.343
59	SPRG_05283T0	1	T-complex protein 1 subunit gamma	GVSDLAQHYFVK	0.9994	10	2	682.337
59	SPRG_05283T0	1	T-complex protein 1 subunit gamma	AHEIEGVEQWPFK	0.9994	10	2	785.379
59	SPRG_05283T0	1	T-complex protein 1 subunit gamma	NVVFEPLLLPGGGATEMR	0.9994	10	2	950.488
60	SPRG_00922T0	1	ATP-dependent RNA helicase eIF4A	KVDWLTEK	0.9994	10	2	509.777
60	SPRG_00922T0	1	ATP-dependent RNA helicase eIF4A	DQIYDVFR	0.9962	10	2	528.228
60	SPRG_00922T0	1	ATP-dependent RNA helicase eIF4A	VLITTDLLAR	0.9994	10	2	557.827
60	SPRG_00922T0	1	ATP-dependent RNA helicase eIF4A	ETQALILAPTR	0.999	10	2	606.841
60	SPRG_00922T0	1	ATP-dependent RNA helicase eIF4A	GFKDQIYDVFR	0.9994	10	3	463.231
60	SPRG_00922T0	1	ATP-dependent RNA helicase eIF4A	LFVLDEADEMLSR	0.9994	10	2	777.374
60	SPRG_00922T0	1	ATP-dependent RNA helicase eIF4A	DFTVSAMHGDMEQR	0.9994	10	2	812.354
60	SPRG_00922T0	1	ATP-dependent RNA helicase eIF4A	GIDVQQVSLVINYDLPTNR	0.9994	10	2	1072.54
60	SPRG_00922T0	1	ATP-dependent RNA helicase eIF4A	AVKPILLGHDCIAQAQSGTGK	0.9994	10	3	718.37
60	SPRG_00922T0	1	ATP-dependent RNA helicase eIF4A	DIEQFYNTQIDEMPMDVADLI	0.9988	10	2	1250.5
61	SPRG_08112T0	1	hypothetical protein	SLSPLPIIYTVR	0.9994	10	2	679.872
61	SPRG_08112T0	1	hypothetical protein	VELYVIPAGEASK	0.9988	10	2	688.343
61	SPRG_08112T0	1	hypothetical protein	WTGASVPIDVLATVVK	0.9993	10	2	828.411
61	SPRG_08112T0	1	hypothetical protein	VDLLASTEPAFVADQVAR	0.9994	10	2	951.482
61	SPRG_08112T0	1	hypothetical protein	SLNQGGAYPDAPGPIFDLLR	0.9994	10	2	1051
61	SPRG_08112T0	1	hypothetical protein	IPDSYFLSLTSPNLHAVTK	0.9994	10	3	701.698
61	SPRG_08112T0	1	hypothetical protein	GVPFVQIPTSLLACVDSSIGGK	0.9984	10	2	1117.54
61	SPRG_08112T0	1	hypothetical protein	EIPCKDYIVQVGHGLLASVPAQLK	0.9994	10	3	875.448
61	SPRG_08112T0	1	hypothetical protein	TLTPVTHPALPAAAAPGQLSVAEIETLR	0.9994	10	3	942.166
61	SPRG_08112T0	1	hypothetical protein	ILHVLEPQVMVQPTGPLQGSVHVPGSK	0.9994	10	4	712.633
62	SPRG_10439T0	1	elongation factor 1-alpha 1	QMIVAINK	0.9667	10	2	458.748
62	SPRG_10439T0	1	elongation factor 1-alpha 1	LPLQDVYK	0.9994	10	2	488.261
62	SPRG_10439T0	1	elongation factor 1-alpha 1	IGGIGTVPVGR	0.9994	10	2	513.302
62	SPRG_10439T0	1	elongation factor 1-alpha 1	YAWVLDNLK	0.9992	10	2	561.293
62	SPRG_10439T0	1	elongation factor 1-alpha 1	QTVAVGVIHGVVK	0.9994	10	2	653.866
62	SPRG_10439T0	1	elongation factor 1-alpha 1	EHALLAFTLGVR	0.9994	10	2	663.865
62	SPRG_10439T0	1	elongation factor 1-alpha 1	YFFTVIDAPGHR	0.9994	10	2	711.854
62	SPRG_10439T0	1	elongation factor 1-alpha 1	SVEMHHESLPEAVPGDNVGFNVK	0.9994	10	3	836.718
62	SPRG_10439T0	1	elongation factor 1-alpha 1	VETGVLKPGMVVQFGPVGLQTEVK	0.9994	10	3	843.459
62	SPRG_10439T0	1	elongation factor 1-alpha 1	SGDACMVILEPTKPMTVESFQEYPPLGR	0.9994	10	3	1047.81
63	SPRG_02287T0	1	hypothetical protein	SDYTLPR	0.9982	10	2	426.213
63	SPRG_02287T0	1	hypothetical protein	LNPYTLVAR	0.9958	10	2	523.79
63	SPRG_02287T0	1	hypothetical protein	HVMTNANLGR	0.9992	10	2	564.788
63	SPRG_02287T0	1	hypothetical protein	NIPGIELVPVER	0.9993	10	2	668.377
63	SPRG_02287T0	1	hypothetical protein	LINSDEIQSVIR	0.9994	10	2	693.874
63	SPRG_02287T0	1	hypothetical protein	LNLLSLAPGGHVGR	0.9994	10	3	468.6
63	SPRG_02287T0	1	hypothetical protein	AGHQHSAESWGTGR	0.9994	10	2	740.841
63	SPRG_02287T0	1	hypothetical protein	SAFEQLDSIYGTYTK	0.9994	10	2	861.895
63	SPRG_02287T0	1	hypothetical protein	IEQVSEIPLVLDDSVESTQK	0.9994	10	2	1115.06
63	SPRG_02287T0	1	hypothetical protein	VLSQIALPAVFTAPIRPDVVTFVHTNMNK	0.9994	10	4	795.394
64	SPRG_05568T0	1	V-type H	ISTDASLR	0.9991	9	2	431.71
64	SPRG_05568T0	1	V-type H	ESFNTAFR	0.9979	9	2	486.242
64	SPRG_05568T0	1	V-type H	GCVSIEDKDGK	0.9892	9	2	598.779
64	SPRG_05568T0	1	V-type H	AAVIGDTVGDPLK	0.9994	9	2	628.34
64	SPRG_05568T0	1	V-type H	VVENIPEDDPR	0.9974	9	2	641.815
64	SPRG_05568T0	1	V-type H	RGETYELLSQESR	0.9994	9	2	784.385
64	SPRG_05568T0	1	V-type H	DKTDALDAAGNTTAAIGK	0.9994	9	2	866.918
64	SPRG_05568T0	1	V-type H	LFEAVAGYGLGGSSIALFGR	0.9992	9	2	992.985
64	SPRG_05568T0	1	V-type H	HQFATIPGLLEGLPGHGPPDHAR	0.9994	9	3	806.414
65	SPRG_06776T0	1	hypothetical protein	DAEDGVGVAFIGR	0.9989	9	2	653.293
65	SPRG_06776T0	1	hypothetical protein	AAEQIAGVESQGR	0.9994	9	2	658.325
65	SPRG_06776T0	1	hypothetical protein	LVGILPLFDPPR	0.9994	9	2	668.894
65	SPRG_06776T0	1	hypothetical protein	IDQSSLTGESLPVTK	0.9994	9	2	787.904
65	SPRG_06776T0	1	hypothetical protein	GAPQICLDMDDNAESLR	0.9994	9	2	947.396
65	SPRG_06776T0	1	hypothetical protein	DGAMINLPADQLVPGDVIR	0.9994	9	2	997.51
65	SPRG_06776T0	1	hypothetical protein	GLGVSYSEGDVPMEEASWK	0.9994	9	2	1020.95
65	SPRG_06776T0	1	hypothetical protein	GSHIHDLDEEPSALQVYDQFVK	0.9994	9	3	843.062
65	SPRG_06776T0	1	hypothetical protein	IENNEAIDVVCHNTYPGNDTMWQK	0.9994	9	3	946.406
66	SPRG_10254T0	1	hypothetical protein	IESDSNVTYGR	0.9969	9	2	620.738
66	SPRG_10254T0	1	hypothetical protein	DALALQNEHVVR	0.9994	9	2	682.842
66	SPRG_10254T0	1	hypothetical protein	EQFADVAVFPVVLR	0.9994	9	2	795.403
66	SPRG_10254T0	1	hypothetical protein	IQNDANELANELGVR	0.9994	9	2	828.358
66	SPRG_10254T0	1	hypothetical protein	DSVMSDLSNIMDSVNATK	0.9994	9	2	963.898
66	SPRG_10254T0	1	hypothetical protein	LPGLLVIDTPGHESFTNLR	0.9994	9	3	693.703
66	SPRG_10254T0	1	hypothetical protein	VEETTTTAAEDEVEDLIELEK	0.9994	9	2	1182.53
66	SPRG_10254T0	1	hypothetical protein	TVSLIPTSAISGEGVPDLLMMLTK	0.9994	9	2	1237.12
66	SPRG_10254T0	1	hypothetical protein	VQDAEAGGITQQIGATFFPVEAIK	0.9994	9	2	1245.58
67	SPRG_14119T0	1	hypothetical protein	DDIPMLVK	0.9716	9	2	465.74
67	SPRG_14119T0	1	hypothetical protein	AVADPSDVEAR	0.9994	9	2	565.284
67	SPRG_14119T0	1	hypothetical protein	EAAGEILADEVLR	0.9994	9	2	693.346
67	SPRG_14119T0	1	hypothetical protein	HAIDYMLNHPAK	0.9994	9	2	713.352
67	SPRG_14119T0	1	hypothetical protein	IDAIVGVGGGSVLDTAK	0.9544	9	2	786.389
67	SPRG_14119T0	1	hypothetical protein	LMSSLDVPLGLEPLGYTK	0.9994	9	2	966.991
67	SPRG_14119T0	1	hypothetical protein	VVMDSLAQNGIIAHLYDQVR	0.9994	9	3	753.378
67	SPRG_14119T0	1	hypothetical protein	LKPTLGIVDPDNTATLPPNVAK	0.9994	9	3	758.746
67	SPRG_14119T0	1	hypothetical protein	YVPPGYECDHPMVPHGHSVVVTAPAVFR	0.9994	9	4	781.607
68	SPRG_00333T0	1	luminal-binding protein 2	LLPFEIINK	0.9978	9	2	543.788
68	SPRG_00333T0	1	luminal-binding protein 2	DAGTIAGLTVQR	0.9994	9	2	601.322
68	SPRG_00333T0	1	luminal-binding protein 2	KLLPFEIINK	0.9994	9	2	607.85
68	SPRG_00333T0	1	luminal-binding protein 2	NSLEGYLYNLK	0.9994	9	2	657.331
68	SPRG_00333T0	1	luminal-binding protein 2	MVQEAEENAEEDKK	0.9994	9	2	833.351
68	SPRG_00333T0	1	luminal-binding protein 2	NQATINPENTLFDVK	0.9994	9	2	852.404
68	SPRG_00333T0	1	luminal-binding protein 2	LADKIDDEDKDTVLK	0.9994	9	2	859.44
68	SPRG_00333T0	1	luminal-binding protein 2	EVNDAVVTVPAYFNDAQR	0.9994	9	2	1004.46
68	SPRG_00333T0	1	luminal-binding protein 2	VYQSTGGAGAGADDDDEDDHDEL	0.9994	9	2	1176.46
69	SPRG_05624T0	1	hypothetical protein	VIADDAPAVQR	0.9992	9	2	577.8
69	SPRG_05624T0	1	hypothetical protein	ALGQDPPADEETLVGK	0.9994	9	2	820.402
69	SPRG_05624T0	1	hypothetical protein	IQNTNHGEKPIMMR	0.9982	9	3	567.577
69	SPRG_05624T0	1	hypothetical protein	NTIVDCLKDPDASIR	0.9994	9	2	853.375
69	SPRG_05624T0	1	hypothetical protein	LIMEPPSGTTVPANMGGR	0.9994	9	2	914.446
69	SPRG_05624T0	1	hypothetical protein	LHDPAAIASLETLLASYK	0.9994	9	2	956.999
69	SPRG_05624T0	1	hypothetical protein	WSSIRPDVLAPMPIIDMAR	0.9994	9	3	723.364
69	SPRG_05624T0	1	hypothetical protein	EMLNYLVVSPNDQKPALCSR	0.9994	9	3	780.345
69	SPRG_05624T0	1	hypothetical protein	LLGQDDDEASEAMNDVLAQVATNTETSK	0.9994	9	3	989.113
70	SPRG_14046T0	1	hypothetical protein	HSEALASWR	0.9994	9	2	528.768
70	SPRG_14046T0	1	hypothetical protein	SHFEGVVEGLR	0.9994	9	2	615.298
70	SPRG_14046T0	1	hypothetical protein	EQYNELVQLR	0.9973	9	2	646.284
70	SPRG_14046T0	1	hypothetical protein	TYLETVQNELTK	0.9987	9	2	719.819
70	SPRG_14046T0	1	hypothetical protein	EALASNATALQSER	0.9994	9	2	730.819
70	SPRG_14046T0	1	hypothetical protein	EKDLEFNDLMDIK	0.9994	9	2	813.379
70	SPRG_14046T0	1	hypothetical protein	TLASLHDATSELEQLK	0.9994	9	2	878.447
70	SPRG_14046T0	1	hypothetical protein	NPTVPEGEQDQMDFYAVK	0.9994	9	2	1034.4
70	SPRG_14046T0	1	hypothetical protein	IILENTGATPLPLNGWQITSK	0.9994	9	2	1133.54
71	SPRG_06858T0	1	hypothetical protein	TASDVFATFR	0.9994	9	2	557.778
71	SPRG_06858T0	1	hypothetical protein	LPGTGHNVGLR	0.9994	9	2	560.802
71	SPRG_06858T0	1	hypothetical protein	DATNESLFLK	0.9994	9	2	569.292
71	SPRG_06858T0	1	hypothetical protein	LPHEAEMLAMR	0.9994	9	2	649.32
71	SPRG_06858T0	1	hypothetical protein	LLYGNGLPSEMR	0.9992	9	2	675.337
71	SPRG_06858T0	1	hypothetical protein	HAPSLEDLENLWR	0.9994	9	2	790.381
71	SPRG_06858T0	1	hypothetical protein	FAAPAPVAPASYVPIR	0.9994	9	2	813.943
71	SPRG_06858T0	1	hypothetical protein	AFLAATNDDAGVLQPASWTADGAHVK	0.9994	9	3	876.07
71	SPRG_06858T0	1	hypothetical protein	SGDVVLGHDDVDGVDDHPSIPYGWDNERPSR	0.9994	9	4	852.126
72	SPRG_10624T0	1	hypothetical protein	LEAAPQPAPEK	0.9994	9	2	575.795
72	SPRG_10624T0	1	hypothetical protein	SPSPSPTATELK	0.9994	9	2	607.803
72	SPRG_10624T0	1	hypothetical protein	TCSGLLPTLDATR	0.9992	9	2	697.343
72	SPRG_10624T0	1	hypothetical protein	AHLHALDIAQTVK	0.9994	9	3	472.928
72	SPRG_10624T0	1	hypothetical protein	HQLQHAEAEDVAK	0.9994	9	2	738.327
72	SPRG_10624T0	1	hypothetical protein	DSEQATTIAQLETEK	0.9994	9	2	832.36
72	SPRG_10624T0	1	hypothetical protein	AAYDALFSQCPLASLK	0.9994	9	2	872.42
72	SPRG_10624T0	1	hypothetical protein	EGADVPAYVPTLLVSADAK	0.9991	9	2	958.492
72	SPRG_10624T0	1	hypothetical protein	QLDDLVALSQSPEMDEAK	0.9994	9	2	994.923
73	SPRG_01077T0	1	hypothetical protein	DPSSDPTFIK	0.9993	9	2	553.773
73	SPRG_01077T0	1	hypothetical protein	HGETFTEYLR	0.9994	9	2	626.795
73	SPRG_01077T0	1	hypothetical protein	VPDGLAPIATLVR	0.9994	9	2	661.377
73	SPRG_01077T0	1	hypothetical protein	DVVDAMLELVEK	0.9994	9	2	680.815
73	SPRG_01077T0	1	hypothetical protein	HIETVGNEIVER	0.9994	9	2	698.36
73	SPRG_01077T0	1	hypothetical protein	LSDDQVEEFLLK	0.9994	9	2	718.315
73	SPRG_01077T0	1	hypothetical protein	HNALPTLAESGLNAFK	0.9994	9	2	841.926
73	SPRG_01077T0	1	hypothetical protein	AQTWLEGDSTPAYMIK	0.9994	9	2	905.882
73	SPRG_01077T0	1	hypothetical protein	VLPELQNQHDEFLLNELHR	0.9994	9	4	586.785
74	SPRG_06096T0	1	hypothetical protein	LLLENLFR	0.9961	9	2	509.289
74	SPRG_06096T0	1	hypothetical protein	EAYLSLPLSVR	0.978	9	2	624.296
74	SPRG_06096T0	1	hypothetical protein	TTLDDLSASALR	0.9994	9	2	631.828
74	SPRG_06096T0	1	hypothetical protein	TQLDALLATLQK	0.9994	9	2	657.861
74	SPRG_06096T0	1	hypothetical protein	MVGTTAQHLEGVLR	0.9994	9	2	764.364
74	SPRG_06096T0	1	hypothetical protein	APMVASLIPQVSASLTK	0.9994	9	2	856.917
74	SPRG_06096T0	1	hypothetical protein	FGAENMGVVSHLQGVEK	0.9993	9	3	601.282
74	SPRG_06096T0	1	hypothetical protein	GAASVPATEEDELEMQITQENLAR	0.9994	9	2	1301.55
74	SPRG_06096T0	1	hypothetical protein	LIVSHQAQNALQPSDGYDLATNILK	0.9994	9	3	903.781
75	SPRG_03249T0	1	S-adenosylmethionine synthase	TAAYGHFGR	0.9937	9	2	490.238
75	SPRG_03249T0	1	S-adenosylmethionine synthase	NLVHHGLCK	0.9958	9	2	533.77
75	SPRG_03249T0	1	S-adenosylmethionine synthase	TVYHLNPSGR	0.9957	9	2	572.285
75	SPRG_03249T0	1	S-adenosylmethionine synthase	NGTLDWVRPDGK	0.9994	9	2	679.342
75	SPRG_03249T0	1	S-adenosylmethionine synthase	NFDLRPGCIQR	0.9913	9	3	455.551
75	SPRG_03249T0	1	S-adenosylmethionine synthase	DHEDFTWETIK	0.9994	9	2	710.81
75	SPRG_03249T0	1	S-adenosylmethionine synthase	FVIGGPHGDAGLTGR	0.9994	9	2	727.371
75	SPRG_03249T0	1	S-adenosylmethionine synthase	EGVTDDDLVEIVNK	0.9994	9	2	773.382
75	SPRG_03249T0	1	S-adenosylmethionine synthase	IIIDTYGGWGAHGGGAFSGK	0.9992	9	3	655.318
76	SPRG_08060T0	1	hypothetical protein	KLADILGLDK	0.9994	9	2	543.312
76	SPRG_08060T0	1	hypothetical protein	ATEEELAMAQQDR	0.9994	9	2	746.342
76	SPRG_08060T0	1	hypothetical protein	FTVSGIPVGETDEVPR	0.9994	9	2	851.925
76	SPRG_08060T0	1	hypothetical protein	VKDFSIADIVNFPVR	0.9994	9	2	860.447
76	SPRG_08060T0	1	hypothetical protein	YVEHSERPVATNELK	0.9994	9	2	886.441
76	SPRG_08060T0	1	hypothetical protein	IDLEEFETLIAPLLDR	0.9994	9	2	943.97
76	SPRG_08060T0	1	hypothetical protein	LNDMEDWLYSDEGFDSIK	0.9994	9	2	1088.97
76	SPRG_08060T0	1	hypothetical protein	VEAPPAPSATADDNAESDKMDLD	0.994	9	2	1180.02
76	SPRG_08060T0	1	hypothetical protein	LANSTDEAYSHWTDEDCNTLR	0.9994	9	3	829.67
77	SPRG_03957T0	1	hypothetical protein	LPNTFVVR	0.9888	9	2	473.241
77	SPRG_03957T0	1	hypothetical protein	DANDPNPLLR	0.9548	9	2	562.791
77	SPRG_03957T0	1	hypothetical protein	NIEQVLLEFK	0.9975	9	2	616.805
77	SPRG_03957T0	1	hypothetical protein	ITEYLCEPLR	0.9988	9	2	641.788
77	SPRG_03957T0	1	hypothetical protein	NIAANTNMPAGMAELAK	0.9988	9	2	858.915
77	SPRG_03957T0	1	hypothetical protein	LYDINPELVDEQGFLDMLR	0.9988	9	2	1140.53
77	SPRG_03957T0	1	hypothetical protein	MAPPLVTLLSTEPEIQYVALR	0.9988	9	2	1171.07
77	SPRG_03957T0	1	hypothetical protein	AVVLSEKPVISDDTFTLEPSILDELIGK	0.9988	9	3	1010.19
77	SPRG_03957T0	1	hypothetical protein	ELISDSNPTVVANAVAALSEISENGGAHQFK	0.9988	9	3	1056.81
78	SPRG_07998T0	1	hypothetical protein	FDSLNTAFR	0.9994	9	2	535.758
78	SPRG_07998T0	1	hypothetical protein	MDIPYCIVK	0.9992	9	2	564.259
78	SPRG_07998T0	1	hypothetical protein	EQVSAPPAVIK	0.9886	9	2	569.816
78	SPRG_07998T0	1	hypothetical protein	AQFNDESTHR	0.9994	9	3	402.175
78	SPRG_07998T0	1	hypothetical protein	KGADPLFPSAPK	0.9994	9	2	614.296
78	SPRG_07998T0	1	hypothetical protein	KMDIPYCIVK	0.9993	9	2	628.297
78	SPRG_07998T0	1	hypothetical protein	YGLNHVTSLIENK	0.9994	9	2	744.352
78	SPRG_07998T0	1	hypothetical protein	VPPSINQFTNTLDK	0.9994	9	2	787.398
78	SPRG_07998T0	1	hypothetical protein	NAAVVALTQVNKEDK	0.9994	9	2	800.428
79	SPRG_06902T0	1	hypothetical protein	MDPSVLGYGTVGK	0.9994	9	2	662.328
79	SPRG_06902T0	1	hypothetical protein	LLNTMVDAVGATLR	0.9994	9	2	737.346
79	SPRG_06902T0	1	hypothetical protein	KGDVILADTPEGIR	0.9994	9	2	742.397
79	SPRG_06902T0	1	hypothetical protein	VVSPPSADAHALESAR	0.9994	9	3	536.265
79	SPRG_06902T0	1	hypothetical protein	IIEQLPNDPSIGQLAR	0.9994	9	2	882.467
79	SPRG_06902T0	1	hypothetical protein	AFSDALLDLNTTDEAVK	0.9994	9	2	911.941
79	SPRG_06902T0	1	hypothetical protein	TVPWFLENMPAAYFR	0.9994	9	2	921.427
79	SPRG_06902T0	1	hypothetical protein	ASSPLIVEGANLFTTPEAR	0.9994	9	2	986.998
79	SPRG_06902T0	1	hypothetical protein	EGLQYVETLPESNLANIAVSYLK	0.9994	9	2	1276.09
80	SPRG_04572T0	1	phosphoglycerate mutase	YQIVLIR	0.9981	9	2	452.772
80	SPRG_04572T0	1	phosphoglycerate mutase	HYGALQGLNK	0.9988	9	2	550.791
80	SPRG_04572T0	1	phosphoglycerate mutase	YGIDQVMVWR	0.9988	9	2	641.811
80	SPRG_04572T0	1	phosphoglycerate mutase	HGESQWNVDNK	0.9988	9	2	657.293
80	SPRG_04572T0	1	phosphoglycerate mutase	FTGWHDVPLSAK	0.9954	9	3	453.2
80	SPRG_04572T0	1	phosphoglycerate mutase	EELPFTESLATTK	0.9988	9	2	733.371
80	SPRG_04572T0	1	phosphoglycerate mutase	AAGFSFDQAYTSVLK	0.9988	9	2	802.876
80	SPRG_04572T0	1	phosphoglycerate mutase	VVPYWNDVIVPSIK	0.9988	9	2	814.945
80	SPRG_04572T0	1	phosphoglycerate mutase	SYAIPPPALEESSEYYPGNDAK	0.9988	9	2	1199.54
81	SPRG_05359T0	1	hypothetical protein	IGSIDLPR	0.9982	8	2	435.744
81	SPRG_05359T0	1	hypothetical protein	NSLEYISENFK	0.9994	8	2	672.326
81	SPRG_05359T0	1	hypothetical protein	LSSILDHLEGTIAK	0.9994	8	2	748.885
81	SPRG_05359T0	1	hypothetical protein	NLLDAKDEALQELK	0.9994	8	2	800.381
81	SPRG_05359T0	1	hypothetical protein	CVGPLMQLIMNGLDQESK	0.9994	8	2	1011.43
81	SPRG_05359T0	1	hypothetical protein	AAALGTLTDADLGAAHTAAVVVAK	0.9994	8	2	1104.05
81	SPRG_05359T0	1	hypothetical protein	NWPEILPALMTNVTTGTDNAK	0.9994	8	2	1143.5
81	SPRG_05359T0	1	hypothetical protein	GQLVEPALGGIGNFIAQLATDANR	0.9994	8	2	1213.11
82	SPRG_06544T0	1	hypothetical protein	STLLAELK	0.9563	8	2	437.754
82	SPRG_06544T0	1	hypothetical protein	SNEELNILK	0.9846	8	2	530.287
82	SPRG_06544T0	1	hypothetical protein	SACAGIGTDENK	0.9975	8	2	606.265
82	SPRG_06544T0	1	hypothetical protein	GLGTDEYALACAIVR	0.9994	8	2	799.373
82	SPRG_06544T0	1	hypothetical protein	LIQLLAQPIEEAEAQIVR	0.9994	8	3	678.715
82	SPRG_06544T0	1	hypothetical protein	ALNHADLQIDNWCHEIK	0.9994	8	3	689.319
82	SPRG_06544T0	1	hypothetical protein	NYQNDMVVVLADDLGGDLKK	0.9994	8	3	736.358
82	SPRG_06544T0	1	hypothetical protein	FYLSVVNQMQQPFNPEIHTQAK	0.9994	8	3	873.761
83	SPRG_04702T0	1	40S ribosomal protein S2	MSLVPVR	0.9977	8	2	401.229
83	SPRG_04702T0	1	40S ribosomal protein S2	GTGLCAAPAPK	0.9899	8	2	516.252
83	SPRG_04702T0	1	40S ribosomal protein S2	ESEIVDYFLK	0.9988	8	2	621.801
83	SPRG_04702T0	1	40S ribosomal protein S2	TPYQEHADFLSK	0.9988	8	2	718.345
83	SPRG_04702T0	1	40S ribosomal protein S2	LLGMAGIEDCYTSAR	0.9988	8	2	823.367
83	SPRG_04702T0	1	40S ribosomal protein S2	AFVAVGDHAGHIGLGVK	0.9988	8	3	549.948
83	SPRG_04702T0	1	40S ribosomal protein S2	GYWGNMSGLPHTVCNK	0.9988	8	3	603.924
83	SPRG_04702T0	1	40S ribosomal protein S2	NTYSYLTPDLWAENK	0.9988	8	2	907.928
84	SPRG_15850T0	1	hypothetical protein	AGLDEATVATR	0.9994	8	2	552.284
84	SPRG_15850T0	1	hypothetical protein	DTILHIADKK	0.9994	8	2	577.324
84	SPRG_15850T0	1	hypothetical protein	EGSVGAAETFQR	0.9989	8	2	626.298
84	SPRG_15850T0	1	hypothetical protein	WLRPGGEVFFR	0.9994	8	3	455.239
84	SPRG_15850T0	1	hypothetical protein	DKDVLEMAAGIGR	0.9989	8	2	695.845
84	SPRG_15850T0	1	hypothetical protein	VLHELEIPEILAK	0.9994	8	3	501.953
84	SPRG_15850T0	1	hypothetical protein	LLISDYCCGEAETQTTR	0.9994	8	2	997.933
84	SPRG_15850T0	1	hypothetical protein	IADAAASVTAVEFIEDFHK	0.9994	8	3	678.637
85	SPRG_10669T0	1	hypothetical protein	AIEHYTALAER	0.9993	8	2	637.317
85	SPRG_10669T0	1	hypothetical protein	HPGQGGQPATVQAPASSR	0.9994	8	2	873.388
85	SPRG_10669T0	1	hypothetical protein	GCAAILNPFAQVDFMSK	0.996	8	2	929.41
85	SPRG_10669T0	1	hypothetical protein	FSWNNWPVNALEQTR	0.9994	8	2	931.423
85	SPRG_10669T0	1	hypothetical protein	NLLEAPQADAQLIMDSR	0.9994	8	2	942.958
85	SPRG_10669T0	1	hypothetical protein	IMMFVGGPATTGPGAIVNR	0.9994	8	2	944.967
85	SPRG_10669T0	1	hypothetical protein	DFTTQQVQDFLGLASTR	0.9994	8	2	963.961
85	SPRG_10669T0	1	hypothetical protein	VTTICGPWSVDPEDIESLKR	0.9994	8	3	764.368
86	SPRG_02805T0	1	phosphoenolpyruvate carboxykinase	KLATEFR	0.9934	8	2	432.747
86	SPRG_02805T0	1	phosphoenolpyruvate carboxykinase	VPDYYNIEK	0.9977	8	2	570.77
86	SPRG_02805T0	1	phosphoenolpyruvate carboxykinase	DAMLENVWLDGQK	0.9988	8	2	759.855
86	SPRG_02805T0	1	phosphoenolpyruvate carboxykinase	VNQPTTAAVFDTLYAK	0.9988	8	2	869.933
86	SPRG_02805T0	1	phosphoenolpyruvate carboxykinase	TINLSAANEPEIYAAIR	0.9988	8	2	923.453
86	SPRG_02805T0	1	phosphoenolpyruvate carboxykinase	CTVFHNMTYDQIAEHEER	0.9988	8	3	762.321
86	SPRG_02805T0	1	phosphoenolpyruvate carboxykinase	ANFTQYVLPNHTDYSSFGPNQA	0.9987	8	2	1236.05
86	SPRG_02805T0	1	phosphoenolpyruvate carboxykinase	FEVDPIFAVAVPTSVEGVPAEMLNPALAWADK	0.9988	8	3	1128.56
87	SPRG_14900T0	1	hypothetical protein	HLNIHESR	0.9976	8	2	503.267
87	SPRG_14900T0	1	hypothetical protein	LPPEQILLR	0.9621	8	2	539.791
87	SPRG_14900T0	1	hypothetical protein	LINLAVPDTIDLR	0.9865	8	2	726.896
87	SPRG_14900T0	1	hypothetical protein	LLLDGESLEDFMK	0.9988	8	2	763.328
87	SPRG_14900T0	1	hypothetical protein	DVSDKDIIEWANAK	0.9988	8	2	802.388
87	SPRG_14900T0	1	hypothetical protein	LHVDAFIKPGDITSGNTK	0.9987	8	3	638.309
87	SPRG_14900T0	1	hypothetical protein	TVAPSYVPPPPPVPAPAVTPTGGNK	0.9988	8	2	1206.09
87	SPRG_14900T0	1	hypothetical protein	DVADATAYSVLLHQIAPSTCDVCK	0.9988	8	3	871.369
88	SPRG_12015T0	1	hypothetical protein	SIQELLAGLNR	0.9987	8	2	607.327
88	SPRG_12015T0	1	hypothetical protein	GTTAVTWGSFPNK	0.9988	8	2	683.333
88	SPRG_12015T0	1	hypothetical protein	LILEGLDLISSAR	0.9988	8	2	700.397
88	SPRG_12015T0	1	hypothetical protein	SLPWCDTPLHLETK	0.9988	8	2	843.397
88	SPRG_12015T0	1	hypothetical protein	VSESVRPIFWANRPK	0.9987	8	3	595.986
88	SPRG_12015T0	1	hypothetical protein	VNAAPSDDPMFGWGGPGGR	0.9988	8	2	944.401
88	SPRG_12015T0	1	hypothetical protein	AMWGDAPTSLDDIYETFTR	0.9988	8	2	1095
88	SPRG_12015T0	1	hypothetical protein	TIPAAIHEALAPIKDNDEAVK	0.9988	8	3	739.389
89	SPRG_03360T0	1	hypothetical protein	LPDDIVSK	0.9961	8	2	443.741
89	SPRG_03360T0	1	hypothetical protein	LHEHGLQFK	0.9503	8	2	554.804
89	SPRG_03360T0	1	hypothetical protein	IDMPVLLDAK	0.9977	8	2	557.77
89	SPRG_03360T0	1	hypothetical protein	NLDGSVFAPVER	0.9988	8	2	652.32
89	SPRG_03360T0	1	hypothetical protein	VAAPWTQPIEEIR	0.9951	8	2	755.365
89	SPRG_03360T0	1	hypothetical protein	STPAPVSMQEILEK	0.9988	8	2	765.38
89	SPRG_03360T0	1	hypothetical protein	WGMTEIEGEESTRPQFTGEPVLSAITGAK	0.9988	8	3	1041.16
89	SPRG_03360T0	1	hypothetical protein	LYDFHPYEHIHAAYEDDDEQQNLFAK	0.9988	8	4	802.849
90	SPRG_11196T0	1	hypothetical protein	VEEEIIEK	0.995	8	2	494.756
90	SPRG_11196T0	1	hypothetical protein	FEDILNVAAAK	0.9994	8	2	595.821
90	SPRG_11196T0	1	hypothetical protein	KPVVVAVADEEKK	0.9994	8	3	471.271
90	SPRG_11196T0	1	hypothetical protein	ETPAVAEEPVVEAK	0.9994	8	2	734.876
90	SPRG_11196T0	1	hypothetical protein	TEEVAPVPEVVPEVAATK	0.9994	8	2	932.981
90	SPRG_11196T0	1	hypothetical protein	EVVAPAEAPIDVTAEPAVEEK	0.9994	8	2	1082.53
90	SPRG_11196T0	1	hypothetical protein	VFHATLSDVSGLPALPVAGFSTVFK	0.9994	8	3	854.116
90	SPRG_11196T0	1	hypothetical protein	VVVFLTPAPEPVVEAAPATEEAPVAATEAVAATEVVTATEVVAEEAPK	0.9994	8	4	1193.35
91	SPRG_00897T0	1	hypothetical protein	GPSVFPGYFK	0.995	8	2	549.776
91	SPRG_00897T0	1	hypothetical protein	QIEGVGAAYPAAPR	0.9994	8	2	700.367
91	SPRG_00897T0	1	hypothetical protein	MVEPLDSTDNMR	0.9994	8	2	704.315
91	SPRG_00897T0	1	hypothetical protein	LLDDLAALRPTVFATVPR	0.9994	8	3	656.698
91	SPRG_00897T0	1	hypothetical protein	TTLMGCGSAPLSPDVLAFFR	0.9894	8	2	1064.99
91	SPRG_00897T0	1	hypothetical protein	VGPFPEPAFPSLLEVLQHSVR	0.9994	8	3	773.737
91	SPRG_00897T0	1	hypothetical protein	ALSLHPEPFTVENDLMTPTFK	0.9994	8	3	796.39
91	SPRG_00897T0	1	hypothetical protein	ADVPTMAHIILADVDAVSEDDAASAAAVGVK	0.9994	8	3	1008.12
92	SPRG_02517T0	1	hypothetical protein	SDAEACLDALAK	0.9994	8	2	626.747
92	SPRG_02517T0	1	hypothetical protein	NAQLAQAQSQPTTK	0.9994	8	2	743.382
92	SPRG_02517T0	1	hypothetical protein	WLPELYAEEQHVR	0.9994	8	3	557.28
92	SPRG_02517T0	1	hypothetical protein	HKDNLLPDLSDLMR	0.9951	8	3	561.615
92	SPRG_02517T0	1	hypothetical protein	IIQVSPLLEYFGNAK	0.9994	8	2	846.438
92	SPRG_02517T0	1	hypothetical protein	AIISDSADMIGSLQDANAIFK	0.9994	8	2	1090.53
92	SPRG_02517T0	1	hypothetical protein	DSLTELMTTIQSTNVQYVR	0.9994	8	2	1099.99
92	SPRG_02517T0	1	hypothetical protein	CAGVIEAIR	0.9733	8	2	466.255
93	SPRG_07664T0	1	hypothetical protein	DAEASAVSQYR	0.9984	8	2	598.781
93	SPRG_07664T0	1	hypothetical protein	LLQTLFSELIQPR	0.9988	8	2	779.417
93	SPRG_07664T0	1	hypothetical protein	ALAPQPGLTQAVMER	0.9988	8	2	791.411
93	SPRG_07664T0	1	hypothetical protein	SSMLNWLLGNQSGFR	0.9988	8	2	855.406
93	SPRG_07664T0	1	hypothetical protein	VSLSLLEMPLDPDDLSK	0.9988	8	2	936.474
93	SPRG_07664T0	1	hypothetical protein	IPITDLRPEFQEQLAK	0.9988	8	2	949.5
93	SPRG_07664T0	1	hypothetical protein	QQIEALQHETSEVMSER	0.9986	8	3	672.299
93	SPRG_07664T0	1	hypothetical protein	DFTLELVDEDGDPITPNEYLER	0.9988	8	2	1290.59
94	SPRG_03892T0	1	hypothetical protein	HYILDLVR	0.9982	8	2	514.788
94	SPRG_03892T0	1	hypothetical protein	KYIETFTER	0.9748	8	2	593.813
94	SPRG_03892T0	1	hypothetical protein	IIGQSIIPGILQGEAASK	0.9988	8	2	897.997
94	SPRG_03892T0	1	hypothetical protein	DYTFYNPESDTVTEASR	0.9988	8	2	997.943
94	SPRG_03892T0	1	hypothetical protein	QYNFDAEYPFAADDVTGVVPVVK	0.9988	8	2	1272.55
94	SPRG_03892T0	1	hypothetical protein	LEGLVVPVEPSLETLYQPVALNGAK	0.9988	8	3	879.474
94	SPRG_03892T0	1	hypothetical protein	HVATDADNNHENAYSSANHDLQGVK	0.9988	8	4	677.552
94	SPRG_03892T0	1	hypothetical protein	TVAPSGGSDEAPSGEAGSAPVALCGPVEAK	0.9988	8	2	1379.13
95	SPRG_09623T0	1	elongation factor Tu	IELIHPVAIDEGMK	0.9988	8	3	522.275
95	SPRG_09623T0	1	elongation factor Tu	FIAFEDIDKAPEER	0.9988	8	3	560.586
95	SPRG_09623T0	1	elongation factor Tu	HYAHVDCPGHADYVK	0.9988	8	4	440.193
95	SPRG_09623T0	1	elongation factor Tu	VETGVINTGDEVELVGIR	0.9988	8	2	950.434
95	SPRG_09623T0	1	elongation factor Tu	ELLDVYDFPGDDIPIVR	0.9988	8	2	988.493
95	SPRG_09623T0	1	elongation factor Tu	DFEKPFLLPVEDVFSISGR	0.9988	8	3	732.367
95	SPRG_09623T0	1	elongation factor Tu	DAVLELMNQVDEYIPDPTR	0.9988	8	2	1109.52
95	SPRG_09623T0	1	elongation factor Tu	TADITGNIVLPEGTEMVMPGDNPTLR	0.9988	8	3	914.446
96	SPRG_05632T0	1	hypothetical protein	HVVLDPVAIAAYK	0.9994	8	2	698.375
96	SPRG_05632T0	1	hypothetical protein	ELFAPGAVVAVPADR	0.9994	8	2	756.386
96	SPRG_05632T0	1	hypothetical protein	LSFQDNIPCLELIEK	0.9994	8	2	904.442
96	SPRG_05632T0	1	hypothetical protein	NNAGDTPVDLANDESMR	0.9994	8	2	909.896
96	SPRG_05632T0	1	hypothetical protein	DTLGNTPLHYAVIQER	0.9994	8	2	913.929
96	SPRG_05632T0	1	hypothetical protein	FVLSEIPNMEDQVISK	0.9994	8	2	924.955
96	SPRG_05632T0	1	hypothetical protein	NIPLLYNFPEIDSLSK	0.9994	8	2	931.941
96	SPRG_05632T0	1	hypothetical protein	ITSAPLTFEMYSPPVDPYSQILAR	0.9994	8	2	1348.61
97	SPRG_15570T0	1	hypothetical protein	LASDFLR	0.9851	8	2	411.222
97	SPRG_15570T0	1	hypothetical protein	IVEQEDMSR	0.9988	8	2	553.758
97	SPRG_15570T0	1	hypothetical protein	VGNVGNALSMVNDK	0.9988	8	2	709.344
97	SPRG_15570T0	1	hypothetical protein	NGPANIDEETASGGR	0.9988	8	2	744.328
97	SPRG_15570T0	1	hypothetical protein	TGGFLFPTLASMLR	0.9984	8	2	755.882
97	SPRG_15570T0	1	hypothetical protein	QTVVYVDPQDKEDYLIR	0.9988	8	2	1040.99
97	SPRG_15570T0	1	hypothetical protein	AADFLEDMLCHEGFPATSIHGDR	0.9988	8	3	860.027
97	SPRG_15570T0	1	hypothetical protein	GLDISGVTQVINYDLPSNIDDYVHR	0.9988	8	3	935.113
98	SPRG_13142T0	1	hypothetical protein	TAGNTLTVGGR	0.9994	8	2	523.766
98	SPRG_13142T0	1	hypothetical protein	VADFEATLLAK	0.9994	8	2	589.309
98	SPRG_13142T0	1	hypothetical protein	NLTASFSHAVNK	0.9994	8	2	644.834
98	SPRG_13142T0	1	hypothetical protein	SAISDYGGAIGYK	0.9994	8	2	651.309
98	SPRG_13142T0	1	hypothetical protein	DVIYSAVFDHDSK	0.9994	8	2	748.349
98	SPRG_13142T0	1	hypothetical protein	AADTLNDDYDFNRK	0.9994	8	3	553.248
98	SPRG_13142T0	1	hypothetical protein	KAADTLNDDYDFNR	0.9994	8	2	829.376
98	SPRG_13142T0	1	hypothetical protein	LIGEAEIANALVDNLK	0.9994	8	2	841.96
99	SPRG_03108T0	1	hypothetical protein	DPELPVQIEAAK	0.9924	8	2	655.304
99	SPRG_03108T0	1	hypothetical protein	SIAPSVWALFPK	0.9844	8	2	658.33
99	SPRG_03108T0	1	hypothetical protein	AAEDAVANLHTVR	0.9988	8	3	456.237
99	SPRG_03108T0	1	hypothetical protein	HIFESLLTMEDR	0.9984	8	2	745.855
99	SPRG_03108T0	1	hypothetical protein	ADLNTIVGVTFPMLR	0.9988	8	2	823.892
99	SPRG_03108T0	1	hypothetical protein	TNDFFEDYLSPVNAAR	0.9988	8	2	929.944
99	SPRG_03108T0	1	hypothetical protein	ANINPPMLAGVLETLALR	0.9988	8	2	947.002
99	SPRG_03108T0	1	hypothetical protein	SDLQLWEEDPHEFVR	0.9988	8	2	950.423
100	SPRG_11953T0	1	hypothetical protein	AEGRPDEAIAFK	0.9994	8	3	435.22
100	SPRG_11953T0	1	hypothetical protein	GGSVTGILAELFGNK	0.9994	8	2	731.846
100	SPRG_11953T0	1	hypothetical protein	YHGHSMSDPGVTYR	0.9994	8	3	541.541
100	SPRG_11953T0	1	hypothetical protein	IPGIWCDGNDVLAVR	0.9994	8	2	837.395
100	SPRG_11953T0	1	hypothetical protein	LHNLESGPEGGDYAYATR	0.9994	8	2	975.453
100	SPRG_11953T0	1	hypothetical protein	DIYTDGNGNNEFPEFIR	0.9994	8	2	1000.94
100	SPRG_11953T0	1	hypothetical protein	LPSIICIENNHYGMGTSTER	0.9994	8	3	766.347
100	SPRG_11953T0	1	hypothetical protein	GFCHLYDGQEAVATGVEAALNR	0.9994	8	3	789.665
101	SPRG_10981T0	1	hypothetical protein	FFDLFDKDR	0.9905	8	2	601.769
101	SPRG_10981T0	1	hypothetical protein	AIFPDVGTPIALK	0.9899	8	2	671.333
101	SPRG_10981T0	1	hypothetical protein	VDFSELASGLSVLCK	0.9988	8	2	807.354
101	SPRG_10981T0	1	hypothetical protein	YAPQDVFNVIAQYANDTK	0.9988	8	2	1028.94
101	SPRG_10981T0	1	hypothetical protein	DMTGLGDYTVEEMLAQFPR	0.9988	8	2	1086.97
101	SPRG_10981T0	1	hypothetical protein	DMLLHPDMPVEDLHACLR	0.9988	8	3	728.301
101	SPRG_10981T0	1	hypothetical protein	DVTPLELATVTAEQAFDEADLNHDGK	0.9988	8	3	933.724
101	SPRG_10981T0	1	hypothetical protein	VDPIQLGQVTAQQCFDEADLDHDGR	0.9988	8	3	939.374
102	SPRG_01404T0	1	hypothetical protein	VGNSEAALLQK	0.9994	8	2	565.289
102	SPRG_01404T0	1	hypothetical protein	LEGLLDEYTK	0.9994	8	2	590.801
102	SPRG_01404T0	1	hypothetical protein	VLDDNKVPAPAR	0.9994	8	3	432.225
102	SPRG_01404T0	1	hypothetical protein	GQIEIVSDVLLTK	0.9994	8	2	707.9
102	SPRG_01404T0	1	hypothetical protein	NPGHPLEQLIPLLR	0.9994	8	2	798.938
102	SPRG_01404T0	1	hypothetical protein	IFLVTVDNVGSNQIQQIR	0.9994	8	2	1022.54
102	SPRG_01404T0	1	hypothetical protein	AFLADPSAFAAAAPAAGGAAPAAAAAVEDKK	0.9994	8	3	923.796
102	SPRG_01404T0	1	hypothetical protein	IGAVAPVDVWCPAGPTGCDPGQTSFFQALQIGTK	0.9994	8	3	1175.27
103	SPRG_00756T0	1	pyruvate dehydrogenase E1 component subunit beta	VVVPYDAEDAR	0.9985	8	2	617.311
103	SPRG_00756T0	1	pyruvate dehydrogenase E1 component subunit beta	MVAVAIEAAAELAK	0.9986	8	2	693.854
103	SPRG_00756T0	1	pyruvate dehydrogenase E1 component subunit beta	DALNTAMDEELAR	0.9988	8	2	724.838
103	SPRG_00756T0	1	pyruvate dehydrogenase E1 component subunit beta	IAVPQVHDIIAAVK	0.9988	8	3	491.93
103	SPRG_00756T0	1	pyruvate dehydrogenase E1 component subunit beta	EAQDKDFVIPFGK	0.9985	8	2	747.349
103	SPRG_00756T0	1	pyruvate dehydrogenase E1 component subunit beta	VTGADIPMPYAENLER	0.9988	8	2	888.41
103	SPRG_00756T0	1	pyruvate dehydrogenase E1 component subunit beta	QFYMSNGDINVPIVFR	0.9988	8	2	950.412
103	SPRG_00756T0	1	pyruvate dehydrogenase E1 component subunit beta	DPNPVVVLENELLYGVSFPVSK	0.9988	8	2	1208.07
104	SPRG_00218T0	1	ATP synthase subunit beta	VVDLLAPYAK	0.9972	8	2	544.802
104	SPRG_00218T0	1	ATP synthase subunit beta	VIGDEHYEVAR	0.9988	8	2	644.305
104	SPRG_00218T0	1	ATP synthase subunit beta	IMNVIGEPVDER	0.9868	8	2	686.3
104	SPRG_00218T0	1	ATP synthase subunit beta	EGNDLYHEMIESGVIK	0.9988	8	2	917.398
104	SPRG_00218T0	1	ATP synthase subunit beta	QISELGIYPAVDPLDSK	0.9988	8	2	922.949
104	SPRG_00218T0	1	ATP synthase subunit beta	FMSQPLHVAEVFTGKPGK	0.9978	8	3	663.64
104	SPRG_00218T0	1	ATP synthase subunit beta	IPSAVGYQPTLATDLGALQER	0.9988	8	2	1100.55
104	SPRG_00218T0	1	ATP synthase subunit beta	GQECVDTGNPIMVPVGPETLGR	0.9988	8	2	1158.02
105	SPRG_06962T0	1	hypothetical protein	NEWLESYLR	0.9842	7	2	605.295
105	SPRG_06962T0	1	hypothetical protein	IDEDATTTQLAK	0.9988	7	2	653.309
105	SPRG_06962T0	1	hypothetical protein	DSSACVAQLQQLNPK	0.9988	7	2	824.374
105	SPRG_06962T0	1	hypothetical protein	NAIQEATVLSHIPEAQK	0.9988	7	2	924.966
105	SPRG_06962T0	1	hypothetical protein	GGPACDEAALHFQELGDR	0.9988	7	2	966.405
105	SPRG_06962T0	1	hypothetical protein	NYEGVLQAIPADAPISLSAIK	0.9988	7	2	1085.57
105	SPRG_06962T0	1	hypothetical protein	DPTFEDTYVNLIVVAQHLK	0.984	7	3	734.686
106	SPRG_06404T0	1	asparagine synthase	GPDWSGVR	0.9652	7	2	437.214
106	SPRG_06404T0	1	asparagine synthase	FECFPPGHVFHSK	0.9994	7	3	526.57
106	SPRG_06404T0	1	asparagine synthase	MFAEGNESEWFPR	0.9994	7	2	800.347
106	SPRG_06404T0	1	asparagine synthase	LHSFTIGLENSPDLAAAK	0.9994	7	2	942.473
106	SPRG_06404T0	1	asparagine synthase	AFDTPDEPYLPAHILWR	0.9994	7	3	680.998
106	SPRG_06404T0	1	asparagine synthase	VPFLDADFLDVAMNIDTQEK	0.9994	7	2	1141.02
106	SPRG_06404T0	1	asparagine synthase	WFTPSWMEPGHLGTTPLDLAK	0.9994	7	3	795.365
107	SPRG_00644T0	1	fructose-bisphosphate aldolase	GEAASIAGAVAGAHHVR	0.9994	7	2	787.414
107	SPRG_00644T0	1	fructose-bisphosphate aldolase	HYGVPVILHSDHCAK	0.9994	7	2	861.413
107	SPRG_00644T0	1	fructose-bisphosphate aldolase	MNIDTDTQWAYWNGLR	0.9994	7	2	992.446
107	SPRG_00644T0	1	fructose-bisphosphate aldolase	DNGSPVVIQFSNGGAAFYAGK	0.9994	7	2	1049.99
107	SPRG_00644T0	1	fructose-bisphosphate aldolase	EGYLQGQIGNPDGEDKPNKK	0.9994	7	2	1094.03
107	SPRG_00644T0	1	fructose-bisphosphate aldolase	GLLDIVKPGVLTGDDVMAVYTYAK	0.9994	7	3	846.767
107	SPRG_00644T0	1	fructose-bisphosphate aldolase	LNNGTDKPVYFVFHGGSGSTEEEITTAVGAGVVK	0.9994	7	4	870.938
108	SPRG_06093T0	1	eukaryotic translation initiation factor 2 subunit 3	LIGWGEIR	0.967	7	2	472.258
108	SPRG_06093T0	1	eukaryotic translation initiation factor 2 subunit 3	TLTPLTPEVISR	0.9946	7	2	663.866
108	SPRG_06093T0	1	eukaryotic translation initiation factor 2 subunit 3	ILLTQPVCTQEGEK	0.9982	7	2	802.894
108	SPRG_06093T0	1	eukaryotic translation initiation factor 2 subunit 3	ADEAPTGPMYSAFGSSKPDR	0.9664	7	3	695.326
108	SPRG_06093T0	1	eukaryotic translation initiation factor 2 subunit 3	QFVAGTVAHDAPIIPISAVLK	0.9988	7	3	716.375
108	SPRG_06093T0	1	eukaryotic translation initiation factor 2 subunit 3	AEHNELQYAVPGGLIGVGTLIDPTLTR	0.9988	7	3	945.457
108	SPRG_06093T0	1	eukaryotic translation initiation factor 2 subunit 3	SFDVNKPGQDVENLQGGVAGGSILQGVLR	0.9988	7	3	985.466
109	SPRG_02251T0	1	eukaryotic peptide chain release factor subunit 1	TFGTALEFVTAR	0.9988	7	2	656.807
109	SPRG_02251T0	1	eukaryotic peptide chain release factor subunit 1	NELNQSDIFDK	0.9988	7	2	661.761
109	SPRG_02251T0	1	eukaryotic peptide chain release factor subunit 1	EPLVEWFANNYK	0.9931	7	2	755.344
109	SPRG_02251T0	1	eukaryotic peptide chain release factor subunit 1	FHTEALGELLQDNDR	0.9988	7	2	879.407
109	SPRG_02251T0	1	eukaryotic peptide chain release factor subunit 1	SQEGSQFCQGFGGIGGILR	0.9988	7	2	993.944
109	SPRG_02251T0	1	eukaryotic peptide chain release factor subunit 1	LNFDFEPFKPINTSLYMCDNK	0.9988	7	3	866.695
109	SPRG_02251T0	1	eukaryotic peptide chain release factor subunit 1	IVDVSYGGENGFNQAIELAADTLSNVK	0.9988	7	2	1412.68
110	SPRG_13426T0	1	hypothetical protein	IVIPISVPEDAR	0.9682	7	2	654.85
110	SPRG_13426T0	1	hypothetical protein	AAELLLPSDDAVPK	0.9971	7	2	719.879
110	SPRG_13426T0	1	hypothetical protein	ALLLSGSEIPGFTSK	0.9988	7	2	760.401
110	SPRG_13426T0	1	hypothetical protein	ASLDEEDPLDYGFGK	0.9988	7	2	828.364
110	SPRG_13426T0	1	hypothetical protein	FDIALPIDPTNELEK	0.9974	7	2	857.94
110	SPRG_13426T0	1	hypothetical protein	VADELVAHASPFNFNQIK	0.9962	7	3	667.315
110	SPRG_13426T0	1	hypothetical protein	SDAPLFDLEALLNPQPYVVR	0.9988	7	2	1129.02
111	SPRG_10477T0	1	hypothetical protein	DAHANLSAEER	0.9997	7	2	606.787
111	SPRG_10477T0	1	hypothetical protein	GNAAYAAGDHATAIK	0.9997	7	2	715.811
111	SPRG_10477T0	1	hypothetical protein	TTPSWVAFNESER	0.9851	7	2	762.365
111	SPRG_10477T0	1	hypothetical protein	IVEGDDDKPLIQVSFK	0.9997	7	3	601.647
111	SPRG_10477T0	1	hypothetical protein	SAAYLSAGNAAQAMADANK	0.9997	7	2	912.925
111	SPRG_10477T0	1	hypothetical protein	IINEPTAAALAYGLDTNAGSDGNK	0.9997	7	2	1188.55
111	SPRG_10477T0	1	hypothetical protein	QLQAGLTQAQAAYQVLEEEASGVEMDDATR	0.9997	7	3	1074.83
112	SPRG_11375T0	1	hypothetical protein	LATATGEQNYIK	0.9988	7	2	654.791
112	SPRG_11375T0	1	hypothetical protein	FDPDFPLIGGHR	0.9988	7	3	457.56
112	SPRG_11375T0	1	hypothetical protein	TPSSGTSAPPAPAASGK	0.9988	7	2	742.372
112	SPRG_11375T0	1	hypothetical protein	SASALQAELDAANAR	0.9988	7	2	744.369
112	SPRG_11375T0	1	hypothetical protein	LTTNAVEPLHVYVPR	0.9988	7	3	570.306
112	SPRG_11375T0	1	hypothetical protein	YYEMNDADPFAYPLNEYR	0.9988	7	2	1135.98
112	SPRG_11375T0	1	hypothetical protein	VWGIPEGGLTETMTEPLVDLTGHGR	0.9988	7	3	894.432
113	SPRG_06442T0	1	hypothetical protein	DASVLVDPLTAAIGQLR	0.9988	7	2	869.949
113	SPRG_06442T0	1	hypothetical protein	DLLQQIPTNPDWLAR	0.9988	7	2	890.459
113	SPRG_06442T0	1	hypothetical protein	GQAIVDVASTILSQLLR	0.9988	7	2	892.483
113	SPRG_06442T0	1	hypothetical protein	TIEEDGDLATIAPSSLVGR	0.9988	7	2	972.444
113	SPRG_06442T0	1	hypothetical protein	TGDEALLDATFLQSPTSLLMAPR	0.9988	7	2	1224.05
113	SPRG_06442T0	1	hypothetical protein	YDDEDVSPFDPAHIEAECFGGTQK	0.9988	7	3	906.012
113	SPRG_06442T0	1	hypothetical protein	VEPTPAPTPIVTPSPLAHEVWLANDVFLK	0.9988	7	3	1046.82
114	SPRG_18016T0	1	hypothetical protein	SETLDILTELLK	0.9988	7	2	687.881
114	SPRG_18016T0	1	hypothetical protein	QTALDTLIALVQSK	0.9988	7	2	750.906
114	SPRG_18016T0	1	hypothetical protein	LLNGISHYADQAIK	0.9988	7	2	771.887
114	SPRG_18016T0	1	hypothetical protein	LCDLIFTGKPELR	0.9988	7	2	775.868
114	SPRG_18016T0	1	hypothetical protein	ENCFQGLESFLLR	0.9988	7	2	801.352
114	SPRG_18016T0	1	hypothetical protein	LVEHLLQSVENNHEADKR	0.9988	7	4	533.518
114	SPRG_18016T0	1	hypothetical protein	VTLVHLAPVSSGNPEAGGHPALVR	0.9988	7	4	595.312
115	SPRG_09825T0	1	dihydrolipoyl dehydrogenase	ILTGGIEGLFK	0.9988	7	2	574.289
115	SPRG_09825T0	1	dihydrolipoyl dehydrogenase	ICPTMDFETGR	0.9986	7	2	658.242
115	SPRG_09825T0	1	dihydrolipoyl dehydrogenase	GLGLEEMGIQTDK	0.9988	7	2	695.804
115	SPRG_09825T0	1	dihydrolipoyl dehydrogenase	TCHAHPTLSEAFK	0.9988	7	3	496.564
115	SPRG_09825T0	1	dihydrolipoyl dehydrogenase	EACNAAYDKPINF	0.9988	7	2	751.284
115	SPRG_09825T0	1	dihydrolipoyl dehydrogenase	TNVDNIFAIGDCIEGAMLAHK	0.9988	7	3	765.322
115	SPRG_09825T0	1	dihydrolipoyl dehydrogenase	NILIATGSEVTPLPPVPVDNEAGK	0.9988	7	2	1216.15
116	SPRG_09840T0	1	phosphoglycerate kinase 1	GVMDAVVEATQK	0.9987	7	2	624.318
116	SPRG_09840T0	1	phosphoglycerate kinase 1	LHLPVDFIIADK	0.9988	7	3	460.925
116	SPRG_09840T0	1	phosphoglycerate kinase 1	ALDAPERPFLSILGGAK	0.9988	7	2	877.978
116	SPRG_09840T0	1	phosphoglycerate kinase 1	VDAALPTIQYALDQGAK	0.9988	7	2	887.453
116	SPRG_09840T0	1	phosphoglycerate kinase 1	VIDNMNIGGSLYDADGAK	0.9988	7	2	934.93
116	SPRG_09840T0	1	phosphoglycerate kinase 1	VDFNVPFANGEISNTQR	0.9988	7	2	954.447
116	SPRG_09840T0	1	phosphoglycerate kinase 1	FAADANTSVVDEADGIPDGWMGLDVGPK	0.9988	7	3	949.771
117	SPRG_06261T0	1	hypothetical protein	RLEEITAAK	0.9708	7	2	515.785
117	SPRG_06261T0	1	hypothetical protein	ILGSPTSQADAPTLAR	0.9988	7	2	799.419
117	SPRG_06261T0	1	hypothetical protein	LMETIPILESFGNAK	0.9721	7	2	831.886
117	SPRG_06261T0	1	hypothetical protein	SGFGDLPEQLEEEVK	0.9988	7	2	838.85
117	SPRG_06261T0	1	hypothetical protein	GHASPEEEHAVLEHALGDR	0.9988	7	4	514.245
117	SPRG_06261T0	1	hypothetical protein	AAVETQVHEVTSALEAAEAK	0.9988	7	3	685.332
117	SPRG_06261T0	1	hypothetical protein	LQQAEADYASLEADLTSQLHALEGR	0.9988	7	3	910.412
118	SPRG_01786T0	1	hypothetical protein	FHNWLVDGK	0.9889	7	2	558.286
118	SPRG_01786T0	1	hypothetical protein	SGVQDITDLHR	0.9988	7	3	414.211
118	SPRG_01786T0	1	hypothetical protein	VTLPDPLDDNGK	0.994	7	2	642.323
118	SPRG_01786T0	1	hypothetical protein	FAHQTGHYVER	0.9915	7	3	448.856
118	SPRG_01786T0	1	hypothetical protein	EFIDDITIPSSK	0.9976	7	2	682.833
118	SPRG_01786T0	1	hypothetical protein	TTTTPVEDADGVAK	0.9988	7	2	702.826
118	SPRG_01786T0	1	hypothetical protein	LSFPDQELATLELWK	0.9988	7	2	895.418
119	SPRG_02249T0	1	tryptophan synthase	DFQTIIGR	0.9879	7	2	475.256
119	SPRG_02249T0	1	tryptophan synthase	INNAIGQAVLAR	0.9988	7	2	620.338
119	SPRG_02249T0	1	tryptophan synthase	YLAVSNAPPIYNSK	0.9988	7	2	768.898
119	SPRG_02249T0	1	tryptophan synthase	ATQDPSFREELEK	0.9835	7	2	775.354
119	SPRG_02249T0	1	tryptophan synthase	DNDVAIYGVEAGGEGVDTGR	0.9988	7	2	997.456
119	SPRG_02249T0	1	tryptophan synthase	QEGIIPALESSHAISYGLK	0.9988	7	3	671.683
119	SPRG_02249T0	1	tryptophan synthase	DWVANVDSTHYIIGSAIGPHPFPTIVR	0.9988	7	3	988.155
120	SPRG_06288T0	1	hypothetical protein	VSELKDWLK	0.9883	7	2	559.306
120	SPRG_06288T0	1	hypothetical protein	VSELTALPEAVAK	0.9988	7	2	664.365
120	SPRG_06288T0	1	hypothetical protein	AELEEIAADLFAR	0.9988	7	2	724.362
120	SPRG_06288T0	1	hypothetical protein	HVGMTDIASFPVGVR	0.9988	7	3	529.273
120	SPRG_06288T0	1	hypothetical protein	KPKPTPKPTEEAKPAEGDEAK	0.9988	7	3	750.026
120	SPRG_06288T0	1	hypothetical protein	FLGATVDHPLVSSLTENEYFPYTLTK	0.9988	7	3	981.487
120	SPRG_06288T0	1	hypothetical protein	VLSLIDENTAAALHHGVDYEAPEPNTPER	0.9988	7	4	790.37
121	SPRG_08068T0	1	hypothetical protein	LFDVPTLDQK	0.9987	7	2	588.311
121	SPRG_08068T0	1	hypothetical protein	HLPMYDELTK	0.9987	7	2	631.807
121	SPRG_08068T0	1	hypothetical protein	SGCTFPDSCDYK	0.9986	7	2	707.699
121	SPRG_08068T0	1	hypothetical protein	SHGWGEDLAVIALR	0.9988	7	3	508.594
121	SPRG_08068T0	1	hypothetical protein	LQHSIVGLGNPLLDISAK	0.9988	7	2	937.989
121	SPRG_08068T0	1	hypothetical protein	SLVANLSAANEFELAHLDDEASK	0.9923	7	3	815.392
121	SPRG_08068T0	1	hypothetical protein	DALMPAVHHADFVFGNENEALEFGK	0.9988	7	3	925.417
122	SPRG_02491T0	1	calcium-translocating P-type ATPase	TVDEVLAHYK	0.9943	7	2	587.771
122	SPRG_02491T0	1	calcium-translocating P-type ATPase	ELVPGDVVEVR	0.9971	7	2	606.319
122	SPRG_02491T0	1	calcium-translocating P-type ATPase	VGMETEIGQIQK	0.9988	7	2	666.834
122	SPRG_02491T0	1	calcium-translocating P-type ATPase	SFTGAEFFSLPAEK	0.9988	7	2	765.86
122	SPRG_02491T0	1	calcium-translocating P-type ATPase	AEQSQMTGESVSVNK	0.9988	7	2	797.819
122	SPRG_02491T0	1	calcium-translocating P-type ATPase	VTEEAGLNDAQVEASR	0.9988	7	2	844.906
122	SPRG_02491T0	1	calcium-translocating P-type ATPase	EIDELPANTEDVIQAK	0.9988	7	2	892.937
123	SPRG_07880T0	1	hypothetical protein	KDTLLAELMK	0.9988	7	2	581.317
123	SPRG_07880T0	1	hypothetical protein	NFEDFPEHR	0.9673	7	2	595.744
123	SPRG_07880T0	1	hypothetical protein	LLSEEIFDFSK	0.9988	7	2	664.333
123	SPRG_07880T0	1	hypothetical protein	YFGLQVLEDAIK	0.9988	7	2	698.356
123	SPRG_07880T0	1	hypothetical protein	ESLNHEFIQIFK	0.9987	7	2	752.878
123	SPRG_07880T0	1	hypothetical protein	VSQILETSTYQPTK	0.9988	7	2	797.914
123	SPRG_07880T0	1	hypothetical protein	LAVPGLIHPSERPDDMSDL	0.9945	7	2	1031.47
124	SPRG_06278T0	1	hypothetical protein	YESAPAEAQR	0.9958	7	2	561.241
124	SPRG_06278T0	1	hypothetical protein	TKYESAPAEAQR	0.9988	7	2	675.785
124	SPRG_06278T0	1	hypothetical protein	CLTSDAFNTSFR	0.9988	7	2	704.313
124	SPRG_06278T0	1	hypothetical protein	NENEFCFGIDEAR	0.9988	7	2	795.307
124	SPRG_06278T0	1	hypothetical protein	LFDVLASGPDTVEFR	0.9988	7	2	833.417
124	SPRG_06278T0	1	hypothetical protein	QAAMGGIPSVDLAQITAK	0.9988	7	2	885.954
124	SPRG_06278T0	1	hypothetical protein	QAFADADKDGNGEISFDEFKEWFSASPTA	0.9988	7	3	1060.76
125	SPRG_02537T0	1	importin subunit alpha-1b	IVIENGAVER	0.9988	7	2	550.28
125	SPRG_02537T0	1	importin subunit alpha-1b	LLMSPNDEVR	0.9988	7	2	587.301
125	SPRG_02537T0	1	importin subunit alpha-1b	IQNLQYHHENDIYEK	0.9988	7	2	972.459
125	SPRG_02537T0	1	importin subunit alpha-1b	EQAVWALGNISGDSPTCR	0.9988	7	2	975.4
125	SPRG_02537T0	1	importin subunit alpha-1b	LIELLLHPNTSVQTPALR	0.9988	7	3	672.359
125	SPRG_02537T0	1	importin subunit alpha-1b	DLVLQSGALMPLIQQLTENAK	0.9988	7	2	1141.59
125	SPRG_02537T0	1	importin subunit alpha-1b	VGQSHAEQNGEADNPMALAIEEQDGVTK	0.9988	7	3	980.109
126	SPRG_19995T0	1	asparaginyl-tRNA synthetase	IGEIIGGSQR	0.9656	7	2	515.285
126	SPRG_19995T0	1	asparaginyl-tRNA synthetase	FVTGIENIR	0.9983	7	2	524.778
126	SPRG_19995T0	1	asparaginyl-tRNA synthetase	TVAAADVLVPK	0.9734	7	2	542.304
126	SPRG_19995T0	1	asparaginyl-tRNA synthetase	LQSTIASPFVR	0.9988	7	2	609.829
126	SPRG_19995T0	1	asparaginyl-tRNA synthetase	YGTVPHAGFGCGFER	0.9988	7	2	822.363
126	SPRG_19995T0	1	asparaginyl-tRNA synthetase	LSYTDAIELINKPENLK	0.9988	7	3	654.346
126	SPRG_19995T0	1	asparaginyl-tRNA synthetase	ATEVTLYGDVADPSTYALSK	0.9906	7	2	1051.01
127	SPRG_03825T0	1	60S ribosomal protein L9	VDLWFGNR	0.9988	7	2	503.751
127	SPRG_03825T0	1	60S ribosomal protein L9	FLDGIYVSEK	0.986	7	2	585.782
127	SPRG_03825T0	1	60S ribosomal protein L9	DFSHVTLDMR	0.9947	7	2	618.781
127	SPRG_03825T0	1	60S ribosomal protein L9	KFLDGIYVSEK	0.9988	7	2	649.833
127	SPRG_03825T0	1	60S ribosomal protein L9	DQIELSGIDLAK	0.9987	7	2	651.343
127	SPRG_03825T0	1	60S ribosomal protein L9	TVCSHIENMITGVTVGFK	0.9988	7	2	991.467
127	SPRG_03825T0	1	60S ribosomal protein L9	FVYAHFPINVTFENNTVEIR	0.9988	7	3	804.049
128	SPRG_15695T0	1	hypothetical protein	ALAEDYTGVQVK	0.9978	6	2	647.296
128	SPRG_15695T0	1	hypothetical protein	EISATEFASLVLGK	0.9975	6	2	732.855
128	SPRG_15695T0	1	hypothetical protein	DNTLLANLTISGIPPMEK	0.9881	6	2	963.996
128	SPRG_15695T0	1	hypothetical protein	YISEPIAAAIAYGFDETK	0.9988	6	2	979.967
128	SPRG_15695T0	1	hypothetical protein	NTVLPATTQEVFTTHVDNQK	0.9988	6	3	748.375
128	SPRG_15695T0	1	hypothetical protein	MITDIEALLENANLDKESIDHVILAGGSTR	0.9988	6	4	814.389
129	SPRG_01612T0	1	hypothetical protein	EHLQFLVK	0.9699	6	2	507.282
129	SPRG_01612T0	1	hypothetical protein	DPETAIPIISGIVK	0.9986	6	2	726.856
129	SPRG_01612T0	1	hypothetical protein	LYLDYDAPLFDK	0.9983	6	2	736.851
129	SPRG_01612T0	1	hypothetical protein	QTLLELVDYVNNAGGQK	0.9988	6	2	931.42
129	SPRG_01612T0	1	hypothetical protein	NSLGHWNTTVEGLAQNVLK	0.9988	6	2	1041.02
129	SPRG_01612T0	1	hypothetical protein	LSNSAEGGDPAAMAANLAAATSSTANLAR	0.9988	6	2	1352.08
130	SPRG_08293T0	1	hypothetical protein	ACIDEINGWGK	0.9931	6	2	626.24
130	SPRG_08293T0	1	hypothetical protein	TWSFAGNNLEGTK	0.9988	6	2	712.836
130	SPRG_08293T0	1	hypothetical protein	GHCWFIPSSTYTAK	0.9949	6	2	822.373
130	SPRG_08293T0	1	hypothetical protein	FATTFEDMYSDPALK	0.9988	6	2	868.399
130	SPRG_08293T0	1	hypothetical protein	KDDASTSSDKPNGNATPSPAK	0.9988	6	3	696.622
130	SPRG_08293T0	1	hypothetical protein	IIGHGDNFYWNGLGGSNDDKFR	0.9988	6	3	828.046
131	SPRG_14150T0	1	hypothetical protein	YVDVAIPANNK	0.9988	6	2	602.322
131	SPRG_14150T0	1	hypothetical protein	RNDGIHIINVGK	0.9988	6	2	668.365
131	SPRG_14150T0	1	hypothetical protein	FTPGTFTNQITK	0.9988	6	2	677.846
131	SPRG_14150T0	1	hypothetical protein	NADAQMGDYIWR	0.9988	6	2	728.358
131	SPRG_14150T0	1	hypothetical protein	AEEAQTGVADEAMGR	0.9988	6	2	775.848
131	SPRG_14150T0	1	hypothetical protein	ESAYVNVPVIAFCDSDSPLR	0.9988	6	2	1114.52
132	SPRG_01610T0	1	hypothetical protein	TEGVSTSDILGR	0.9985	6	2	617.77
132	SPRG_01610T0	1	hypothetical protein	LADMDDEEDGNR	0.9985	6	2	690.269
132	SPRG_01610T0	1	hypothetical protein	GLNYPIMNLHER	0.9985	6	2	736.832
132	SPRG_01610T0	1	hypothetical protein	YVDDVLIDAPWQVTK	0.9985	6	2	881.436
132	SPRG_01610T0	1	hypothetical protein	LDYIVHGDDPCIVDGK	0.9985	6	2	902.909
132	SPRG_01610T0	1	hypothetical protein	FVDEVEPHCPYIMNEEYLTK	0.9985	6	3	834.7
133	SPRG_09585T0	1	hypothetical protein	MLGETLVTK	0.9746	6	2	496.262
133	SPRG_09585T0	1	hypothetical protein	AFEILNADPQVK	0.9536	6	2	672.847
133	SPRG_09585T0	1	hypothetical protein	MIVANDLDDAAQK	0.9985	6	2	702.335
133	SPRG_09585T0	1	hypothetical protein	EAVNITTGPTSEQLNR	0.9985	6	2	865.426
133	SPRG_09585T0	1	hypothetical protein	SFGVAIPASLHATTPAEAEAAYNTLK	0.9985	6	3	877.432
133	SPRG_09585T0	1	hypothetical protein	ASNGPVLVASPAGGTSIEDVAHATPELIFK	0.9985	6	3	983.497
134	SPRG_08563T0	1	6-phosphogluconate dehydrogenase	AAFDALEPILVK	0.9988	6	2	643.867
134	SPRG_08563T0	1	6-phosphogluconate dehydrogenase	ANLPANLTQAQR	0.9988	6	2	648.835
134	SPRG_08563T0	1	6-phosphogluconate dehydrogenase	AKDEGNLPLVGHK	0.9988	6	2	689.372
134	SPRG_08563T0	1	6-phosphogluconate dehydrogenase	ILNGPTEIPSVDK	0.9988	6	2	691.873
134	SPRG_08563T0	1	6-phosphogluconate dehydrogenase	KDDLAGANKDDYLVDK	0.9988	6	3	593.945
134	SPRG_08563T0	1	6-phosphogluconate dehydrogenase	DPSLDSLLIDADFANELNAR	0.9988	6	2	1095.03
135	SPRG_10244T0	1	hypothetical protein	IALTDNALVEK	0.9988	6	2	593.823
135	SPRG_10244T0	1	hypothetical protein	AAGNFYVPAEAK	0.952	6	2	619.31
135	SPRG_10244T0	1	hypothetical protein	SNTVLVPESILK	0.9944	6	2	650.347
135	SPRG_10244T0	1	hypothetical protein	LVEPFIAYGYPNLK	0.9988	6	2	812.41
135	SPRG_10244T0	1	hypothetical protein	LLHYNEGGDHGNRGEEINK	0.9988	6	2	1076.51
135	SPRG_10244T0	1	hypothetical protein	EASNFLWPFQLSSPNGGYTQK	0.9988	6	2	1186.04
136	SPRG_01972T0	1	hypothetical protein	DFNNAYLDASK	0.9624	6	2	629.256
136	SPRG_01972T0	1	hypothetical protein	TGQLTPTLLHAVAAK	0.9657	6	3	507.623
136	SPRG_01972T0	1	hypothetical protein	NVDFGFADFSSVYK	0.9956	6	2	798.35
136	SPRG_01972T0	1	hypothetical protein	VSGFQALDSLMHDTAK	0.9923	6	2	860.382
136	SPRG_01972T0	1	hypothetical protein	LEHVYFLPTAANAPLSTAQVASR	0.9988	6	3	819.417
136	SPRG_01972T0	1	hypothetical protein	SPSIDAFGSPSAIAANVNENFAQTK	0.9988	6	2	1268.55
137	SPRG_08077T0	1	hypothetical protein	IDELLPDGGR	0.9985	6	2	542.782
137	SPRG_08077T0	1	hypothetical protein	VALEALQNLLGK	0.9985	6	2	634.857
137	SPRG_08077T0	1	hypothetical protein	ESGEFLGHGLLK	0.9985	6	2	643.831
137	SPRG_08077T0	1	hypothetical protein	TGALNWGLLHTDK	0.9985	6	2	713.361
137	SPRG_08077T0	1	hypothetical protein	NAAAHEEQADAVIDTFLR	0.9985	6	2	985.966
137	SPRG_08077T0	1	hypothetical protein	IEYFVPEGTTVDAAPFLR	0.9985	6	2	1013
138	SPRG_01434T0	1	hypothetical protein	YLSHFSWDEAK	0.9985	6	2	691.818
138	SPRG_01434T0	1	hypothetical protein	GGEALTVDGVPVER	0.9981	6	2	699.851
138	SPRG_01434T0	1	hypothetical protein	YGLPVNFTAILYR	0.9985	6	2	763.891
138	SPRG_01434T0	1	hypothetical protein	EYETIGNDIAEYGPK	0.9985	6	2	849.889
138	SPRG_01434T0	1	hypothetical protein	RPLSEIVSIIQSSIAK	0.9985	6	3	580.995
138	SPRG_01434T0	1	hypothetical protein	SGNLLVANLTDVLTPDVVK	0.9985	6	2	984.512
139	SPRG_11246T0	1	hypothetical protein	DLAEIENYYEK	0.9956	6	2	693.785
139	SPRG_11246T0	1	hypothetical protein	YDVLSDLFGLLNVGK	0.9988	6	2	826.936
139	SPRG_11246T0	1	hypothetical protein	EIVMAPADDLEALEK	0.9988	6	2	830.403
139	SPRG_11246T0	1	hypothetical protein	GHSCGILHGADMALEVR	0.9988	6	3	609.947
139	SPRG_11246T0	1	hypothetical protein	FCDIETFLAVPGNDLEK	0.9785	6	2	978.912
139	SPRG_11246T0	1	hypothetical protein	IQSVALPMILSNPPENLIGQAQSGSGK	0.9988	6	2	1375.15
140	SPRG_02477T0	1	3-isopropylmalate dehydrogenase	ITALFQAPH	0.9981	6	2	499.274
140	SPRG_02477T0	1	3-isopropylmalate dehydrogenase	VLQTIGGLFK	0.9982	6	2	538.303
140	SPRG_02477T0	1	3-isopropylmalate dehydrogenase	VPVTFAFETAR	0.9976	6	2	619.296
140	SPRG_02477T0	1	3-isopropylmalate dehydrogenase	GIANPIAQILSGALLLR	0.9985	6	2	860.498
140	SPRG_02477T0	1	3-isopropylmalate dehydrogenase	IHLFEPIGGSAPDIAGK	0.9985	6	3	574.636
140	SPRG_02477T0	1	3-isopropylmalate dehydrogenase	TYQIAVLPGDGIGPEVCAEAVR	0.9985	6	2	1152.55
141	SPRG_10239T0	1	hypothetical protein	IFGDHISNHMK	0.9988	6	2	657.815
141	SPRG_10239T0	1	hypothetical protein	ILASAYSDELKR	0.9988	6	3	455.909
141	SPRG_10239T0	1	hypothetical protein	GATDAGLDIPHSEK	0.9988	6	2	705.84
141	SPRG_10239T0	1	hypothetical protein	ELEEDDPEMYQK	0.9988	6	2	771.331
141	SPRG_10239T0	1	hypothetical protein	LGLDGDYEGNTEVDGEVVK	0.9988	6	2	1004.93
141	SPRG_10239T0	1	hypothetical protein	AGITSDDMEDLYASVHEAIR	0.9988	6	3	731.673
142	SPRG_02413T0	1	CAMK/CAMK1 protein kinase	HFDEVYTLGK	0.9988	6	2	604.799
142	SPRG_02413T0	1	CAMK/CAMK1 protein kinase	STPIPNAPADAAAK	0.9983	6	2	662.325
142	SPRG_02413T0	1	CAMK/CAMK1 protein kinase	APEASPAHAGEGETK	0.9988	6	3	484.557
142	SPRG_02413T0	1	CAMK/CAMK1 protein kinase	FESPYWDAVSAEAK	0.9988	6	2	800.368
142	SPRG_02413T0	1	CAMK/CAMK1 protein kinase	QGLTQEDLDALHEEISILK	0.9988	6	3	718.011
142	SPRG_02413T0	1	CAMK/CAMK1 protein kinase	SDADQLLQHAWVTGTEVSTVPLTQAMEQLK	0.9988	6	3	1099.49
143	SPRG_04116T0	1	ribonucleoside-diphosphate reductase large subunit	DDSIEGIYDTLK	0.998	6	2	684.791
143	SPRG_04116T0	1	ribonucleoside-diphosphate reductase large subunit	VIDVNYYPIEEAR	0.9985	6	2	790.844
143	SPRG_04116T0	1	ribonucleoside-diphosphate reductase large subunit	ELGPYETYAGSPVSQGK	0.9985	6	2	891.921
143	SPRG_04116T0	1	ribonucleoside-diphosphate reductase large subunit	TGAPAPLIADDVYAIIMANK	0.9985	6	2	1022.52
143	SPRG_04116T0	1	ribonucleoside-diphosphate reductase large subunit	LCYGLDPNYVNPILIAQK	0.9985	6	2	1040.5
143	SPRG_04116T0	1	ribonucleoside-diphosphate reductase large subunit	FQYDMWGVSPTDLWDWK	0.9985	6	2	1095.45
144	SPRG_04185T0	1	hypothetical protein	SVLDIAEDLAR	0.9985	6	2	601.281
144	SPRG_04185T0	1	hypothetical protein	AYLENPIAMLTELK	0.9985	6	2	803.402
144	SPRG_04185T0	1	hypothetical protein	EHNIDLEDVPSEGDR	0.9985	6	2	862.892
144	SPRG_04185T0	1	hypothetical protein	VPHFGYADEIEMNALDELR	0.9985	6	3	745.648
144	SPRG_04185T0	1	hypothetical protein	AAPTPTPIVSAPTPTPAAAEPVAR	0.9985	6	2	1142.12
144	SPRG_04185T0	1	hypothetical protein	ATAAPIAAPSASSAAPVSASATPAFEFLTESTTVPVTPIQK	0.9985	6	3	1319.34
145	SPRG_19532T0	1	hypothetical protein	VHDVLDVLPR	0.9988	6	2	581.834
145	SPRG_19532T0	1	hypothetical protein	LLSQDVNSAATIVR	0.9988	6	2	743.896
145	SPRG_19532T0	1	hypothetical protein	DSDMVDTLYNMIR	0.9988	6	2	786.857
145	SPRG_19532T0	1	hypothetical protein	GQDDVGGQQFGEYFK	0.9988	6	2	837.87
145	SPRG_19532T0	1	hypothetical protein	LIDSYSDEPSPAVLLELLAASLK	0.9988	6	2	1222.59
145	SPRG_19532T0	1	hypothetical protein	LDSILEYIHEPLQHSLTDTSAYVR	0.9988	6	4	700.911
146	SPRG_14111T0	1	hypothetical protein	HQSLLFLEK	0.9985	6	2	557.807
146	SPRG_14111T0	1	hypothetical protein	DQDTDIEGAFK	0.9916	6	2	619.73
146	SPRG_14111T0	1	hypothetical protein	IYDLLEIFTSK	0.9985	6	2	671.352
146	SPRG_14111T0	1	hypothetical protein	GFGPAEWAALQAK	0.9981	6	2	673.336
146	SPRG_14111T0	1	hypothetical protein	TLQVPAADVEQWVVK	0.9985	6	2	841.941
146	SPRG_14111T0	1	hypothetical protein	ILAEVFNSLPAANALR	0.9985	6	2	849.962
147	SPRG_05323T0	1	hypothetical protein	TIVAGVNESEITPENK	0.9988	6	2	850.924
147	SPRG_05323T0	1	hypothetical protein	FPDQSHVDIIDSALDFQ	0.9988	6	2	973.954
147	SPRG_05323T0	1	hypothetical protein	KPLTLEKPTDIVLYGFGR	0.9988	6	3	683.047
147	SPRG_05323T0	1	hypothetical protein	EMHPADTLPVLQVVEEINK	0.9988	6	3	721.361
147	SPRG_05323T0	1	hypothetical protein	LSLNSPLQHQIEFINSNEAASSDFVGYR	0.9988	6	3	1046.13
147	SPRG_05323T0	1	hypothetical protein	YGIDEGHIETVHSFTNDQNLIDNYHPK	0.9988	6	3	1052.81
148	SPRG_07912T0	1	hypothetical protein	FHINEEDVR	0.9952	6	2	579.756
148	SPRG_07912T0	1	hypothetical protein	FTPEPVYMPVLR	0.9752	6	2	724.857
148	SPRG_07912T0	1	hypothetical protein	DALDSSEGSLPNFR	0.9988	6	2	754.353
148	SPRG_07912T0	1	hypothetical protein	VDVLGGLVQDIECR	0.9988	6	2	781.358
148	SPRG_07912T0	1	hypothetical protein	DYVVTIKPQNDIVPR	0.9988	6	2	878.929
148	SPRG_07912T0	1	hypothetical protein	HITYDPYSEDKPLVDDTIK	0.9988	6	3	750.362
149	SPRG_09468T0	1	hypothetical protein	LVAHFIEDNR	0.9627	6	2	607.29
149	SPRG_09468T0	1	hypothetical protein	KYDLDCAPPR	0.9984	6	2	612.287
149	SPRG_09468T0	1	hypothetical protein	FEVTSSVPDFVAK	0.9988	6	2	713.341
149	SPRG_09468T0	1	hypothetical protein	ISMVSAIEEATGTK	0.9988	6	2	718.849
149	SPRG_09468T0	1	hypothetical protein	LLAELEADGINPYPHK	0.9988	6	2	890.42
149	SPRG_09468T0	1	hypothetical protein	ATADADDELDPTAYFDNR	0.9988	6	2	1000.39
150	SPRG_15432T0	1	DNA-binding protein	FPTLPFTIR	0.9983	6	2	546.302
150	SPRG_15432T0	1	DNA-binding protein	HDLLTPFPILEGR	0.9985	6	2	754.397
150	SPRG_15432T0	1	DNA-binding protein	TVTPEIAAILSSSLK	0.9985	6	2	765.393
150	SPRG_15432T0	1	DNA-binding protein	ADAPVIEDCSNTDVVTK	0.9985	6	2	911.901
150	SPRG_15432T0	1	DNA-binding protein	LAAEIAQSALEGVIGQLAPGK	0.9985	6	3	679.374
150	SPRG_15432T0	1	DNA-binding protein	LIKPGNTNHQVTDALEALAESYGVK	0.9985	6	3	890.117
151	SPRG_02110T0	1	50S ribosomal protein L13	KGPIHYR	0.9904	6	2	435.748
151	SPRG_02110T0	1	50S ribosomal protein L13	MVVPDALR	0.9986	6	2	450.745
151	SPRG_02110T0	1	50S ribosomal protein L13	VFDGMPSPYDK	0.9987	6	2	628.275
151	SPRG_02110T0	1	50S ribosomal protein L13	ELLLGQHVVAVR	0.9988	6	3	445.258
151	SPRG_02110T0	1	50S ribosomal protein L13	PFEKPVIIDCR	0.9988	6	2	681.833
151	SPRG_02110T0	1	50S ribosomal protein L13	CEELNISGSHVR	0.9988	6	2	695.317
152	SPRG_13383T0	1	hypothetical protein	ELHEILDHYEK	0.9988	6	2	713.357
152	SPRG_13383T0	1	hypothetical protein	DLTGNDYQPPAAPK	0.9988	6	2	743.854
152	SPRG_13383T0	1	hypothetical protein	NSDYIGTLYPEVLK	0.9982	6	2	806.392
152	SPRG_13383T0	1	hypothetical protein	VFDVPLVIQLTDDEK	0.9988	6	2	865.934
152	SPRG_13383T0	1	hypothetical protein	LIDTFGTSQLTQDLVAR	0.9988	6	2	939.477
152	SPRG_13383T0	1	hypothetical protein	MSSSGPSPTIFVSDSAADVADK	0.9988	6	2	1084.98
153	SPRG_02861T0	1	ATP synthase subunit	FVDEFVFLR	0.9988	6	2	586.28
153	SPRG_02861T0	1	ATP synthase subunit	NILEEVQMEIIK	0.9896	6	2	729.85
153	SPRG_02861T0	1	ATP synthase subunit	DVNELIGQLHPLGK	0.9988	6	2	766.906
153	SPRG_02861T0	1	ATP synthase subunit	DAIHNFIPIFSENAPWR	0.9988	6	3	676.318
153	SPRG_02861T0	1	ATP synthase subunit	SGFLDDVDYHHLTQCETLEDIK	0.9988	6	3	875.377
153	SPRG_02861T0	1	ATP synthase subunit	LNLQETDYDQFLQDNSGTVTPSIIQTATTK	0.9988	6	3	1114.54
154	SPRG_05370T0	1	AGC protein kinase	FPSFMSAEAK	0.9986	6	2	557.728
154	SPRG_05370T0	1	AGC protein kinase	LGSGPTDGAEIR	0.9986	6	2	586.794
154	SPRG_05370T0	1	AGC protein kinase	VTIEDFDLLK	0.9985	6	2	596.816
154	SPRG_05370T0	1	AGC protein kinase	DLKPENILLDSEGHIR	0.9988	6	3	616.989
154	SPRG_05370T0	1	AGC protein kinase	HPFLTTLSYAFQTPEK	0.9988	6	2	940.46
154	SPRG_05370T0	1	AGC protein kinase	NHPFFAGMDWDQVYR	0.9988	6	3	633.611
155	SPRG_12469T0	1	hypothetical protein	LQDNLEGDALR	0.9853	6	2	622.276
155	SPRG_12469T0	1	hypothetical protein	LFDQDNSGNISR	0.992	6	2	683.302
155	SPRG_12469T0	1	hypothetical protein	LSNVLDMLEQFK	0.9985	6	2	718.86
155	SPRG_12469T0	1	hypothetical protein	LADTDADNLVNYSK	0.9985	6	2	769.867
155	SPRG_12469T0	1	hypothetical protein	SVLGLDLPFLLYQAK	0.9985	6	2	838.925
155	SPRG_12469T0	1	hypothetical protein	SHECVPEGYDVLHGGR	0.9985	6	3	600.901
156	SPRG_05335T0	1	60S ribosomal protein L3	HGNLGFLPK	0.9858	6	2	491.767
156	SPRG_05335T0	1	60S ribosomal protein L3	GHGYEGVITR	0.9567	6	2	544.775
156	SPRG_05335T0	1	60S ribosomal protein L3	SCMTEQDLTEK	0.9988	6	2	665.776
156	SPRG_05335T0	1	60S ribosomal protein L3	TLTTVWAEHLSEEVR	0.997	6	2	885.935
156	SPRG_05335T0	1	60S ribosomal protein L3	KFAEKPAEIENELNR	0.9988	6	3	596.644
156	SPRG_05335T0	1	60S ribosomal protein L3	SITPLGGFPHYGEINEDWLMLK	0.9988	6	2	1267.07
157	SPRG_15915T0	1	hypothetical protein	VTIAPLLGSVVAK	0.9988	6	2	634.345
157	SPRG_15915T0	1	hypothetical protein	DGSGTIDFDEFR	0.9988	6	2	679.767
157	SPRG_15915T0	1	hypothetical protein	LASPNEASPPSTFK	0.9988	6	2	723.311
157	SPRG_15915T0	1	hypothetical protein	EPLQEFLLYVDR	0.9988	6	2	761.378
157	SPRG_15915T0	1	hypothetical protein	DIQLTTLTPSMECQR	0.9982	6	2	891.372
157	SPRG_15915T0	1	hypothetical protein	LYQAPTDTSGFPTIFSPQASTPQSLLAPLR	0.9988	6	3	1068.83
158	SPRG_10640T0	1	hypothetical protein	SPSVQTPALR	0.9971	6	2	528.253
158	SPRG_10640T0	1	hypothetical protein	LGVVPVFVELLK	0.9985	6	2	656.883
158	SPRG_10640T0	1	hypothetical protein	VITVALEGLENILR	0.9985	6	2	770.394
158	SPRG_10640T0	1	hypothetical protein	LAAESAGVPMTMGVADPSLLEK	0.9985	6	2	1094.03
158	SPRG_10640T0	1	hypothetical protein	TVISSGAVPIFCQLLLSPNDDVR	0.9985	6	2	1245.57
158	SPRG_10640T0	1	hypothetical protein	VGEEEGQANQTFVNAFSNLVDECDGVEK	0.9985	6	3	1025.44
159	SPRG_10297T0	1	serine hydroxymethyltransferase 2	VHPETGLVDFEK	0.9988	6	3	457.564
159	SPRG_10297T0	1	serine hydroxymethyltransferase 2	FNMPGFDVASMR	0.9988	6	2	686.322
159	SPRG_10297T0	1	serine hydroxymethyltransferase 2	AVMDCLGSCLTNK	0.9988	6	2	723.796
159	SPRG_10297T0	1	serine hydroxymethyltransferase 2	YYGGNEVIDKIETLCQTR	0.9988	6	3	716.663
159	SPRG_10297T0	1	serine hydroxymethyltransferase 2	IMGLDLPSGGHLTHGFYTYSK	0.9988	6	3	770.697
159	SPRG_10297T0	1	serine hydroxymethyltransferase 2	INQAVFPALQGGPHEHQIAAIATQLK	0.9988	6	4	688.864
160	SPRG_03014T0	1	nicotinate phosphoribosyltransferase	HAFDEMVR	0.9835	6	2	510.726
160	SPRG_03014T0	1	nicotinate phosphoribosyltransferase	LDSGDLAYLSK	0.9985	6	2	591.302
160	SPRG_03014T0	1	nicotinate phosphoribosyltransferase	GGIQGTLPTIQEIR	0.9985	6	2	741.904
160	SPRG_03014T0	1	nicotinate phosphoribosyltransferase	HTEDATFDLFFR	0.9985	6	2	749.849
160	SPRG_03014T0	1	nicotinate phosphoribosyltransferase	LVGANGSPILDLMMGCNER	0.9931	6	2	1018.47
160	SPRG_03014T0	1	nicotinate phosphoribosyltransferase	VSVSTDLYEFTHLLWAR	0.9985	6	3	679.666
161	SPRG_05009T0	1	AGC protein kinase	FDFEPLDCAK	0.9985	6	2	615.728
161	SPRG_05009T0	1	AGC protein kinase	DVDSVEVVGQHVLLK	0.9985	6	2	818.909
161	SPRG_05009T0	1	AGC protein kinase	SLATEQTTSTPTQGESK	0.9985	6	2	883.42
161	SPRG_05009T0	1	AGC protein kinase	DLKPDNVMLDDVGHIR	0.9985	6	3	618.305
161	SPRG_05009T0	1	AGC protein kinase	YEFHWPVEPAAIDLLQK	0.9982	6	2	1028.48
161	SPRG_05009T0	1	AGC protein kinase	MSVDSLDNTPCVGVGLPSTTTK	0.9985	6	2	1134.47
162	SPRG_22195T0	1	hypothetical protein	LFAPNEVLAK	0.9983	6	2	551.312
162	SPRG_22195T0	1	hypothetical protein	FWYFLHQMK	0.9958	6	2	658.313
162	SPRG_22195T0	1	hypothetical protein	TTGEILCLNELR	0.9979	6	2	704.342
162	SPRG_22195T0	1	hypothetical protein	KAPTESDPNPPAFR	0.9988	6	2	763.879
162	SPRG_22195T0	1	hypothetical protein	SRFWYFLHQMK	0.9624	6	3	520.247
162	SPRG_22195T0	1	hypothetical protein	DVTLCGAVEQMYAELAGR	0.9988	6	2	986.447
163	SPRG_12053T0	1	hypothetical protein	AALDASVADLAAK	0.9972	5	2	608.326
163	SPRG_12053T0	1	hypothetical protein	DALAAQLADLEASR	0.9978	5	2	722.328
163	SPRG_12053T0	1	hypothetical protein	ETVFDLDVPVTFMSQGK	0.9916	5	2	956.958
163	SPRG_12053T0	1	hypothetical protein	SIGQLEADAALQAAHVVALTSAR	0.9984	5	3	764.709
163	SPRG_12053T0	1	hypothetical protein	DQVAALDAAVAAAQATADADLAAATNDAAAK	0.9984	5	3	952.459
164	SPRG_07063T0	1	hypothetical protein	ISGDIADTLCNK	0.9985	5	2	648.262
164	SPRG_07063T0	1	hypothetical protein	ALPYEPMENEEK	0.9745	5	2	725.333
164	SPRG_07063T0	1	hypothetical protein	QAAALDELWDEVR	0.9985	5	2	758.343
164	SPRG_07063T0	1	hypothetical protein	IECLTEIATGILALK	0.9985	5	2	817.394
164	SPRG_07063T0	1	hypothetical protein	AAQEGMPEDEGVAGDLAQLAIAQAAEGK	0.9985	5	3	914.102
165	SPRG_13181T0	1	40S ribosomal protein S7	AIVIFVPFR	0.9755	5	2	531.307
165	SPRG_13181T0	1	40S ribosomal protein S7	KAIVIFVPFR	0.9958	5	2	595.355
165	SPRG_13181T0	1	40S ribosomal protein S7	IVKPAGQVADDFEK	0.9988	5	2	758.898
165	SPRG_13181T0	1	40S ribosomal protein S7	QVAHELAALENSSADIK	0.9988	5	2	898.454
165	SPRG_13181T0	1	40S ribosomal protein S7	TLTSVQDAILDDLVYPTEIVGK	0.9988	5	2	1195.61
166	SPRG_07509T0	1	hypothetical protein	DQVVLLQSGDEQSR	0.9894	5	2	787.352
166	SPRG_07509T0	1	hypothetical protein	ALEALPAATYPLATAR	0.998	5	2	814.925
166	SPRG_07509T0	1	hypothetical protein	VNHVGFGTVNDETGKR	0.9985	5	2	865.43
166	SPRG_07509T0	1	hypothetical protein	IAAGQTSLPASEVDAAAER	0.9985	5	2	928.956
166	SPRG_07509T0	1	hypothetical protein	DVANAILAAMPVNPVLEK	0.9985	5	2	932.973
167	SPRG_06113T0	1	hypothetical protein	LAANPLYESLVR	0.9974	5	2	673.317
167	SPRG_06113T0	1	hypothetical protein	TGGHLIPVGYDVLTK	0.9795	5	2	785.394
167	SPRG_06113T0	1	hypothetical protein	TVLDAFSTLLSAPEK	0.9985	5	2	796.406
167	SPRG_06113T0	1	hypothetical protein	LLVAPPTIPVDYLVER	0.9985	5	2	897.991
167	SPRG_06113T0	1	hypothetical protein	LYQLTPEATVPQVPLQELR	0.9985	5	2	1098.03
168	SPRG_19552T0	1	hypothetical protein	DVPEANCGMDPVLK	0.9865	5	2	767.347
168	SPRG_19552T0	1	hypothetical protein	VVDDVIAGQFLQAFK	0.9985	5	2	825.414
168	SPRG_19552T0	1	hypothetical protein	AAPAADGPFTDLPLSNMR	0.9985	5	2	922.369
168	SPRG_19552T0	1	hypothetical protein	LTGDAAPAPAAAAPVAAAPVAAASAPATSAHR	0.9984	5	3	931.821
168	SPRG_19552T0	1	hypothetical protein	SLLPTAHFETKPAPIAAPVAAPVAAPVAAPVAK	0.9985	5	3	1058.55
169	SPRG_08560T0	1	40S ribosomal protein	VNIMLPHDPTGR	0.9985	5	3	450.566
169	SPRG_08560T0	1	40S ribosomal protein	TGNANLEYVDTAVR	0.9985	5	2	761.869
169	SPRG_08560T0	1	40S ribosomal protein	RQLDDVVTILEPK	0.9978	5	3	509.248
169	SPRG_08560T0	1	40S ribosomal protein	FNFADGAVELYAER	0.9948	5	2	801.376
169	SPRG_08560T0	1	40S ribosomal protein	EEVYRPYVEPTPETLAAQQ	0.9985	5	2	1110.53
170	SPRG_14102T0	1	triosephosphate isomerase	KYVIGGNWK	0.9975	5	2	532.794
170	SPRG_14102T0	1	triosephosphate isomerase	KADQTLNVLTR	0.9985	5	2	629.847
170	SPRG_14102T0	1	triosephosphate isomerase	SLYGETDTIVAQK	0.9984	5	2	712.842
170	SPRG_14102T0	1	triosephosphate isomerase	AVADLLTEDLWSR	0.9985	5	2	744.876
170	SPRG_14102T0	1	triosephosphate isomerase	IVVAYEPVWAIGTGVVATPEQAQDAHK	0.9984	5	3	950.481
171	SPRG_11306T0	1	hypothetical protein	ALLAGHATTVTSK	0.9984	5	2	635.336
171	SPRG_11306T0	1	hypothetical protein	NNVDTVVTTDLAK	0.9975	5	2	695.358
171	SPRG_11306T0	1	hypothetical protein	FPTANSVVNDVVR	0.9984	5	2	709.352
171	SPRG_11306T0	1	hypothetical protein	EAQDLGFAEANPSADVDGYDVQAK	0.9985	5	2	1255.55
171	SPRG_11306T0	1	hypothetical protein	LIGTHAEEAGISIDSILQLPITDR	0.9902	5	3	854.744
172	SPRG_04794T0	1	T-complex protein 1 subunit beta	FREDLLNIAR	0.9727	5	3	416.228
172	SPRG_04794T0	1	T-complex protein 1 subunit beta	ILIANTGMDTDK	0.9957	5	2	646.325
172	SPRG_04794T0	1	T-complex protein 1 subunit beta	SLHDALAVLSQTVK	0.9985	5	2	741.4
172	SPRG_04794T0	1	T-complex protein 1 subunit beta	AAHVAGDHLAGLDMR	0.9985	5	2	775.381
172	SPRG_04794T0	1	T-complex protein 1 subunit beta	IALSTAHQALEASAADHSGNPEK	0.9985	5	3	773.376
173	SPRG_12972T0	1	hypothetical protein	ILNTNVDGR	0.9984	5	2	501.256
173	SPRG_12972T0	1	hypothetical protein	IPAWFLNR	0.995	5	2	508.773
173	SPRG_12972T0	1	hypothetical protein	AGELTNDEIER	0.9985	5	2	623.789
173	SPRG_12972T0	1	hypothetical protein	SSQLVANVLHTK	0.998	5	2	648.844
173	SPRG_12972T0	1	hypothetical protein	LVAIIQNPMQFK	0.9985	5	2	709.383
174	SPRG_11310T0	1	hypothetical protein	TLAGAIQDGVNSVTR	0.9985	5	2	751.377
174	SPRG_11310T0	1	hypothetical protein	GSIPLYWDQMVTLK	0.9673	5	2	825.882
174	SPRG_11310T0	1	hypothetical protein	VSADVPPFDFFFFTR	0.9954	5	2	896.402
174	SPRG_11310T0	1	hypothetical protein	GAAPTSAPYQGIVDLDEVAR	0.9985	5	2	1015.49
174	SPRG_11310T0	1	hypothetical protein	ADEGFFWNKPVLEPFFR	0.9984	5	3	700.35
175	SPRG_15352T0	1	hypothetical protein	NIPHNWDDATLR	0.9985	5	2	726.352
175	SPRG_15352T0	1	hypothetical protein	NLDDQLNDDELR	0.9985	5	2	730.335
175	SPRG_15352T0	1	hypothetical protein	GFGFVNFDEPESAQK	0.9985	5	2	836.369
175	SPRG_15352T0	1	hypothetical protein	RPQGQVPPQMQGQPR	0.9985	5	3	573.925
175	SPRG_15352T0	1	hypothetical protein	NQPEVAPAAPAVPVMEPLTSAALAAASPNMQK	0.9984	5	3	1057.87
176	SPRG_02042T0	1	hypothetical protein	NNALSLSEVIFR	0.9923	5	2	681.819
176	SPRG_02042T0	1	hypothetical protein	KGDGASFGAGQAAAR	0.9981	5	2	682.288
176	SPRG_02042T0	1	hypothetical protein	NHQGLFSQLFGER	0.9985	5	3	511.584
176	SPRG_02042T0	1	hypothetical protein	ILGSTASGVLELALFHPVDTVAK	0.9985	5	3	780.057
176	SPRG_02042T0	1	hypothetical protein	IQSRPFDSPESGMQVISNLLK	0.9985	5	3	782.725
177	SPRG_21178T0	1	hypothetical protein	IPAANSAWMGTFVR	0.9984	5	2	760.834
177	SPRG_21178T0	1	hypothetical protein	VIDGATGAQWLASFK	0.9984	5	2	782.355
177	SPRG_21178T0	1	hypothetical protein	VVPNDDPDATQIYK	0.9984	5	2	787.881
177	SPRG_21178T0	1	hypothetical protein	GETDQLSVNDFILR	0.9984	5	2	803.842
177	SPRG_21178T0	1	hypothetical protein	VQSQPAVAAPVAAAPVAAVAAPIVHHGDFTDVPLSAK	0.9985	5	4	893.97
178	SPRG_15797T0	1	hypothetical protein	IDDDGFGSITGR	0.9985	5	2	626.796
178	SPRG_15797T0	1	hypothetical protein	VVVCDGVTQLEK	0.9985	5	2	668.333
178	SPRG_15797T0	1	hypothetical protein	VLDDTQELVAQGR	0.9985	5	2	722.367
178	SPRG_15797T0	1	hypothetical protein	ALIIYNDVVPADLK	0.9985	5	2	772.402
178	SPRG_15797T0	1	hypothetical protein	MTETGLGAAAPITICDALAK	0.9985	5	2	996.979
179	SPRG_09631T0	1	hypothetical protein	IFKPDFDFSK	0.9981	5	2	622.312
179	SPRG_09631T0	1	hypothetical protein	SPLSLIIIDDMER	0.9971	5	2	751.377
179	SPRG_09631T0	1	hypothetical protein	FGAPQDTLEMFFR	0.9985	5	2	779.86
179	SPRG_09631T0	1	hypothetical protein	TALAAASAVASEYPLVR	0.9985	5	2	845.404
179	SPRG_09631T0	1	hypothetical protein	YVFAAQPLAETPMGTVGMGQMHR	0.9985	5	3	831.388
180	SPRG_10298T0	1	cystathionine beta-synthase	VLPDATLADLAETFDK	0.9984	5	2	859.892
180	SPRG_10298T0	1	cystathionine beta-synthase	VEGIGYDFIPQVLDR	0.9985	5	2	860.927
180	SPRG_10298T0	1	cystathionine beta-synthase	TPTEAAWDSPESHIGVAK	0.9964	5	3	632.637
180	SPRG_10298T0	1	cystathionine beta-synthase	LPNIIVVGVDPVGSILAQPEALNNEDR	0.9984	5	3	948.191
180	SPRG_10298T0	1	cystathionine beta-synthase	FLNDQWMYDNDFVQDTLHTADNYAK	0.9985	5	3	1027.41
181	SPRG_06770T0	1	hypothetical protein	LSPFEGADATGAPK	0.9985	5	2	680.796
181	SPRG_06770T0	1	hypothetical protein	VVDVSEFDAYLTR	0.9852	5	2	757.337
181	SPRG_06770T0	1	hypothetical protein	ALVSLPLPPALGMEVK	0.9739	5	2	817.909
181	SPRG_06770T0	1	hypothetical protein	ELPSLLSLPQDSDVFGILR	0.9985	5	2	1050
181	SPRG_06770T0	1	hypothetical protein	LPDPLTPGLQVATLPEVNVSPR	0.9985	5	2	1157.12
182	SPRG_01260T0	1	hypothetical protein	VVLLENIHPR	0.9978	5	2	595.33
182	SPRG_01260T0	1	hypothetical protein	GAVMDLDAVAAALK	0.9985	5	2	672.849
182	SPRG_01260T0	1	hypothetical protein	IGSQVSVLAELLGMK	0.9984	5	2	772.887
182	SPRG_01260T0	1	hypothetical protein	LGGAAVDVFPWEPAK	0.9985	5	2	778.876
182	SPRG_01260T0	1	hypothetical protein	ILHMHHNVPGVLSK	0.9876	5	3	533.288
183	SPRG_02538T0	1	hypothetical protein	LNHDLHLEEAR	0.9985	5	2	673.81
183	SPRG_02538T0	1	hypothetical protein	SALQVATNPIPSVK	0.9861	5	2	712.883
183	SPRG_02538T0	1	hypothetical protein	MGAPSDALEGVVLEPK	0.9985	5	2	806.895
183	SPRG_02538T0	1	hypothetical protein	VLMEEVLEHHMVAHR	0.9984	5	3	621.274
183	SPRG_02538T0	1	hypothetical protein	ETPANAAAPAPAAPAQASSGGSNNGYSFDPSGLER	0.9985	5	3	1110.85
184	SPRG_09100T0	1	hypothetical protein	YSQIPQLSAGR	0.9966	5	2	610.292
184	SPRG_09100T0	1	hypothetical protein	LTDDGNGYALPTR	0.9984	5	2	696.828
184	SPRG_09100T0	1	hypothetical protein	DVENLSSFVHEK	0.9985	5	2	702.334
184	SPRG_09100T0	1	hypothetical protein	GFQDAYSSFSAPPPPTSGPVAEK	0.9985	5	2	1169.03
184	SPRG_09100T0	1	hypothetical protein	EVNATAAPPADAWHHQEYHNSSSTK	0.9985	5	3	916.743
185	SPRG_00678T0	1	cell division cycle protein 48	LDDTVDPEAIAR	0.9925	5	2	657.824
185	SPRG_00678T0	1	cell division cycle protein 48	FTGADLTEICQR	0.9984	5	2	700.329
185	SPRG_00678T0	1	cell division cycle protein 48	DVDLNYLAAQTDK	0.9984	5	2	733.358
185	SPRG_00678T0	1	cell division cycle protein 48	LDQLIFIPMPDLESR	0.9985	5	2	893.963
185	SPRG_00678T0	1	cell division cycle protein 48	NAPAIIFIDEIDSIAPK	0.9985	5	2	913.98
186	SPRG_08625T0	1	hypothetical protein	LLSSGAIDAPSYAR	0.9985	5	2	710.829
186	SPRG_08625T0	1	hypothetical protein	VVEADGDAANSEAAK	0.9985	5	2	723.787
186	SPRG_08625T0	1	hypothetical protein	AVLQMAEDPAVQER	0.9985	5	2	778.877
186	SPRG_08625T0	1	hypothetical protein	WCVGETPYAPDVSK	0.9985	5	2	799.32
186	SPRG_08625T0	1	hypothetical protein	LLQTLSPTSYDQGALLR	0.9985	5	2	938.444
187	SPRG_12796T0	1	calcium-translocating P-type ATPase	MLLDNNLVR	0.9532	5	2	544.292
187	SPRG_12796T0	1	calcium-translocating P-type ATPase	HDLLVGDVVR	0.9985	5	2	561.78
187	SPRG_12796T0	1	calcium-translocating P-type ATPase	DASDIILMDDNFK	0.9985	5	2	748.817
187	SPRG_12796T0	1	calcium-translocating P-type ATPase	IDVGDILPADGIVFEASELK	0.9985	5	2	1050.99
187	SPRG_12796T0	1	calcium-translocating P-type ATPase	DIAAPFEEVVAQYTEADLER	0.9985	5	2	1133.54
188	SPRG_11089T0	1	pre-mRNA-processing-splicing factor 8	TILQHLSEAWR	0.9984	5	2	677.343
188	SPRG_11089T0	1	pre-mRNA-processing-splicing factor 8	VPGLPAPIENMILR	0.9974	5	2	760.378
188	SPRG_11089T0	1	pre-mRNA-processing-splicing factor 8	LVLDHNIADYITAK	0.9961	5	2	793.392
188	SPRG_11089T0	1	pre-mRNA-processing-splicing factor 8	DLDQDDEDWNEFNDINK	0.9659	5	2	1062.95
188	SPRG_11089T0	1	pre-mRNA-processing-splicing factor 8	AEDPDLPAFYFDPIINPISQFR	0.9985	5	2	1283.07
189	SPRG_06745T0	1	hypothetical protein	LSSGAGECVTSR	0.9985	5	2	606.733
189	SPRG_06745T0	1	hypothetical protein	MPNLLATVDDAK	0.9985	5	2	644.296
189	SPRG_06745T0	1	hypothetical protein	ATEVLSVDDVPLDER	0.9971	5	2	829.36
189	SPRG_06745T0	1	hypothetical protein	GINLSEDIFAGFNSTLR	0.9885	5	2	927.436
189	SPRG_06745T0	1	hypothetical protein	VQLPGNPIIGEGKPENQNHAVIFTR	0.9985	5	4	682.819
190	SPRG_04481T0	1	tubulin alpha chain	EIVDAILDR	0.9994	5	2	522.284
190	SPRG_04481T0	1	tubulin alpha chain	LIAQVISSLTTSLR	0.9994	5	2	751.422
190	SPRG_04481T0	1	tubulin alpha chain	AVFADLEPSVCDEVR	0.9994	5	2	848.393
190	SPRG_04481T0	1	tubulin alpha chain	CGINYEPPTVVPGGDLAR	0.9994	5	2	952.446
190	SPRG_04481T0	1	tubulin alpha chain	AYHEQLSVAEITNSCFDPLSMMAK	0.9994	5	3	916.397
191	SPRG_06687T0	1	40S ribosomal protein S3a-2	VPGIFQQR	0.9978	5	2	472.758
191	SPRG_06687T0	1	40S ribosomal protein S3a-2	KDWYDIR	0.9988	5	2	498.25
191	SPRG_06687T0	1	40S ribosomal protein S3a-2	LMELHEEGAEEK	0.9988	5	3	477.538
191	SPRG_06687T0	1	40S ribosomal protein S3a-2	DEDLLVQSMAGTGGR	0.9988	5	2	774.826
191	SPRG_06687T0	1	40S ribosomal protein S3a-2	VFEVCLADLNKDEDQSFR	0.9988	5	3	725.336
192	SPRG_09274T0	1	hypothetical protein	VLQAIETHR	0.9984	5	2	533.784
192	SPRG_09274T0	1	hypothetical protein	TVVTSDATPLDLEER	0.9985	5	2	823.402
192	SPRG_09274T0	1	hypothetical protein	SSLVFLAQLAEQAER	0.9938	5	2	831.391
192	SPRG_09274T0	1	hypothetical protein	QLLPSASSPEDSVFYLK	0.9985	5	2	940.956
192	SPRG_09274T0	1	hypothetical protein	QAFDDAIADMDSLTEESFR	0.9985	5	2	1080.96
193	SPRG_02664T0	1	hypothetical protein	DGITQGQVATMK	0.9984	5	2	624.782
193	SPRG_02664T0	1	hypothetical protein	WPLAPIPSDEAPR	0.9868	5	2	724.823
193	SPRG_02664T0	1	hypothetical protein	TDEKPDETGVDNR	0.9957	5	2	738.341
193	SPRG_02664T0	1	hypothetical protein	FKDNPLVTENGLR	0.9984	5	2	751.861
193	SPRG_02664T0	1	hypothetical protein	GPVLGTANDIDYVSQLLPSGFIVYPTTK	0.9985	5	2	1483.19
194	SPRG_09493T0	1	hypothetical protein	DPIQMVLDGYK	0.9966	5	2	639.782
[truncated: 1,536 more rows]
