# Supplementary material for: Quantitative proteomic analysis of plasma membranes from the fish pathogen Saprolegnia parasitica reveals promising targets for disease control
Source: Microbiol Spectr. 2024 Jun 18;12(8):e00348-24. doi: 10.1128/spectrum.00348-24 (PMC11302233; doi:10.1128/spectrum.00348-24)
Supplement: Table S6 — Comparison of DRM-enriched proteins with expression levels of their corresponding genes. [file spectrum.00348-24-s0007.xlsx]

## Sheet: Table S6
Supplemental Table 6. Comparison of DRM-enriched proteins with expression levels of their corresponding genes in Saprolegnia cyst and germinating cyst stages, relative to mycelium [49].
	Accession	predicted function	DEG germinated cyst vs mycelium*	DEG cyst vs mycelium*
1	SPRG_12251T0	V-type ATPase	UP	UP
2	SPRG_07890T0	V-type ATPase	UP	UP
3	SPRG_08077T0	V-type ATPase	UP	UP
4	SPRG_01434T0	V-type ATPase	UP	UP
5	SPRG_08629T0	V-type ATPase	UP	UP
6	SPRG_11570T0	V-type ATPase		UP
7	SPRG_06745T0	β-1,3-glucan synthase	UP
8	SPRG_21467T0	β-1,3-glucan synthase	UP	UP
9	SPRG_20110T0	Major facilitator superfamily transporter	UP	UP
10	SPRG_16977T0	Major facilitator superfamily transporter		UP
11	SPRG_07892T0	Calcium/proton exchanger	UP	UP
12	SPRG_08738T0	Proton-dependent oligopeptide transporter family		UP
13	SPRG_01241T0	Zinc transporter ZIP1-like		UP
14	SPRG_20063T0	Alpha beta-hydrolase	UP	UP
15	SPRG_08695T0	amino acid/auxin permease	UP	UP
16	SPRG_08702T0	amino acid/auxin permease	UP	UP
17	SPRG_05017T0	ATP-binding cassette superfamily protein	DOWN
18	SPRG_19332T0	C-4 methyl sterol oxidase		UP
19	SPRG_05363T0	Kazal-type proteinase inhibitor		UP
20	SPRG_20171T0	Hypothetical	DOWN	DOWN
21	SPRG_02212T0	Hypothetical	UP	UP
22	SPRG_05749T0	Hypothetical	UP	UP
23	SPRG_11816T0	Hypothetical		UP
24	SPRG_15402T0	Hypothetical		UP
25	SPRG_20511T0	Hypothetical		UP
26	SPRG_07519T0	Hypothetical	UP	UP
27	SPRG_21249T0	Hypothetical		UP
* RNA-seq Data from [49] is available at NCBI (BioProject 164645, accession SRX155939).
